# Supplementary material for: The occurrence of intracranial rhabdoid tumours in mice depends on temporal control of Smarcb1 inactivation
Source: Nat Commun. 2016 Jan 28;7:10421. doi: 10.1038/ncomms10421 (PMC4738337; doi:10.1038/ncomms10421)
Supplement: Supplementary Data 1 — Main annotations of human tumours. [file ncomms10421-s2.xlsx]

## Sheet: Main annotations
Supplementary Data 1 : Main annotations of human tumours
n°MRT	LOCATION CATEGORY	AGE/CATEGORY, IN YEARS	SMARCB1 FIRST HIT	SMARCB1 SECOND HIT
18	KIDNEY	<2	del ex4-5	del ex4-5
19	OTHER	<2	del ex6	del ex6
22	OTHER	2< <5	del ex1-9	del ex1-9
24	OTHER	<2	c.157C>T (p.Arg53*)	del ex1-9
25	OTHER	<2	Unknown	del ex1-9
27	CNS	<2	del ex1-9	del ex1-9
28	OTHER	2< <5	del ex1-9	del ex1-9
30	CNS	<2	del ex1-9	c.1148del (p.Pro383Argfs*100)
38	OTHER	<2	c.747dup (p.Thr250Hisfs*31)	del ex1-9
39	KIDNEY	<2	c.157C>T (p.Arg53*)	c.157C>T (p.Arg53*)
50	OTHER	<2	del ex1-9	del ex1-9
51	CNS	2< <5	c.238G>T (p.Gly80*)	c.871G>T (p.Glu291*)
56	OTHER	<2	del ex1-9	del ex1-9
57	CNS	<2	del ex6-9	del ex6-9
59	OTHER	<2	c.601C>T (p.Arg201*)	del ex1-9
84	CNS	<2	c.250_251del (p.Leu84Serfs*21)	del ex1-9
87	CNS	<2	c.472C>T (p.Arg158*)	del ex1-9
88	CNS	<2	del ex1-9	del ex1-9
89	CNS	2< <5	c.472C>T (p.Arg158*)	del ex1-9
90	KIDNEY	<2	del ex1-9	del ex1-9
91	OTHER	<2	del ex1-9	del ex1-9
92	CNS	<2	dup ex2-3	dup ex2-3
93	OTHER	<2	del ex1-9	del ex1-9
94	CNS	<2	c.598C>T (p.Arg200*)	c.598C>T (p.Arg200*)
96	CNS	<2	del ex3	del ex3
97	KIDNEY	<2	c.950del (p.Gly317Aspfs*3)	del ex1-9
99	CNS	<2	del ex1-9	del ex1-9
103	CNS	<2	c.601C>T (p.Arg201*)	del ex1-9
104	CNS	<2	del ex1-9	del ex1-9
108	CNS	2< <5	del ex1-9	del ex1-9
109	OTHER	<2	del ex1-9	del ex1-9
110	OTHER	2< <5	del ex1-9	del ex1-9
116	OTHER	2< <5	del ex1-9	del ex1-9
119	OTHER	<2	del ex1-9	del ex1-9
157	CNS	<2	c.472C>T (p.Arg158*)	c.472C>T (p.Arg158*)
158	CNS	<2	c.902del (p.Leu301Argfs*19)	c.902del (p.Leu301Argfs*19)
159	CNS	<2	c.778C>T (p.Gln560*)	del ex1-9
160	CNS	2< <5	del ex1-9	del ex1-9
161	CNS	<2	del ex1-9	del ex1-9
162	CNS	2< <5	c.580G>T (p.Glu194*)	del ex1-9
163	CNS	<2	c.1148del (p.Pro383Argfs*100)	del ex1-9
164	CNS	2< <5	del ex1-9	del ex1-9
165	CNS	<2	c.727C>T (p.Gln243*)	del ex1-9
166	CNS	<2	del ex6	del ex6
167	CNS	<2	del ex6	del ex6
168	CNS	<2	del ex1-9	c.1148del (p.Pro383Argfs*100)
169	CNS	<2	del ex1-9	c.1144del (p.Ala382Profs*101)
170	CNS	2< <5	c.157C>T (p.Arg53*)	del ex1-9
53B	OTHER	<2	del ex1-9	del ex1-9
MB115	CNS	<2	del ex1-9	del ex1-9
