# Supplementary material for: The occurrence of intracranial rhabdoid tumours in mice depends on temporal control of Smarcb1 inactivation
Source: Nat Commun. 2016 Jan 28;7:10421. doi: 10.1038/ncomms10421 (PMC4738337; doi:10.1038/ncomms10421)
Supplement: Supplementary Data 2 — Comparison between mIC and mE/IC (mIC vs mEIC) [file ncomms10421-s3.xls]

## Sheet:  Supplementary data 2
Supplementary Data 2: Comparison between mIC and mE/IC (mIC vs mEIC)

## Sheet: mIC vs mEIC
GSymbol	G1	G2	GENE	shapiro_pval	shapiro_pval_adj	RIQR	ttest_pval	ttest_pval_adj	wtest_pval	wtest_pval_adj	meanFCarith	meanFCgeo	medFCarith	medFCgeo	mean_mIC1	mean_mIC2	med_mIC1	med_mIC2
AA467197	mIC1	mIC2	433470	0.00743742	0.0346635	0.923308	0.00021953	0.00464812	0.0285714	0.053182	-5.13386	-1074.66	-5.93143	-1953.34	2.4359	12.5056	2.21675	13.1485
Ccl8	mIC1	mIC2	20307	0.0106465	0.0434085	1.29144	0.00302589	0.017354	0.0285714	0.053182	-5.21399	-430.929	-5.57379	-711.686	2.07673	10.828	2.07161	11.5467
Crabp1	mIC1	mIC2	12903	0.0235027	0.0718791	1.15135	0.00633979	0.0264767	0.0285714	0.053182	-4.84188	-635.568	-5.07322	-937.988	2.42379	11.7357	2.42398	12.2974
Timp1	mIC1	mIC2	21857	0.0297744	0.0844886	0.861417	0.00107724	0.0100726	0.0285714	0.053182	-4.82757	-1042.45	-4.73251	-1066.13	2.61935	12.6451	2.69475	12.7529
Mrc1	mIC1	mIC2	17533	0.0201726	0.0654197	1.07882	0.00331745	0.0180253	0.0285714	0.053182	-4.08029	-276.932	-4.7121	-542.87	2.63397	10.7474	2.44725	11.5317
Gchfr	mIC1	mIC2	320415	0.00934583	0.0400956	1.41785	0.00668878	0.0272754	0.0285714	0.053182	-4.28362	-127.03	-4.70961	-238.879	2.12845	9.11748	2.12964	10.0298
Ahnak2	mIC1	mIC2	100041194	0.00688729	0.0329387	0.836391	0.000450848	0.00648212	0.0285714	0.053182	-4.65475	-237.178	-4.69292	-251.325	2.15879	10.0486	2.15911	10.1325
Tes	mIC1	mIC2	21753	0.0397193	0.102355	0.83921	0.00101597	0.00971279	0.0285714	0.053182	-4.16463	-277.553	-4.32126	-322.02	2.56479	10.6814	2.50839	10.8394
Lrrn4cl	mIC1	mIC2	68852	0.0242423	0.0733264	1.24969	0.00795746	0.030368	0.0285714	0.053182	-4.06944	-144.1	-4.30247	-210.35	2.33624	9.50717	2.33663	10.0533
Nptx1	mIC1	mIC2	18164	0.00904602	0.0396011	0.60459	2.31128e-06	0.000907889	0.0285714	0.053182	-4.13491	-815.745	-4.21872	-851.776	3.08525	12.7572	3.02429	12.7586
Fam38a	mIC1	mIC2	234839	0.0105349	0.0432364	0.720759	5.88773e-05	0.0028524	0.0285714	0.053182	-4.01468	-193.409	-4.18186	-237.581	2.51951	10.115	2.4804	10.3727
Klk8	mIC1	mIC2	259277	0.0367583	0.0969654	0.788717	0.00412811	0.0205354	0.0285714	0.053182	-4.01285	-90.9919	-4.05078	-92.7815	2.15997	8.66763	2.14232	8.67809
Apobr	mIC1	mIC2	171504	0.0188064	0.062367	0.816006	0.00182616	0.0132713	0.0285714	0.053182	-3.95897	-88.5482	-3.97211	-90.4525	2.18603	8.65442	2.18669	8.68578
Lum	mIC1	mIC2	17022	0.0885391	0.172305	1.00477	0.00810567	0.0307663	0.0285714	0.053182	-3.78533	-230.17	-3.90513	-303.522	2.8171	10.6637	2.83831	11.084
Itpr3	mIC1	mIC2	16440	0.0123415	0.0476927	0.836999	0.00086407	0.00884968	0.0285714	0.053182	-3.84279	-77.0611	-3.90312	-88.6093	2.20485	8.47279	2.22842	8.69781
Clec4a3	mIC1	mIC2	73149	0.0768948	0.15678	0.716397	0.00583064	0.0253236	0.0285714	0.053182	-3.78034	-82.4483	-3.7378	-74.9552	2.28944	8.65485	2.2748	8.50276
Ccl9	mIC1	mIC2	20308	0.0446406	0.109769	1.03767	0.00581965	0.0253008	0.0285714	0.053182	-3.56648	-98.9046	-3.68536	-127.533	2.58251	9.21048	2.60477	9.59949
Myof	mIC1	mIC2	226101	0.0192191	0.0632593	0.796956	0.00161373	0.0126078	0.0285714	0.053182	-3.5958	-122.241	-3.64485	-135.005	2.67108	9.60467	2.67571	9.75258
Ereg	mIC1	mIC2	13874	0.010125	0.0422258	0.779945	0.00112881	0.0103139	0.0285714	0.053182	-3.44135	-124.237	-3.53886	-151.004	2.84963	9.80658	2.85106	10.0895
Fhl2	mIC1	mIC2	14200	0.0466999	0.112756	0.555988	0.000124449	0.00378063	0.0285714	0.053182	-3.29002	-64.5788	-3.529	-68.5474	2.62574	8.63872	2.41164	8.51067
Gjb3	mIC1	mIC2	14620	0.0135222	0.0509197	0.842557	0.00179757	0.0131285	0.0285714	0.053182	-3.41413	-37.4766	-3.52049	-43.856	2.16555	7.39347	2.16415	7.61885
Apol7a	mIC1	mIC2	75761	0.0146281	0.0533296	1.25935	0.0116778	0.0384086	0.0285714	0.053182	-3.22195	-33.4646	-3.51581	-52.9845	2.27933	7.34389	2.27661	8.0041
Atg9b	mIC1	mIC2	213948	0.027817	0.0811837	1.10359	0.00969776	0.0344036	0.0285714	0.053182	-3.32461	-97.3139	-3.50204	-138.847	2.84116	9.44573	2.84462	9.96197
Tbx2	mIC1	mIC2	21385	0.0288889	0.0826147	0.666396	0.00361718	0.0190779	0.0285714	0.053182	-3.56793	-54.9611	-3.49426	-48.9989	2.25097	8.03131	2.25104	7.86572
Ecm1	mIC1	mIC2	13601	0.00923598	0.0399517	1.3602	0.0147423	0.0447296	0.0285714	0.053182	-3.12892	-124.156	-3.48627	-275.777	3.26738	10.2234	3.26086	11.3682
Fkbp11	mIC1	mIC2	66120	0.00706502	0.0334923	0.556571	0.000510754	0.00687661	0.0285714	0.053182	-3.55178	-39.7285	-3.40602	-32.2181	2.08172	7.39382	2.08219	7.09199
Cd109	mIC1	mIC2	235505	0.0587646	0.13117	0.523091	3.47524e-05	0.00228432	0.0285714	0.053182	-3.06264	-161.075	-3.30897	-194.036	3.55446	10.886	3.29159	10.8918
6330406I15Rik	mIC1	mIC2	70717	0.0453102	0.110613	1.02122	0.0154429	0.0461402	0.0285714	0.053182	-3.10232	-70.7662	-3.29789	-96.0132	2.92296	9.06795	2.86575	9.45091
S100a8	mIC1	mIC2	20201	0.195936	0.291127	0.542028	0.00493759	0.0228656	0.0285714	0.053182	-2.87222	-23.2077	-3.29407	-26.4868	2.42307	6.95961	2.06062	6.78782
Nfil3	mIC1	mIC2	18030	0.0173422	0.0591883	0.579641	0.00170867	0.012803	0.0285714	0.053182	-3.26747	-22.4471	-3.2835	-22.6667	1.9795	6.46796	1.97176	6.47426
Rin1	mIC1	mIC2	225870	0.0129731	0.0495397	0.611089	0.000559324	0.00713989	0.0285714	0.053182	-3.24078	-70.067	-3.27767	-72.9068	2.73595	8.86662	2.7168	8.90478
Flnc	mIC1	mIC2	68794	0.135078	0.226382	0.54452	0.00260237	0.0161993	0.0285714	0.053182	-2.48158	-21.0524	-3.24522	-39.2644	2.96704	7.36295	2.35841	7.65356
Lilrb3	mIC1	mIC2	18733	0.084159	0.167557	0.907288	0.0107726	0.0365598	0.0285714	0.053182	-3.05644	-31.6234	-3.23736	-39.2166	2.42308	7.406	2.36591	7.65931
Fcgr4	mIC1	mIC2	246256	0.282736	0.373364	0.77742	0.00909886	0.0330895	0.0285714	0.053182	-2.75902	-44.1751	-3.23133	-83.7004	3.10693	8.57209	2.86249	9.24965
LOC100503676	mIC1	mIC2	100503676	0.0385369	0.100187	0.717352	0.00097828	0.00959542	0.0285714	0.053182	-2.99177	-46.5736	-3.23122	-62.8503	2.78217	8.32361	2.67739	8.65123
Sorcs2	mIC1	mIC2	81840	0.0892236	0.172933	0.626646	0.0168079	0.0489015	0.0285714	0.053182	-3.23604	-45.9273	-3.20427	-38.8884	2.46923	7.99051	2.39593	7.67719
Tmem140	mIC1	mIC2	68487	0.0355123	0.0950737	0.555337	5.59206e-05	0.0028524	0.0285714	0.053182	-2.83103	-41.0774	-3.19927	-51.9244	2.92746	8.28774	2.59101	8.28935
A830007P12Rik	mIC1	mIC2	227612	0.0318346	0.088697	0.534826	0.00238863	0.0156541	0.0285714	0.053182	-3.19062	-33.3663	-3.19861	-30.6893	2.31	7.37031	2.24672	7.18639
Procr	mIC1	mIC2	19124	0.0375238	0.0984247	0.593105	0.00107312	0.0100726	0.0285714	0.053182	-3.06085	-66.375	-3.19744	-72.7115	2.93693	8.98949	2.81424	8.99835
Lmo7	mIC1	mIC2	380928	0.0496326	0.117342	0.858014	0.00541544	0.0242868	0.0285714	0.053182	-2.80144	-46.4995	-3.19666	-83.9055	3.07484	8.61399	2.90928	9.29997
Gm19966	mIC1	mIC2	100503921	0.0424335	0.106665	0.878628	0.00738812	0.0291031	0.0285714	0.053182	-3.13821	-23.2027	-3.17997	-24.165	2.12151	6.65773	2.10776	6.7026
Xdh	mIC1	mIC2	22436	0.0233573	0.0716832	0.505468	0.000120161	0.0037396	0.0285714	0.053182	-2.95454	-41.5767	-3.17235	-49.3306	2.75139	8.12909	2.58909	8.2135
Igf2bp2	mIC1	mIC2	319765	0.00739416	0.0345322	0.648509	0.000547695	0.00709426	0.0285714	0.053182	-3.11413	-33.3624	-3.16631	-36.4816	2.39348	7.45363	2.39537	7.58446
Pqlc3	mIC1	mIC2	217430	0.0638548	0.13853	0.534101	0.000120578	0.0037396	0.0285714	0.053182	-2.74262	-44.3296	-3.14457	-59.0807	3.13907	8.60927	2.74396	8.62857
Cxcl2	mIC1	mIC2	20310	0.0134613	0.0507998	0.829651	0.00296429	0.0171888	0.0285714	0.053182	-2.98609	-24.6755	-3.12873	-31.0445	2.32871	6.95371	2.32827	7.28454
Tnfrsf12a	mIC1	mIC2	27279	0.0334601	0.0916407	0.612147	0.00014671	0.00399478	0.0285714	0.053182	-2.99851	-122.028	-3.11767	-146.344	3.46813	10.3992	3.39677	10.59
Htatip2	mIC1	mIC2	53415	0.180848	0.275114	0.513499	0.000618602	0.00750284	0.0285714	0.053182	-3.18756	-135.447	-3.09435	-105.548	3.2372	10.3188	3.20947	9.93122
Hfe	mIC1	mIC2	15216	0.0645859	0.139566	0.703899	0.00362194	0.0190802	0.0285714	0.053182	-2.8895	-36.0523	-3.08566	-46.2618	2.73724	7.90925	2.65228	8.18403
Rhod	mIC1	mIC2	11854	0.0155596	0.0556344	0.574001	0.00215936	0.0146081	0.0285714	0.053182	-3.09174	-18.7389	-3.07846	-18.3876	2.02127	6.24923	2.02105	6.22171
Capg	mIC1	mIC2	12332	0.027941	0.0812763	0.477887	9.54789e-05	0.00338361	0.0285714	0.053182	-3.01041	-257.828	-3.06647	-291.28	3.9844	11.9947	3.96146	12.1477
Dram1	mIC1	mIC2	71712	0.0412032	0.104347	0.545341	0.000143567	0.00397653	0.0285714	0.053182	-2.87733	-23.7069	-3.05226	-22.6153	2.43284	7.00007	2.19233	6.69156
Galns	mIC1	mIC2	50917	0.0123696	0.0477438	0.56677	0.000352723	0.00585755	0.0285714	0.053182	-3.09701	-24.0122	-3.03098	-22.4092	2.18677	6.77247	2.20879	6.69481
5430435G22Rik	mIC1	mIC2	226421	0.0180161	0.0608925	1.0006	0.00799768	0.0304365	0.0285714	0.053182	-2.7791	-29.7117	-3.0267	-47.9112	2.75024	7.6432	2.75438	8.33667
Steap1	mIC1	mIC2	70358	0.240386	0.334384	0.504245	0.00364048	0.0191321	0.0285714	0.053182	-2.5494	-24.4977	-3.00636	-33.3848	2.97829	7.59286	2.52253	7.58365
Sh2d5	mIC1	mIC2	230863	0.0439098	0.108884	0.651078	0.00125814	0.0110375	0.0285714	0.053182	-2.92524	-45.5154	-2.99999	-54.3078	2.86109	8.36937	2.88156	8.64464
Ccdc109b	mIC1	mIC2	66815	0.237814	0.33196	0.638698	0.00626829	0.0263064	0.0285714	0.053182	-2.64293	-22.1535	-2.99705	-30.8182	2.72042	7.18989	2.4765	7.42222
Cdk18	mIC1	mIC2	18557	0.0357382	0.0953306	0.812392	0.00612209	0.0261256	0.0285714	0.053182	-2.9493	-15.3419	-2.98013	-16.0353	2.02094	5.96035	2.02168	6.02486
Plekhf1	mIC1	mIC2	72287	0.0158057	0.0562718	0.539453	0.00040461	0.00617986	0.0285714	0.053182	-3.04189	-60.3509	-2.97103	-54.7628	2.89698	8.81228	2.93	8.70512
Ifi203	mIC1	mIC2	15950	0.0445114	0.109635	0.588914	0.00866179	0.0321099	0.0285714	0.053182	-2.29549	-24.1936	-2.95342	-41.299	3.54811	8.14466	2.74801	8.11605
6330407A03Rik	mIC1	mIC2	70720	0.0365932	0.0967906	0.877886	0.00820734	0.0309727	0.0285714	0.053182	-2.87601	-15.988	-2.95301	-18.184	2.13161	6.13053	2.14264	6.32723
Dnm3os	mIC1	mIC2	474332	0.0543336	0.124329	0.446739	3.46955e-05	0.00228432	0.0285714	0.053182	-2.95492	-67.0956	-2.93932	-63.3343	3.10404	9.17218	3.08609	9.071
Serpine1	mIC1	mIC2	18787	0.286877	0.377137	0.496169	0.00639154	0.0266052	0.0285714	0.053182	-2.91721	-41.2794	-2.93269	-30.0917	2.79957	8.16692	2.54116	7.45246
Ccr1	mIC1	mIC2	12768	0.275523	0.366587	0.522473	0.00816835	0.0308785	0.0285714	0.053182	-2.4949	-16.5241	-2.91587	-19.579	2.70687	6.75337	2.23984	6.53108
Tpm2	mIC1	mIC2	22004	0.018767	0.0622833	0.643887	0.00066336	0.00781133	0.0285714	0.053182	-2.88183	-49.0064	-2.91166	-54.3323	2.98375	8.59864	3.01504	8.77878
Aldh1a3	mIC1	mIC2	56847	0.0440143	0.109003	0.722189	0.00574642	0.0250567	0.0285714	0.053182	-2.93424	-22.1349	-2.90256	-20.9761	2.31008	6.77833	2.30778	6.69845
Sh3bgrl2	mIC1	mIC2	212531	0.0502137	0.118257	0.49564	0.000253977	0.00507344	0.0285714	0.053182	-2.89921	-107.988	-2.9004	-92.52	3.5566	10.3113	3.43701	9.9687
Galnt12	mIC1	mIC2	230145	0.0279146	0.0812763	0.606504	0.000246932	0.0049657	0.0285714	0.053182	-2.85917	-24.3998	-2.86662	-26.2134	2.47895	7.08775	2.52447	7.2367
Cebpb	mIC1	mIC2	12608	0.00371281	0.0227044	0.547665	9.75747e-05	0.00338361	0.0285714	0.053182	-2.82397	-68.7786	-2.86478	-74.5678	3.34648	9.45036	3.33577	9.55625
Map3k6	mIC1	mIC2	53608	0.0434006	0.107939	0.527756	0.000300025	0.00551078	0.0285714	0.053182	-2.45203	-20.7078	-2.85771	-32.7562	3.01103	7.38314	2.70963	7.74333
Gpc3	mIC1	mIC2	14734	0.225403	0.320205	0.448949	0.00262487	0.0162392	0.0285714	0.053182	-2.97064	-126.063	-2.85105	-94.2024	3.54098	10.519	3.54268	10.1004
Lpxn	mIC1	mIC2	107321	0.033564	0.0918681	0.882419	0.0108591	0.0366892	0.0285714	0.053182	-2.43204	-19.6697	-2.84401	-38.0592	3.00124	7.29914	2.84714	8.09732
Kirrel	mIC1	mIC2	170643	0.00478431	0.0267387	0.491576	0.000166126	0.00422901	0.0285714	0.053182	-2.88112	-22.4391	-2.83483	-20.8965	2.38578	6.87372	2.38997	6.77516
Anxa1	mIC1	mIC2	16952	0.109187	0.197073	0.47669	0.00108197	0.0100792	0.0285714	0.053182	-2.5417	-329.573	-2.81806	-520.231	5.42546	13.7899	4.96299	13.986
Clec4n	mIC1	mIC2	56620	0.139419	0.230914	0.641853	0.0165487	0.0483358	0.0285714	0.053182	-2.86806	-35.8573	-2.79565	-33.9352	2.76446	7.92866	2.83168	7.91639
Filip1l	mIC1	mIC2	78749	0.07497	0.15414	0.476128	0.000137442	0.00393049	0.0285714	0.053182	-2.51704	-28.6647	-2.76072	-35.3052	3.19121	8.03242	2.92028	8.06209
Penk	mIC1	mIC2	18619	0.162008	0.255089	0.446446	0.000558157	0.00713989	0.0285714	0.053182	-2.57028	-175.581	-2.73829	-208.37	4.74819	12.2042	4.43138	12.1344
S1pr2	mIC1	mIC2	14739	0.0610538	0.134508	0.464077	0.000573568	0.00718687	0.0285714	0.053182	-2.58817	-13.9372	-2.73789	-14.6242	2.39323	6.1941	2.227	6.09728
Cgref1	mIC1	mIC2	68567	0.144912	0.236631	0.575752	0.0039833	0.0200485	0.0285714	0.053182	-2.65023	-25.0885	-2.70173	-25.4166	2.81716	7.46611	2.74291	7.41061
Apoc2	mIC1	mIC2	11813	0.17243	0.265977	0.533989	0.00195096	0.0136382	0.0285714	0.053182	-2.59055	-25.5543	-2.69811	-27.1066	2.93955	7.61504	2.80345	7.56402
March11	mIC1	mIC2	211147	0.00963522	0.0408407	0.501758	0.000408278	0.00617986	0.0285714	0.053182	-2.7079	-38.1637	-2.68287	-35.4292	3.07637	8.3305	3.05838	8.20525
Gda	mIC1	mIC2	14544	0.469004	0.543408	0.477713	0.00130637	0.0113902	0.0285714	0.053182	-2.4547	-24.261	-2.66178	-26.4449	3.16254	7.76311	2.84328	7.5682
Bcl3	mIC1	mIC2	12051	0.0658463	0.141319	0.4925	0.00303301	0.017354	0.0285714	0.053182	-2.12287	-9.65124	-2.6566	-16.0525	2.91282	6.18354	2.41743	6.42216
Oaf	mIC1	mIC2	102644	0.0495994	0.117342	0.82038	0.0111569	0.0373366	0.0285714	0.053182	-2.42435	-20.3397	-2.64871	-30.9054	3.05138	7.3976	3.00222	7.952
1110007C09Rik	mIC1	mIC2	68480	0.0172516	0.0590871	0.65246	0.00251175	0.016125	0.0285714	0.053182	-2.55429	-8.21237	-2.64396	-9.17279	1.95446	4.99226	1.94491	5.14227
Clec4d	mIC1	mIC2	17474	0.174261	0.267585	0.620807	0.0159463	0.0471117	0.0285714	0.053182	-2.22941	-13.049	-2.6281	-21.4372	3.01434	6.72021	2.71608	7.13812
Lrrc8c	mIC1	mIC2	100604	0.0349893	0.0942463	0.513145	0.00135845	0.0116147	0.0285714	0.053182	-2.57998	-15.6338	-2.60649	-15.5373	2.51053	6.47712	2.46354	6.4212
Ccl2	mIC1	mIC2	20296	0.155028	0.247192	0.938544	0.016235	0.0477616	0.0285714	0.053182	-2.54793	-77.9427	-2.59805	-119.02	4.05983	10.3442	4.31466	11.2097
Hspa1a	mIC1	mIC2	193740	0.0391174	0.101337	0.540127	0.00262256	0.0162392	0.0285714	0.053182	-2.66898	-20.4343	-2.5955	-17.8853	2.60813	6.96105	2.60778	6.76848
Mcam	mIC1	mIC2	84004	0.100801	0.187153	0.482637	0.000848577	0.008814	0.0285714	0.053182	-2.2436	-14.9225	-2.58397	-20.508	3.13559	7.03501	2.75139	7.1095
Relb	mIC1	mIC2	19698	0.0223315	0.0699986	0.480881	0.00300595	0.017354	0.0285714	0.053182	-2.73405	-11.6831	-2.57929	-9.34988	2.04513	5.59148	2.04202	5.26697
Mlkl	mIC1	mIC2	74568	0.342044	0.429285	0.442581	0.00205633	0.014106	0.0285714	0.053182	-2.30386	-30.5056	-2.57858	-42.6328	3.78186	8.71287	3.42959	8.84348
Vash2	mIC1	mIC2	226841	0.0232695	0.0715979	0.43513	0.00157177	0.0124497	0.0285714	0.053182	-2.62645	-16.0383	-2.52115	-13.25	2.46146	6.46492	2.45071	6.17863
Tmem106a	mIC1	mIC2	217203	0.482692	0.554599	0.412408	0.00718034	0.0284885	0.0285714	0.053182	-2.28752	-20.0121	-2.51959	-23.4831	3.35746	7.68026	2.99657	7.55013
Cd248	mIC1	mIC2	70445	0.0224104	0.0700962	0.575198	0.00173331	0.0128563	0.0285714	0.053182	-2.45133	-46.7103	-2.50454	-55.3007	3.82109	9.36676	3.84782	9.63705
Isg20	mIC1	mIC2	57444	0.579756	0.637196	0.373843	0.00300422	0.017354	0.0285714	0.053182	-2.44888	-30.7294	-2.48058	-30.5477	3.41059	8.35214	3.33179	8.26479
Ccl6	mIC1	mIC2	20305	0.385604	0.46917	0.524748	0.0038308	0.0196401	0.0285714	0.053182	-2.26577	-53.6598	-2.47529	-91.6093	4.53936	10.2851	4.41771	10.9351
Csf2rb2	mIC1	mIC2	12984	0.058125	0.130271	0.532424	0.00443809	0.0214739	0.0285714	0.053182	-2.35995	-13.5759	-2.46582	-15.95	2.76701	6.52999	2.72577	6.72126
Mvp	mIC1	mIC2	78388	0.0322378	0.0892305	0.43876	3.24455e-05	0.00223225	0.0285714	0.053182	-2.34969	-23.5623	-2.45747	-25.2297	3.37736	7.93577	3.19529	7.85234
Cxcl16	mIC1	mIC2	66102	0.193537	0.288803	0.485556	0.00875946	0.0323298	0.0285714	0.053182	-2.11235	-26.4019	-2.44622	-41.5495	4.24557	8.96814	3.7178	9.09455
Cytip	mIC1	mIC2	227929	0.207188	0.301539	0.432309	0.0107147	0.0364946	0.0571429	0.0881152	-2.01015	-5.78489	-2.43922	-8.18203	2.50684	5.03913	2.10702	5.13948
Ly96	mIC1	mIC2	17087	0.065583	0.141029	0.417502	0.00206491	0.0141209	0.0285714	0.053182	-2.54184	-12.7458	-2.42811	-10.4878	2.38154	6.05349	2.37421	5.76485
Fes	mIC1	mIC2	14159	0.292397	0.382452	0.46231	0.00175723	0.0129312	0.0285714	0.053182	-2.26677	-14.5906	-2.42407	-17.5411	3.05261	6.91958	2.90202	7.03468
Tspo	mIC1	mIC2	12257	0.0343795	0.0932885	0.412002	0.000311781	0.00557903	0.0285714	0.053182	-2.29765	-50.8885	-2.41702	-59.5681	4.36889	10.0382	4.16117	10.0576
Renbp	mIC1	mIC2	19703	0.0656417	0.141087	0.546681	0.00282748	0.0168501	0.0285714	0.053182	-2.34297	-18.0817	-2.40733	-21.0024	3.10988	7.28634	3.12115	7.51364
Parp10	mIC1	mIC2	671535	0.0983875	0.184304	0.51917	0.00988612	0.0347751	0.0285714	0.053182	-1.95517	-12.6458	-2.4033	-19.7008	3.83239	7.49298	3.06434	7.36453
Tmem51	mIC1	mIC2	214359	0.156793	0.249374	0.39912	0.00588487	0.0254837	0.0285714	0.053182	-2.02539	-18.5301	-2.39874	-32.6517	4.10751	8.31931	3.59544	8.62453
Cdkn2a	mIC1	mIC2	12578	0.280087	0.37109	0.517252	0.00197586	0.013725	0.0285714	0.053182	-2.53153	-38.2197	-2.39228	-33.9899	3.43203	8.68827	3.65374	8.74077
Ikbke	mIC1	mIC2	56489	0.0556792	0.126362	0.480486	0.0127903	0.0409365	0.0285714	0.053182	-2.58438	-10.3084	-2.3861	-7.66911	2.12434	5.49009	2.12038	5.05944
Rab20	mIC1	mIC2	19332	0.0602177	0.133125	0.432534	0.00634261	0.0264767	0.0285714	0.053182	-2.33662	-11.5184	-2.38241	-11.6424	2.63789	6.16377	2.56171	6.10302
Gadd45b	mIC1	mIC2	17873	0.141502	0.233224	0.380547	0.000309894	0.00557903	0.0285714	0.053182	-2.43834	-16.2264	-2.37677	-14.5221	2.79508	6.81535	2.80379	6.66397
Def6	mIC1	mIC2	23853	0.072308	0.150589	0.447784	0.000225415	0.00470488	0.0285714	0.053182	-2.25804	-13.3162	-2.37589	-13.4255	2.969	6.70411	2.72327	6.47017
Stx11	mIC1	mIC2	74732	0.0666234	0.142501	0.674697	0.00654772	0.0269245	0.0285714	0.053182	-2.34878	-11.7814	-2.37514	-12.8124	2.63825	6.19669	2.67571	6.35518
Ttc39a	mIC1	mIC2	230603	0.00785143	0.03611	0.407476	0.000394357	0.00613803	0.0285714	0.053182	-2.44732	-9.93522	-2.37362	-8.85172	2.28875	5.60131	2.29026	5.43622
Mfsd9	mIC1	mIC2	211798	0.0628201	0.137096	0.438829	0.0146565	0.0446076	0.0285714	0.053182	-2.40181	-14.5673	-2.37178	-13.0854	2.75691	6.62157	2.70443	6.41432
Retsat	mIC1	mIC2	67442	0.123556	0.213784	0.462446	0.00291825	0.0171131	0.0285714	0.053182	-2.12223	-6.85884	-2.36899	-8.71071	2.4754	5.25337	2.2811	5.40389
Glipr1	mIC1	mIC2	73690	0.612853	0.666388	0.362751	0.00827571	0.031124	0.0285714	0.053182	-2.18581	-33.9084	-2.35649	-44.3427	4.28699	9.37056	4.03293	9.50355
Trim30d	mIC1	mIC2	209387	0.285465	0.375841	0.430066	0.00156708	0.012435	0.0285714	0.053182	-2.09373	-13.3165	-2.35442	-16.9053	3.41503	7.15017	3.01192	7.09133
Arhgef5	mIC1	mIC2	54324	0.0943242	0.178954	0.478246	0.00322679	0.0177253	0.0285714	0.053182	-2.29648	-10.0097	-2.35349	-10.9642	2.56334	5.88667	2.55245	6.00718
Csrnp1	mIC1	mIC2	215418	0.0186169	0.0622833	0.395071	7.79013e-05	0.00303608	0.0285714	0.053182	-2.41666	-19.0149	-2.35156	-16.917	2.99935	7.2484	3.01903	7.09943
Cd38	mIC1	mIC2	12494	0.183573	0.278011	0.396979	0.000898639	0.00907707	0.0285714	0.053182	-2.22995	-31.3499	-2.35061	-36.3214	4.04112	9.01151	3.83735	9.02009
Tmem88	mIC1	mIC2	67020	0.0291132	0.0830405	0.50716	0.000571163	0.00718687	0.0285714	0.053182	-2.37725	-37.3492	-2.34824	-38.3338	3.79234	9.01534	3.90178	9.16233
Man1a	mIC1	mIC2	17155	0.257894	0.350328	0.454438	0.0053355	0.0240753	0.0285714	0.053182	-2.24394	-16.5926	-2.33368	-18.3344	3.25776	7.31023	3.14654	7.34302
Qsox1	mIC1	mIC2	104009	0.0281285	0.0815465	0.39938	8.82884e-05	0.00322486	0.0285714	0.053182	-2.19968	-12.5854	-2.31603	-14.0991	3.04556	6.69924	2.90078	6.71831
Osbpl5	mIC1	mIC2	79196	0.381055	0.465124	0.360422	0.000775012	0.00844839	0.0285714	0.053182	-2.26313	-12.0812	-2.31149	-12.0628	2.84585	6.44054	2.73925	6.33174
Fkbp5	mIC1	mIC2	14229	0.0992611	0.18531	0.511262	0.007009	0.0281606	0.0285714	0.053182	-2.29813	-23.5484	-2.30634	-23.6208	3.51087	8.06843	3.49219	8.05417
Cd84	mIC1	mIC2	12523	0.0931768	0.177702	0.414418	0.00131938	0.0114381	0.0285714	0.053182	-1.98726	-8.22538	-2.30369	-12.3391	3.0793	6.11938	2.7807	6.40586
Eif4ebp1	mIC1	mIC2	13685	0.0495707	0.117342	0.423313	0.00446152	0.0215209	0.0285714	0.053182	-2.16723	-42.7032	-2.29628	-49.8939	4.64029	10.0566	4.35153	9.99232
Stat6	mIC1	mIC2	20852	0.0364731	0.0965918	0.361903	5.87941e-05	0.0028524	0.0285714	0.053182	-2.29502	-17.5549	-2.29121	-17.6584	3.19208	7.32588	3.20806	7.35034
AI607873	mIC1	mIC2	226691	0.237063	0.331542	0.390281	0.00271591	0.0164577	0.0285714	0.053182	-2.09612	-13.7758	-2.28936	-16.7153	3.45224	7.23631	3.15125	7.21435
Fam176b	mIC1	mIC2	230752	0.197309	0.29228	0.395198	0.000876563	0.00892332	0.0285714	0.053182	-2.18129	-22.9714	-2.28861	-25.3397	3.82783	8.3496	3.61889	8.28221
Fam129b	mIC1	mIC2	227737	0.0703528	0.147881	0.583656	0.00160452	0.0126078	0.0285714	0.053182	-2.20405	-36.0542	-2.26948	-46.7173	4.29558	9.46767	4.36864	9.91453
Tagln2	mIC1	mIC2	21346	0.111191	0.19914	0.385733	0.00125199	0.0110275	0.0285714	0.053182	-1.97596	-19.6981	-2.26242	-32.0794	4.4059	8.70589	3.96349	8.96706
Ogn	mIC1	mIC2	18295	0.282374	0.373222	0.395807	0.00395754	0.019961	0.0285714	0.053182	-1.98943	-49.0263	-2.26237	-95.4414	5.67549	11.291	5.20966	11.7862
Cd14	mIC1	mIC2	12475	0.55533	0.615419	0.401147	0.00257385	0.016142	0.0285714	0.053182	-2.16166	-23.3205	-2.26209	-27.2	3.91125	8.45478	3.7759	8.54144
Cast	mIC1	mIC2	12380	0.0723198	0.150589	0.421761	0.00161512	0.0126078	0.0285714	0.053182	-2.14567	-32.7099	-2.25884	-35.6034	4.39188	9.42354	4.09421	9.24816
Chst14	mIC1	mIC2	72136	0.0182566	0.0614051	0.456843	0.000451952	0.00648212	0.0285714	0.053182	-2.12216	-7.87815	-2.25202	-9.3197	2.65368	5.63154	2.57208	5.79236
Cpm	mIC1	mIC2	70574	0.132288	0.223822	0.476775	0.00867948	0.0321484	0.0285714	0.053182	-2.26227	-9.58371	-2.25152	-8.76717	2.58312	5.8437	2.50264	5.63475
Mapkapk3	mIC1	mIC2	102626	0.121274	0.211353	0.438203	0.00413132	0.0205354	0.0285714	0.053182	-2.09783	-22.8258	-2.24525	-27.0036	4.11046	8.62305	3.81859	8.57367
Copz2	mIC1	mIC2	56358	0.136632	0.228272	0.447188	0.00280033	0.0167563	0.0285714	0.053182	-1.93779	-6.71947	-2.24464	-8.83573	2.93068	5.67902	2.52551	5.66886
Nfkb2	mIC1	mIC2	18034	0.0367693	0.0969654	0.39292	2.22924e-05	0.00181807	0.0285714	0.053182	-2.10045	-6.80692	-2.20966	-7.41822	2.51443	5.28144	2.38998	5.28106
Myc	mIC1	mIC2	17869	0.128051	0.218868	0.340243	0.000858791	0.00883624	0.0285714	0.053182	-2.21993	-24.5442	-2.19355	-22.8903	3.78489	8.4022	3.78423	8.30089
Eda2r	mIC1	mIC2	245527	0.058343	0.13056	0.435012	0.00131719	0.0114381	0.0285714	0.053182	-2.22081	-18.9501	-2.19014	-17.7531	3.4765	7.72063	3.48699	7.637
H6pd	mIC1	mIC2	100198	0.362178	0.448547	0.377866	0.000395057	0.00613803	0.0285714	0.053182	-2.23925	-15.7551	-2.18398	-14.9717	3.2098	7.18754	3.29749	7.20165
C1ra	mIC1	mIC2	50909	0.18957	0.284416	0.640222	0.0121851	0.0395455	0.0285714	0.053182	-2.08743	-14.2816	-2.17911	-17.9253	3.52765	7.36373	3.53142	7.69535
Casp8	mIC1	mIC2	12370	0.0944195	0.178954	0.383422	0.00305045	0.0174018	0.0285714	0.053182	-2.23639	-33.2776	-2.17371	-29.994	4.0897	9.14618	4.18044	9.08704
Pdlim7	mIC1	mIC2	67399	0.0860358	0.169737	0.370465	0.00502797	0.0230658	0.0285714	0.053182	-2.21621	-8.86888	-2.17143	-7.60975	2.589	5.73775	2.49938	5.42723
Hspa1b	mIC1	mIC2	15511	0.462172	0.538467	0.369284	0.00225729	0.0149716	0.0285714	0.053182	-2.09865	-43.1005	-2.16843	-42.4213	4.94209	10.3717	4.62733	10.0341
Ydjc	mIC1	mIC2	69101	0.0499478	0.117883	0.541092	0.00186102	0.0133053	0.0285714	0.053182	-2.10858	-6.31483	-2.16843	-7.15088	2.39834	5.05708	2.42901	5.26713
H2-DMb1	mIC1	mIC2	14999	0.618348	0.670625	0.421163	0.0149096	0.0449486	0.0285714	0.053182	-2.00839	-19.1888	-2.16004	-19.4739	4.22673	8.48892	3.69253	7.976
Hmox1	mIC1	mIC2	15368	0.554826	0.615169	0.363806	0.000780894	0.00847058	0.0285714	0.053182	-2.25589	-41.8178	-2.15201	-35.6784	4.28861	9.67466	4.47649	9.63347
Pvt1	mIC1	mIC2	19296	0.00255672	0.0186925	0.36798	7.76584e-07	0.000488583	0.0285714	0.053182	-2.11593	-8.30693	-2.15002	-8.65675	2.73701	5.79133	2.70762	5.82145
Gypc	mIC1	mIC2	71683	0.355709	0.442152	0.361268	0.00246692	0.0158835	0.0285714	0.053182	-1.95598	-21.6937	-2.14156	-31.131	4.6436	9.08281	4.34517	9.30545
Kctd11	mIC1	mIC2	216858	0.351101	0.437667	0.356133	0.00408753	0.020433	0.0285714	0.053182	-2.1023	-11.546	-2.14046	-10.7714	3.20178	6.7311	3.00679	6.43592
Ier3	mIC1	mIC2	15937	0.0897113	0.173325	0.382084	7.72308e-05	0.00303608	0.0285714	0.053182	-2.29223	-37.106	-2.1395	-31.0836	4.03455	9.24813	4.35112	9.3092
Hoxc4	mIC1	mIC2	15423	0.306843	0.396054	0.457506	0.0105058	0.0361466	0.0285714	0.053182	-1.96255	-9.17736	-2.13342	-9.18435	3.32252	6.5206	2.82259	6.02177
Neurl3	mIC1	mIC2	214854	0.0710013	0.1489	0.364232	0.000829805	0.00873672	0.0285714	0.053182	-2.25332	-7.47259	-2.13209	-6.31881	2.31514	5.21675	2.34932	5.00897
Birc3	mIC1	mIC2	11796	0.228943	0.323576	0.362584	0.00280973	0.0167898	0.0285714	0.053182	-2.14841	-29.1028	-2.13048	-28.3356	4.23463	9.09772	4.26768	9.09222
Ahnak	mIC1	mIC2	66395	0.114505	0.203339	0.538283	0.0168104	0.0489015	0.0285714	0.053182	-1.9665	-14.6897	-2.12558	-20.3866	4.0111	7.88783	3.86429	8.21383
Gm9835	mIC1	mIC2	100040018	0.550096	0.611773	0.461223	0.0101026	0.0352665	0.0285714	0.053182	-2.10294	-16.1893	-2.11934	-16.4391	3.64205	7.65902	3.60842	7.64749
Glrx	mIC1	mIC2	93692	0.0167948	0.0585622	0.367316	6.83331e-05	0.00290663	0.0285714	0.053182	-2.05683	-19.9737	-2.1115	-21.4002	4.08772	8.40775	3.97619	8.39575
Dapp1	mIC1	mIC2	26377	0.0652596	0.140613	0.449975	0.00363401	0.0191209	0.0285714	0.053182	-1.83349	-5.66833	-2.10695	-8.50775	3.00296	5.50588	2.79036	5.87913
Junb	mIC1	mIC2	16477	0.187575	0.282129	0.455808	0.00703543	0.0281929	0.0285714	0.053182	-2.19237	-8.27165	-2.09234	-7.27064	2.55641	5.60458	2.62015	5.48223
Ero1l	mIC1	mIC2	50527	0.0644441	0.139328	0.363363	0.00242967	0.0158517	0.0285714	0.053182	-1.89464	-17.0117	-2.08177	-24.4232	4.56995	8.65841	4.2617	8.87188
Adam8	mIC1	mIC2	11501	0.442659	0.521807	0.296603	0.0014975	0.0122035	0.0285714	0.053182	-2.11876	-37.9301	-2.07827	-31.8583	4.68848	9.93375	4.63112	9.62471
C3ar1	mIC1	mIC2	12267	0.297336	0.387761	0.433047	0.00950211	0.033967	0.0285714	0.053182	-2.09499	-14.8988	-2.07795	-14.3916	3.55904	7.45616	3.56895	7.4161
Cd300lf	mIC1	mIC2	246746	0.0900774	0.173611	0.475584	0.000353006	0.00585755	0.0285714	0.053182	-2.10193	-15.7702	-2.07131	-16.3614	3.61104	7.59017	3.76382	7.79605
Srxn1	mIC1	mIC2	76650	0.0540833	0.123989	0.397387	0.00928539	0.0335462	0.0285714	0.053182	-2.08229	-33.6087	-2.07015	-33.2966	4.6852	9.75596	4.72579	9.78309
Slc43a3	mIC1	mIC2	58207	0.103281	0.190235	0.420635	0.00844737	0.0314976	0.0285714	0.053182	-1.91181	-17.6749	-2.06841	-22.2481	4.54442	8.68806	4.18905	8.66466
Plaur	mIC1	mIC2	18793	0.363369	0.449643	0.330195	0.00194749	0.0136355	0.0285714	0.053182	-2.18372	-27.0676	-2.05866	-20.3124	4.01994	8.77843	4.10358	8.44787
Rps6ka1	mIC1	mIC2	20111	0.063556	0.1382	0.303338	0.0017876	0.0130774	0.0285714	0.053182	-2.05501	-19.8524	-2.05763	-19.9833	4.08643	8.39767	4.08529	8.40601
Slfn10-ps	mIC1	mIC2	237887	0.0505035	0.118686	0.512889	0.00873429	0.032279	0.0285714	0.053182	-1.98802	-5.77938	-2.05521	-6.37979	2.5616	5.09251	2.53364	5.20715
Phldb1	mIC1	mIC2	102693	0.0275738	0.080775	0.350489	3.82218e-05	0.00237932	0.0285714	0.053182	-1.91267	-8.59746	-2.03718	-10.4788	3.40089	6.50481	3.26791	6.65731
Csf2rb	mIC1	mIC2	12983	0.110349	0.198197	0.48118	0.00917452	0.0333096	0.0285714	0.053182	-2.05411	-10.9199	-2.03526	-10.6882	3.27184	6.72072	3.30154	6.71948
Msrb3	mIC1	mIC2	320183	0.0290803	0.083005	0.442906	0.00229202	0.0151562	0.0285714	0.053182	-1.98329	-5.85971	-2.03211	-6.26258	2.59417	5.145	2.56442	5.21117
Cdkn1a	mIC1	mIC2	12575	0.0288615	0.0825901	0.341625	8.03518e-05	0.00307712	0.0285714	0.053182	-1.97978	-36.6909	-2.02833	-41.0387	5.30463	10.502	5.21129	10.5702
Ifitm2	mIC1	mIC2	80876	0.489286	0.559693	0.322629	0.0100875	0.0352581	0.0285714	0.053182	-1.90241	-31.3119	-2.02351	-44.0771	5.50596	10.4746	5.33647	10.7984
Lmna	mIC1	mIC2	16905	0.0234549	0.0718166	0.409022	0.00283693	0.0168608	0.0285714	0.053182	-1.88485	-18.1923	-2.02253	-22.4732	4.72993	8.91519	4.3912	8.88133
Parp3	mIC1	mIC2	235587	0.0319094	0.0888066	0.343137	0.000171061	0.00427305	0.0285714	0.053182	-1.95633	-26.634	-2.01788	-30.1682	4.95143	9.68663	4.82864	9.74359
Trip10	mIC1	mIC2	106628	0.243804	0.337615	0.321115	0.002956	0.0171888	0.0285714	0.053182	-1.97572	-14.0557	-2.01601	-15.5582	3.90796	7.72104	3.8972	7.85681
Gsdmd	mIC1	mIC2	69146	0.134494	0.225814	0.340333	0.000157642	0.00414642	0.0285714	0.053182	-1.96325	-14.7823	-2.00566	-15.8192	4.03403	7.91983	3.96117	7.94478
Il6ra	mIC1	mIC2	16194	0.102464	0.189254	0.332229	0.00137508	0.0116147	0.0285714	0.053182	-1.87978	-5.04985	-1.99765	-5.88843	2.65549	4.99173	2.5639	5.12179
Dennd3	mIC1	mIC2	105841	0.16433	0.257456	0.373822	0.00133479	0.0115037	0.0285714	0.053182	-1.83109	-9.13709	-1.99437	-11.5867	3.84043	7.03216	3.5544	7.08879
Plin3	mIC1	mIC2	66905	0.212053	0.30599	0.383302	0.00665981	0.0272582	0.0285714	0.053182	-1.97344	-17.1894	-1.9851	-17.6275	4.21542	8.31887	4.20235	8.34211
Ptpn14	mIC1	mIC2	19250	0.0348875	0.0940874	0.348117	0.00345083	0.0184659	0.0285714	0.053182	-2.05625	-5.33774	-1.97802	-4.67829	2.28756	4.70379	2.27602	4.502
Cyp20a1	mIC1	mIC2	77951	0.141893	0.233662	0.468408	0.00714035	0.0283801	0.0285714	0.053182	-1.79416	-4.39281	-1.97417	-5.79792	2.68857	4.82371	2.60276	5.1383
E330016A19Rik	mIC1	mIC2	214763	0.225531	0.320205	0.36446	0.00658199	0.027015	0.0285714	0.053182	-1.92827	-8.95876	-1.96984	-8.25123	3.40774	6.57104	3.1393	6.18391
Gimap6	mIC1	mIC2	231931	0.138474	0.230041	0.31866	0.00264785	0.0162985	0.0285714	0.053182	-1.88925	-4.3137	-1.96079	-4.5269	2.37157	4.4805	2.26742	4.44595
Ctla2b	mIC1	mIC2	13025	0.0533051	0.122797	0.546522	0.00701358	0.0281606	0.0285714	0.053182	-1.88813	-20.332	-1.96029	-27.1501	4.89307	9.23875	4.95987	9.72275
Cttnbp2nl	mIC1	mIC2	80281	0.044221	0.109142	0.349686	0.000206909	0.00448285	0.0285714	0.053182	-1.84746	-11.3639	-1.95542	-13.5269	4.13753	7.64392	3.93311	7.69088
Otud7b	mIC1	mIC2	229603	0.103635	0.190646	0.323536	0.0062229	0.0262074	0.0285714	0.053182	-1.9696	-8.93273	-1.95181	-8.12547	3.25813	6.41723	3.17547	6.19792
Klf4	mIC1	mIC2	16600	0.23715	0.331558	0.374659	0.00758682	0.0294382	0.0285714	0.053182	-1.84625	-7.35485	-1.9466	-8.24803	3.40171	6.2804	3.21576	6.25981
Ehd4	mIC1	mIC2	98878	0.340077	0.427548	0.335492	0.00123394	0.0109122	0.0285714	0.053182	-1.82528	-14.9737	-1.94134	-17.6947	4.73094	8.6353	4.40356	8.54881
Uap1l1	mIC1	mIC2	227620	0.157268	0.249768	0.358623	0.000194798	0.00443412	0.0285714	0.053182	-1.923	-19.0805	-1.93631	-17.9867	4.60893	8.86296	4.45243	8.6213
Cd44	mIC1	mIC2	12505	0.0346635	0.0937126	0.318264	0.000464966	0.0065422	0.0285714	0.053182	-1.99094	-49.3888	-1.93038	-40.2819	5.67753	11.3036	5.73105	11.0631
Abca7	mIC1	mIC2	27403	0.100098	0.186241	0.513105	0.00934987	0.0336882	0.0285714	0.053182	-1.75232	-3.62572	-1.90484	-4.67487	2.47003	4.3283	2.45891	4.68384
Fam26e	mIC1	mIC2	103511	0.144712	0.236479	0.320861	0.00168119	0.0128018	0.0285714	0.053182	-1.8708	-7.22965	-1.90339	-7.30858	3.27737	6.13129	3.17648	6.04607
Trpv2	mIC1	mIC2	22368	0.189723	0.284488	0.49082	0.0136889	0.0427559	0.0285714	0.053182	-1.83687	-7.24729	-1.89879	-8.66754	3.41443	6.27187	3.46646	6.58208
Gdap2	mIC1	mIC2	14547	0.114962	0.204068	0.431363	0.00234639	0.0154231	0.0285714	0.053182	-1.76689	-9.17035	-1.89763	-12.7986	4.16876	7.36574	4.09735	7.77527
Ralb	mIC1	mIC2	64143	0.0422748	0.106388	0.300771	0.000177577	0.00434473	0.0285714	0.053182	-1.86134	-19.2233	-1.89215	-19.8532	4.95136	9.21614	4.83247	9.14376
Vat1	mIC1	mIC2	26949	0.0206532	0.0663433	0.348177	1.65176e-05	0.00167693	0.0285714	0.053182	-1.88972	-13.0927	-1.88962	-13.6035	4.17063	7.88132	4.23315	7.99905
Tubb6	mIC1	mIC2	67951	0.0460079	0.111636	0.323267	0.000347244	0.00583688	0.0285714	0.053182	-1.76759	-23.5035	-1.88861	-33.1997	5.93391	10.4887	5.68654	10.7396
Fam158a	mIC1	mIC2	85308	0.293855	0.384132	0.259262	0.00381694	0.0196331	0.0285714	0.053182	-1.90114	-6.64724	-1.88499	-6.48737	3.03257	5.76532	3.04821	5.74584
Serhl	mIC1	mIC2	68607	0.405767	0.487186	0.303481	0.0165676	0.0483359	0.0571429	0.0881152	-1.66866	-5.15054	-1.88305	-7.32699	3.53651	5.90123	3.25373	6.12695
Slc10a3	mIC1	mIC2	214601	0.134307	0.225672	0.329791	0.00013409	0.00388509	0.0285714	0.053182	-1.87176	-8.29065	-1.88259	-8.49913	3.50038	6.55186	3.49804	6.58535
Chpf2	mIC1	mIC2	100910	0.15741	0.249904	0.45929	0.0130355	0.0414309	0.0285714	0.053182	-1.83973	-4.06839	-1.8822	-4.34976	2.41084	4.4353	2.40413	4.52507
Rnf19b	mIC1	mIC2	75234	0.00681206	0.0327753	0.306062	9.78951e-07	0.000538913	0.0285714	0.053182	-1.83494	-9.516	-1.8802	-10.38	3.89294	7.14329	3.83517	7.21091
Slfn2	mIC1	mIC2	20556	0.265675	0.3565	0.325866	0.00621594	0.0262074	0.0285714	0.053182	-1.65834	-7.69081	-1.87676	-11.4466	4.47054	7.41367	4.01119	7.52804
Adssl1	mIC1	mIC2	11565	0.617603	0.670262	0.287651	0.00555491	0.0246115	0.0285714	0.053182	-1.78727	-7.91166	-1.86927	-9.37973	3.7903	6.77428	3.71524	6.94479
Slc24a6	mIC1	mIC2	170756	0.620074	0.67195	0.336228	0.0142821	0.0438621	0.0285714	0.053182	-1.77991	-6.42492	-1.86766	-7.00323	3.44101	6.12469	3.23631	6.04433
Frmd8	mIC1	mIC2	67457	0.193897	0.289172	0.300977	0.00459231	0.0219832	0.0285714	0.053182	-1.65897	-7.89936	-1.85388	-12.2207	4.52484	7.50658	4.22923	7.84049
Actn1	mIC1	mIC2	109711	0.129635	0.220695	0.278124	0.0104287	0.0360218	0.0285714	0.053182	-1.91497	-5.89522	-1.85116	-5.05644	2.7974	5.35695	2.74698	5.0851
6230427J02Rik	mIC1	mIC2	68176	0.238999	0.332947	0.37279	0.0037299	0.0193835	0.0285714	0.053182	-1.71026	-6.52259	-1.84677	-8.83946	3.80908	6.51452	3.7129	6.85685
S100a13	mIC1	mIC2	20196	0.238442	0.332625	0.401891	0.00311642	0.017506	0.0285714	0.053182	-1.74674	-22.9342	-1.84644	-32.7348	6.05225	10.5717	5.94576	10.9785
Cybb	mIC1	mIC2	13058	0.528889	0.595254	0.277749	0.0111991	0.0374466	0.0285714	0.053182	-1.72619	-10.7179	-1.83954	-12.7018	4.71221	8.13416	4.36784	8.0348
Dennd2c	mIC1	mIC2	329727	0.0549745	0.125379	0.467882	0.0141484	0.0436342	0.0285714	0.053182	-1.80593	-3.91723	-1.83883	-4.1543	2.44416	4.414	2.44937	4.50398
Emr1	mIC1	mIC2	13733	0.399892	0.481881	0.269199	0.0103362	0.0357586	0.0285714	0.053182	-1.82875	-16.5914	-1.83817	-15.9304	4.8897	8.94206	4.76479	8.7585
Iffo2	mIC1	mIC2	212632	0.0896366	0.173292	0.31843	0.000416497	0.00627283	0.0285714	0.053182	-1.81836	-14.4593	-1.83797	-14.3391	4.70932	8.56324	4.58477	8.42665
Mafk	mIC1	mIC2	17135	0.324438	0.412597	0.312202	0.00761858	0.0294926	0.0285714	0.053182	-1.83107	-7.52819	-1.83636	-7.72469	3.50427	6.41657	3.52656	6.47604
Ptger4	mIC1	mIC2	19219	0.0332642	0.0912177	0.290418	0.00259718	0.0161993	0.0285714	0.053182	-1.8791	-7.17024	-1.83497	-6.40734	3.23286	6.07489	3.20939	5.88911
AI662270	mIC1	mIC2	100043636	0.552373	0.613376	0.398115	0.00190796	0.0134895	0.0285714	0.053182	-1.90527	-8.14804	-1.82102	-7.594	3.34317	6.36962	3.56246	6.48732
Zfp54	mIC1	mIC2	22712	0.463744	0.539824	0.293363	0.00427795	0.0209757	0.0285714	0.053182	-1.70073	-4.79036	-1.81687	-5.70278	3.22542	5.48555	3.07473	5.5864
Acot10	mIC1	mIC2	64833	0.0669974	0.143004	0.268552	0.000823548	0.00869762	0.0285714	0.053182	-1.84457	-18.191	-1.81522	-17.2732	4.95534	9.1405	5.04214	9.1526
Mettl21d	mIC1	mIC2	207965	0.0880532	0.172044	0.30451	9.69552e-05	0.00338361	0.0285714	0.053182	-1.77826	-17.5165	-1.81143	-19.4428	5.30753	9.43817	5.27605	9.55722
Nab1	mIC1	mIC2	17936	0.0222395	0.0697599	0.382278	0.0123081	0.0398567	0.0285714	0.053182	-1.59434	-7.94302	-1.80723	-12.1027	5.03024	8.01993	4.45627	8.05353
Trim30a	mIC1	mIC2	20128	0.189593	0.284416	0.351554	0.0159499	0.0471117	0.0285714	0.053182	-1.67323	-19.8071	-1.80373	-28.9177	6.39893	10.7069	6.03918	10.8931
Rab32	mIC1	mIC2	67844	0.040128	0.102707	0.42988	0.00327619	0.017879	0.0285714	0.053182	-1.69217	-16.2079	-1.80253	-24.5391	5.80585	9.82448	5.75309	10.3701
Esyt1	mIC1	mIC2	23943	0.67372	0.716855	0.330257	0.00714043	0.0283801	0.0285714	0.053182	-1.79204	-14.2949	-1.79771	-13.7909	4.84498	8.68241	4.74564	8.53129
Rcsd1	mIC1	mIC2	226594	0.0162603	0.05738	0.540628	0.0172537	0.0498696	0.0285714	0.053182	-1.70006	-5.84029	-1.79769	-7.46871	3.6369	6.18294	3.63658	6.53744
Rassf5	mIC1	mIC2	54354	0.48001	0.553104	0.257814	0.00864825	0.0320867	0.0285714	0.053182	-1.9171	-9.05475	-1.79748	-7.08057	3.466	6.64467	3.54098	6.36484
Pdgfra	mIC1	mIC2	18595	0.207988	0.302156	0.314515	0.00484369	0.0224789	0.0285714	0.053182	-1.65583	-12.6149	-1.79562	-18.4416	5.57624	9.2333	5.28507	9.48997
Pdlim1	mIC1	mIC2	54132	0.217377	0.312037	0.275263	0.00138118	0.0116147	0.0285714	0.053182	-1.80372	-13.8519	-1.79541	-13.9948	4.71807	8.51008	4.78601	8.59283
Rhbdf2	mIC1	mIC2	217344	0.0347778	0.0939488	0.29798	0.000452159	0.00648212	0.0285714	0.053182	-1.80904	-4.74952	-1.79512	-4.58383	2.77834	5.02612	2.76255	4.95911
BC017612	mIC1	mIC2	170748	0.134361	0.225678	0.451831	0.00436738	0.0212387	0.0285714	0.053182	-1.69923	-7.37884	-1.79257	-9.78862	4.12365	7.00704	4.15247	7.44358
Ippk	mIC1	mIC2	75678	0.133439	0.225198	0.270599	0.00323248	0.0177253	0.0285714	0.053182	-1.82127	-9.85441	-1.78865	-9.1185	4.01912	7.31989	4.04337	7.23217
Ttc7	mIC1	mIC2	225049	0.182423	0.276699	0.284154	0.0003092	0.00557903	0.0285714	0.053182	-1.72524	-2.81296	-1.78802	-3.01748	2.05736	3.54944	2.02195	3.6153
Ms4a6b	mIC1	mIC2	69774	0.272617	0.363489	0.304795	0.00667851	0.0272754	0.0285714	0.053182	-1.59608	-21.7718	-1.78126	-39.452	7.45601	11.9004	6.7865	12.0885
Cav1	mIC1	mIC2	12389	0.0165717	0.0580922	0.329534	7.17178e-05	0.00297967	0.0285714	0.053182	-1.76762	-55.1839	-1.77955	-60.219	7.53776	13.3239	7.58401	13.4962
Plec	mIC1	mIC2	18810	0.0939982	0.178511	0.28825	0.000653052	0.00771057	0.0285714	0.053182	-1.71745	-3.54523	-1.77499	-3.80149	2.54495	4.37083	2.48592	4.41249
Tfec	mIC1	mIC2	21426	0.0175477	0.0597218	0.288425	0.00170653	0.012803	0.0285714	0.053182	-1.83652	-4.46525	-1.7722	-3.97339	2.58061	4.73935	2.57753	4.5679
Slc12a4	mIC1	mIC2	20498	0.0536493	0.123251	0.363469	0.00643495	0.026652	0.0285714	0.053182	-1.65652	-9.66881	-1.77164	-11.8287	4.98592	8.25926	4.61904	8.18327
Arhgap6	mIC1	mIC2	11856	0.0319212	0.0888066	0.360134	0.00529219	0.0239782	0.0285714	0.053182	-1.72985	-3.83682	-1.77095	-4.1194	2.65797	4.59788	2.64926	4.69169
Tgfbr3	mIC1	mIC2	21814	0.195866	0.291127	0.3359	0.000361774	0.00585755	0.0285714	0.053182	-1.79408	-16.0587	-1.76499	-16.3288	5.04391	9.04919	5.2672	9.29655
Manba	mIC1	mIC2	110173	0.0551527	0.125721	0.330663	0.000734576	0.00823173	0.0285714	0.053182	-1.65728	-11.7072	-1.75917	-14.2015	5.40002	8.94934	5.04234	8.87031
Htra1	mIC1	mIC2	56213	0.919938	0.930075	0.326744	0.00769702	0.0296308	0.0285714	0.053182	-1.86495	-43.056	-1.75659	-35.1176	6.27569	11.7038	6.78589	11.92
B4galt1	mIC1	mIC2	14595	0.102649	0.189466	0.274282	8.27572e-05	0.00311507	0.0285714	0.053182	-1.71948	-17.286	-1.75432	-18.8587	5.71461	9.82614	5.61718	9.85434
Atf3	mIC1	mIC2	11910	0.533852	0.598392	0.268199	0.00425058	0.0208924	0.0285714	0.053182	-1.82777	-7.64939	-1.75252	-6.47504	3.54608	6.48142	3.58116	6.27605
Ptrh1	mIC1	mIC2	329384	0.0556924	0.126362	0.298276	0.00013536	0.00389625	0.0285714	0.053182	-1.76946	-6.09223	-1.75222	-6.05215	3.38807	5.99504	3.45303	6.05048
Sqrdl	mIC1	mIC2	59010	0.253435	0.346589	0.258322	0.00199621	0.0138309	0.0285714	0.053182	-1.79612	-14.4266	-1.7481	-13.3874	4.83679	8.68745	5.0031	8.7459
Tmem192	mIC1	mIC2	73067	0.195577	0.291086	0.279547	0.000496065	0.0068271	0.0285714	0.053182	-1.70453	-10.7719	-1.74643	-11.2009	4.86736	8.29656	4.66962	8.15517
Tor3a	mIC1	mIC2	30935	0.858419	0.876767	0.323092	0.0118713	0.0387555	0.0285714	0.053182	-1.75151	-8.5307	-1.74575	-7.67318	4.11524	7.2079	3.94213	6.88196
Bid	mIC1	mIC2	12122	0.0216326	0.0684902	0.2864	0.000195526	0.00443412	0.0285714	0.053182	-1.78036	-7.56226	-1.74497	-7.01351	3.74033	6.65915	3.77212	6.58226
Prss23	mIC1	mIC2	76453	0.0654514	0.140815	0.420154	0.00469469	0.0222316	0.0285714	0.053182	-1.66672	-5.53023	-1.74296	-6.76619	3.70071	6.16805	3.71266	6.47101
Ehbp1l1	mIC1	mIC2	114601	0.262369	0.353483	0.270872	0.00545806	0.0243786	0.0285714	0.053182	-1.77643	-5.15901	-1.72817	-4.53407	3.0487	5.41579	2.99489	5.1757
Epb4.1l1	mIC1	mIC2	13821	0.642161	0.690786	0.240123	0.00372478	0.0193835	0.0285714	0.053182	-1.71656	-3.52682	-1.72789	-3.47504	2.53762	4.35599	2.46881	4.26584
Tmem141	mIC1	mIC2	51875	0.226823	0.321302	0.321108	0.00621655	0.0262074	0.0285714	0.053182	-1.68117	-7.28307	-1.72766	-7.74079	4.20532	7.06987	4.05747	7.00995
Diap3	mIC1	mIC2	56419	0.122821	0.213291	0.267328	0.000484055	0.0067228	0.0285714	0.053182	-1.78883	-11.6485	-1.72066	-10.4584	4.49028	8.03235	4.6993	8.0859
Camk2d	mIC1	mIC2	108058	0.194061	0.289318	0.276329	0.000757488	0.00838601	0.0285714	0.053182	-1.81188	-12.0759	-1.71795	-10.4834	4.42683	8.0209	4.72185	8.11189
Ptrf	mIC1	mIC2	19285	0.0209733	0.0670202	0.477944	0.0114309	0.0378824	0.0285714	0.053182	-1.63663	-3.12137	-1.71527	-3.5868	2.57947	4.22165	2.57622	4.41892
Ell2	mIC1	mIC2	192657	0.0402833	0.102905	0.37337	0.00130868	0.0113902	0.0285714	0.053182	-1.65746	-14.5561	-1.7147	-18.7015	5.87651	9.74006	5.91168	10.1368
Ms4a6c	mIC1	mIC2	73656	0.352046	0.438465	0.247785	0.00495211	0.0228847	0.0285714	0.053182	-1.57709	-12.1946	-1.71167	-18.3998	6.2524	9.86057	5.9039	10.1055
Taf4b	mIC1	mIC2	72504	0.0404853	0.103159	0.275798	0.00120795	0.0107985	0.0285714	0.053182	-1.65396	-4.70823	-1.71054	-5.20873	3.41792	5.65311	3.35086	5.73179
Cdr2	mIC1	mIC2	12585	0.450278	0.527854	0.256007	0.000696043	0.00797661	0.0285714	0.053182	-1.8215	-8.1088	-1.70792	-6.6165	3.67559	6.69508	3.85084	6.57691
Cbr3	mIC1	mIC2	109857	0.220436	0.315297	0.453106	0.0162804	0.047863	0.0285714	0.053182	-1.67557	-6.26041	-1.70285	-6.98523	3.9171	6.56335	3.98993	6.79423
Bcl2l11	mIC1	mIC2	12125	0.0920346	0.17615	0.419154	0.00728119	0.0287591	0.0285714	0.053182	-1.62793	-9.39057	-1.68735	-11.9073	5.14583	8.37705	5.19935	8.77312
Inf2	mIC1	mIC2	70435	0.338449	0.425987	0.345295	0.00765684	0.0295565	0.0285714	0.053182	-1.62125	-4.51253	-1.68609	-5.17326	3.49929	5.67322	3.45591	5.82698
Ms4a6d	mIC1	mIC2	68774	0.617836	0.67035	0.256611	0.00130715	0.0113902	0.0285714	0.053182	-1.70697	-21.9481	-1.67759	-20.1437	6.30302	10.759	6.39364	10.7259
Trpm4	mIC1	mIC2	68667	0.018229	0.0614051	0.31916	0.00212888	0.0144892	0.0285714	0.053182	-1.65329	-2.78823	-1.67068	-2.86499	2.26448	3.74383	2.26416	3.78269
Alox5ap	mIC1	mIC2	11690	0.490149	0.560534	0.270738	0.0011344	0.0103313	0.0285714	0.053182	-1.70232	-17.2244	-1.66887	-15.5237	5.84689	9.95327	5.91505	9.87145
Ahr	mIC1	mIC2	11622	0.0909843	0.174976	0.279561	0.000353915	0.00585755	0.0285714	0.053182	-1.6285	-5.82132	-1.66459	-6.14318	4.04351	6.58486	3.94076	6.55974
Rhoc	mIC1	mIC2	11853	0.100564	0.186793	0.294958	0.000200609	0.00447713	0.0285714	0.053182	-1.67496	-13.6238	-1.66216	-13.3967	5.58266	9.35071	5.65397	9.39778
Anxa7	mIC1	mIC2	11750	0.00543946	0.0286547	0.2512	2.81692e-07	0.000248114	0.0285714	0.053182	-1.6645	-13.483	-1.65923	-13.2265	5.64793	9.401	5.65111	9.37647
Tagln	mIC1	mIC2	21345	0.448384	0.526233	0.27829	0.00611965	0.0261256	0.0285714	0.053182	-1.73728	-5.32321	-1.65429	-4.71021	3.2719	5.6842	3.41711	5.6529
Phlda3	mIC1	mIC2	27280	0.0566155	0.127889	0.284208	0.00423162	0.0208383	0.0285714	0.053182	-1.52862	-8.25884	-1.65237	-11.4919	5.76207	8.80801	5.39957	8.92211
Dnase1l1	mIC1	mIC2	69537	0.154205	0.246504	0.277698	0.000538205	0.00701258	0.0285714	0.053182	-1.59391	-7.85585	-1.65014	-8.60442	5.00711	7.98088	4.77601	7.88109
Myo1c	mIC1	mIC2	17913	0.213503	0.307578	0.243392	0.000535021	0.00699178	0.0285714	0.053182	-1.62809	-8.74823	-1.64243	-8.67605	4.98174	8.11074	4.85197	7.96901
Mocos	mIC1	mIC2	68591	0.138677	0.230117	0.228989	0.00157637	0.0124638	0.0285714	0.053182	-1.66561	-7.33654	-1.6412	-6.77825	4.3195	7.1946	4.30584	7.06675
Anxa2	mIC1	mIC2	12306	0.0184464	0.0618719	0.236008	3.24682e-06	0.000907889	0.0285714	0.053182	-1.64009	-36.7433	-1.64072	-37.0564	8.12293	13.3223	8.13404	13.3457
Atp10a	mIC1	mIC2	11982	0.300529	0.390077	0.22129	0.000257477	0.00510779	0.0285714	0.053182	-1.72856	-14.5181	-1.63839	-11.4019	5.2978	9.15758	5.50009	9.01128
Efhc1	mIC1	mIC2	71877	0.307353	0.396401	0.257579	0.00422105	0.0208383	0.0285714	0.053182	-1.51933	-2.41134	-1.6351	-2.79586	2.44515	3.71498	2.33554	3.81883
BC028528	mIC1	mIC2	229600	0.27453	0.365569	0.254935	0.0169307	0.0491191	0.0285714	0.053182	-1.53697	-6.28161	-1.63507	-8.22217	4.93724	7.58838	4.78612	7.82564
Zyx	mIC1	mIC2	22793	0.0622912	0.136375	0.287927	0.000300315	0.00551078	0.0285714	0.053182	-1.60479	-11.7713	-1.63377	-12.1329	5.88174	9.43894	5.68164	9.2825
Emp3	mIC1	mIC2	13732	0.0250579	0.0754305	0.290684	0.00303813	0.017354	0.0285714	0.053182	-1.56569	-21.9616	-1.6335	-27.9456	7.87868	12.3356	7.58416	12.3887
Axl	mIC1	mIC2	26362	0.0866495	0.170345	0.24726	0.000188399	0.00441548	0.0285714	0.053182	-1.63621	-16.0864	-1.63172	-15.6843	6.29944	10.3072	6.28639	10.2576
Clec2d	mIC1	mIC2	93694	0.44262	0.521807	0.261134	0.000672676	0.007858	0.0285714	0.053182	-1.64253	-10.0305	-1.62811	-9.91728	5.17693	8.50326	5.26966	8.5796
Dpp7	mIC1	mIC2	83768	0.102474	0.189254	0.282999	0.00266132	0.0162985	0.0285714	0.053182	-1.64256	-9.73582	-1.62713	-9.44363	5.10974	8.39304	5.16535	8.4047
Obfc2a	mIC1	mIC2	109019	0.149676	0.241544	0.225112	0.00940234	0.0337198	0.0285714	0.053182	-1.5846	-3.72525	-1.62178	-3.87774	3.24554	5.14288	3.14454	5.09975
Adcy7	mIC1	mIC2	11513	0.304611	0.394213	0.298449	0.0148386	0.0448416	0.0285714	0.053182	-1.57208	-6.98433	-1.62133	-8.06813	4.90163	7.70575	4.84805	7.86028
Ssbp4	mIC1	mIC2	76900	0.0209438	0.0669836	0.264261	1.6147e-05	0.00167693	0.0285714	0.053182	-1.58636	-5.58751	-1.61865	-6.10772	4.23322	6.71543	4.21989	6.83052
Pold4	mIC1	mIC2	69745	0.0789829	0.159674	0.260852	0.000254593	0.00507344	0.0285714	0.053182	-1.57521	-8.18099	-1.61803	-9.00816	5.27158	8.30386	5.13116	8.3024
S100a10	mIC1	mIC2	20194	0.281354	0.372432	0.238692	0.00151813	0.0122504	0.0285714	0.053182	-1.54523	-21.3551	-1.6157	-28.6222	8.1002	12.5167	7.85947	12.6985
Slc25a32	mIC1	mIC2	69906	0.121671	0.211879	0.234819	0.00018452	0.00441548	0.0285714	0.053182	-1.58785	-4.01599	-1.6135	-4.21682	3.41201	5.41777	3.38412	5.46028
Cryab	mIC1	mIC2	12955	0.926492	0.936057	0.2486	0.00841987	0.0314247	0.0285714	0.053182	-1.83638	-45.9712	-1.61196	-22.5875	6.60304	12.1257	7.34931	11.8468
Card6	mIC1	mIC2	239319	0.567151	0.626312	0.232737	0.0129961	0.0414145	0.0285714	0.053182	-1.53321	-3.24843	-1.60972	-3.5611	3.18773	4.88747	3.00518	4.8375
Zfp36	mIC1	mIC2	22695	0.465096	0.541005	0.309364	0.0149848	0.0450772	0.0285714	0.053182	-1.54955	-5.25945	-1.60648	-5.39006	4.35798	6.75289	4.00725	6.43756
1110034A24Rik	mIC1	mIC2	109065	0.698622	0.737118	0.239937	0.00563719	0.0247094	0.0285714	0.053182	-1.53033	-3.8742	-1.60183	-4.38967	3.6843	5.6382	3.54603	5.68014
Klf10	mIC1	mIC2	21847	0.312805	0.401498	0.282936	0.00889576	0.0326474	0.0285714	0.053182	-1.54384	-7.84185	-1.59808	-8.95566	5.46338	8.43458	5.28829	8.45109
Pxn	mIC1	mIC2	19303	0.0355424	0.0950911	0.230303	0.000586946	0.00726098	0.0285714	0.053182	-1.62282	-6.42056	-1.59428	-5.87637	4.30732	6.99002	4.29922	6.85415
Mastl	mIC1	mIC2	67121	0.375535	0.460941	0.225919	0.00540597	0.0242843	0.0285714	0.053182	-1.48809	-3.08424	-1.59358	-3.71396	3.32912	4.95403	3.18905	5.08201
Klf16	mIC1	mIC2	118445	0.253786	0.34678	0.221278	0.000424233	0.00627462	0.0285714	0.053182	-1.72747	-4.3771	-1.59337	-3.50534	2.92792	5.0579	3.04961	4.85917
Plekha2	mIC1	mIC2	83436	0.733083	0.766318	0.214673	0.00314636	0.0175622	0.0285714	0.053182	-1.5633	-4.08663	-1.59283	-4.30141	3.60537	5.63628	3.55043	5.65524
Traf3ip2	mIC1	mIC2	103213	0.158913	0.251654	0.194952	0.00751342	0.0293603	0.0285714	0.053182	-1.61373	-5.19841	-1.59032	-5.05024	3.87478	6.25285	3.95775	6.29411
Rhbdd1	mIC1	mIC2	76867	0.632901	0.683122	0.2165	0.00545617	0.0243786	0.0285714	0.053182	-1.57004	-6.10551	-1.58955	-6.49061	4.57885	7.18897	4.57699	7.27534
Spsb2	mIC1	mIC2	14794	0.0928529	0.177177	0.220084	4.82875e-05	0.00272639	0.0285714	0.053182	-1.5976	-6.05262	-1.58917	-5.88501	4.34664	6.9442	4.34007	6.89711
Eif2ak2	mIC1	mIC2	19106	0.481089	0.553768	0.251536	0.00276026	0.0166295	0.0285714	0.053182	-1.54587	-5.75516	-1.5876	-6.07868	4.62539	7.15024	4.43118	7.03494
Rras	mIC1	mIC2	20130	0.086102	0.169737	0.242309	0.000363638	0.00586616	0.0285714	0.053182	-1.53297	-9.65999	-1.58582	-11.3395	6.13923	9.41126	5.98015	9.48344
Litaf	mIC1	mIC2	56722	0.350829	0.437567	0.208936	0.00206166	0.0141206	0.0285714	0.053182	-1.49772	-9.81549	-1.5786	-12.792	6.62029	9.91535	6.35523	10.0324
Ripk1	mIC1	mIC2	19766	0.532361	0.597919	0.25425	0.00906227	0.033011	0.0285714	0.053182	-1.50197	-4.34523	-1.57741	-4.99687	4.22227	6.3417	4.01974	6.34076
Crtap	mIC1	mIC2	56693	0.280755	0.371863	0.264355	0.00736487	0.0290375	0.0285714	0.053182	-1.50166	-11.3863	-1.57671	-14.6082	6.9952	10.5044	6.70828	10.577
Fcgr2b	mIC1	mIC2	14130	0.35885	0.445176	0.267302	0.0027524	0.0166235	0.0285714	0.053182	-1.52106	-11.5539	-1.57612	-14.4371	6.77518	10.3055	6.68556	10.5373
Ccrn4l	mIC1	mIC2	12457	0.0322246	0.0892305	0.211865	1.61635e-05	0.00167693	0.0285714	0.053182	-1.58885	-20.4697	-1.57578	-19.7147	7.39645	11.7519	7.47016	11.7714
2210403K04Rik	mIC1	mIC2	100042498	0.0422506	0.106388	0.233082	2.95847e-05	0.00206811	0.0285714	0.053182	-1.54783	-14.1278	-1.56973	-15.6213	6.97385	10.7943	6.96026	10.9257
Ppap2c	mIC1	mIC2	50784	0.108793	0.196685	0.258812	0.00271644	0.0164577	0.0285714	0.053182	-1.61083	-8.87532	-1.56972	-7.96632	5.15658	8.30638	5.25507	8.24898
Ninj1	mIC1	mIC2	18081	0.0817601	0.16352	0.255875	0.00311035	0.0174942	0.0285714	0.053182	-1.58454	-11.0772	-1.5678	-10.1783	5.93543	9.40496	5.89539	9.24281
Lyn	mIC1	mIC2	17096	0.382582	0.466212	0.228961	0.000851054	0.00881892	0.0285714	0.053182	-1.71826	-14.3416	-1.56658	-9.1746	5.34919	9.19132	5.64372	8.84137
Wee1	mIC1	mIC2	22390	0.165443	0.258873	0.211764	0.000558989	0.00713989	0.0285714	0.053182	-1.53779	-8.36346	-1.5664	-8.97749	5.6976	8.7617	5.59023	8.75655
Jdp2	mIC1	mIC2	81703	0.0871034	0.17087	0.23522	6.16568e-05	0.00290663	0.0285714	0.053182	-1.55859	-8.80373	-1.56363	-8.59673	5.61794	8.75606	5.50674	8.61053
Lgals3	mIC1	mIC2	16854	0.200934	0.295741	0.321221	0.0032209	0.0177253	0.0285714	0.053182	-1.50875	-18.7456	-1.56319	-26.1617	8.31152	12.54	8.36203	13.0714
Slc25a24	mIC1	mIC2	229731	0.00319145	0.0211993	0.23202	4.6732e-05	0.002708	0.0285714	0.053182	-1.54465	-9.0649	-1.56315	-9.53405	5.83915	9.01944	5.77664	9.02973
Nubp1	mIC1	mIC2	26425	0.105923	0.193481	0.259512	0.0090937	0.0330895	0.0285714	0.053182	-1.50147	-4.20799	-1.56237	-4.74427	4.13413	6.20726	3.99412	6.2403
Tirap	mIC1	mIC2	117149	0.757358	0.787023	0.197575	0.00476249	0.0223603	0.0285714	0.053182	-1.55304	-4.81932	-1.56043	-4.83969	4.1025	6.37133	4.05922	6.33414
Tnfrsf1a	mIC1	mIC2	21937	0.0701242	0.147638	0.205713	9.69988e-05	0.00338361	0.0285714	0.053182	-1.53255	-9.67252	-1.55571	-10.412	6.14762	9.42151	6.08263	9.46281
1700017B05Rik	mIC1	mIC2	74211	0.133053	0.224766	0.235522	0.0011578	0.0104486	0.0285714	0.053182	-1.50427	-4.3098	-1.54968	-4.81802	4.17954	6.28716	4.12682	6.39526
Ostf1	mIC1	mIC2	20409	0.109526	0.197281	0.228216	0.000186357	0.00441548	0.0285714	0.053182	-1.50038	-9.04073	-1.54956	-10.8624	6.3481	9.52454	6.26184	9.70311
Ifi30	mIC1	mIC2	65972	0.168285	0.261629	0.226255	0.00031559	0.00557903	0.0285714	0.053182	-1.52173	-16.1638	-1.54552	-17.7515	7.695	11.7097	7.60714	11.757
BC027231	mIC1	mIC2	212547	0.640837	0.689765	0.202625	0.00174086	0.0128724	0.0285714	0.053182	-1.55125	-5.77018	-1.54548	-5.7304	4.58709	7.1157	4.6173	7.13594
Acads	mIC1	mIC2	11409	0.274592	0.365569	0.262718	0.0105638	0.0362036	0.0285714	0.053182	-1.49459	-5.75629	-1.5454	-6.36828	5.10549	7.63063	4.89718	7.56808
Ikzf1	mIC1	mIC2	22778	0.237031	0.331542	0.263628	0.0016412	0.0127143	0.0285714	0.053182	-1.48856	-4.48238	-1.54428	-5.24483	4.42985	6.59412	4.39273	6.78363
Fbxo6	mIC1	mIC2	50762	0.0157408	0.0561317	0.205254	1.98576e-05	0.00178475	0.0285714	0.053182	-1.54372	-7.83643	-1.54308	-7.78969	5.4627	8.4329	5.45325	8.41481
Tgm2	mIC1	mIC2	21817	0.276949	0.367974	0.300222	0.0157947	0.0468418	0.0285714	0.053182	-1.53658	-10.2288	-1.54245	-11.1642	6.25178	9.60636	6.41686	9.89766
Itpripl2	mIC1	mIC2	319622	0.0507435	0.118996	0.230581	5.9587e-05	0.0028524	0.0285714	0.053182	-1.60159	-24.3508	-1.54019	-18.9616	7.65621	12.2621	7.85832	12.1033
Tnfrsf1b	mIC1	mIC2	21938	0.49376	0.564039	0.226053	0.00153595	0.0122765	0.0285714	0.053182	-1.51173	-4.14901	-1.53687	-4.22844	4.01142	6.06418	3.87453	5.95466
Sertad1	mIC1	mIC2	55942	0.148547	0.240251	0.240869	0.00692855	0.0279682	0.0285714	0.053182	-1.54094	-9.62532	-1.53677	-9.26756	6.03924	9.30607	5.98427	9.19646
Pi4k2b	mIC1	mIC2	67073	0.523147	0.590148	0.235746	0.00823502	0.031024	0.0285714	0.053182	-1.54746	-4.07765	-1.53596	-3.89687	3.70389	5.73162	3.66132	5.62364
Mtmr11	mIC1	mIC2	194126	0.368339	0.45426	0.207299	0.000649355	0.00771057	0.0285714	0.053182	-1.53181	-10.4754	-1.53312	-10.337	6.3725	9.76143	6.32083	9.69058
Naglu	mIC1	mIC2	27419	0.282189	0.373131	0.231056	0.0016427	0.0127143	0.0285714	0.053182	-1.4782	-5.07169	-1.53016	-5.91495	4.89855	7.24102	4.83701	7.40137
Rod1	mIC1	mIC2	230257	0.210318	0.304384	0.229304	0.00827287	0.031124	0.0285714	0.053182	-1.44071	-4.33206	-1.52924	-5.34572	4.79918	6.91424	4.56952	6.98791
Uaca	mIC1	mIC2	72565	0.302436	0.392089	0.298147	0.0139097	0.0431246	0.0285714	0.053182	-1.51686	-5.86009	-1.52918	-6.26781	4.93547	7.48639	5.00387	7.65183
Ano6	mIC1	mIC2	105722	0.802099	0.826496	0.233942	0.00246384	0.0158835	0.0285714	0.053182	-1.55107	-8.37357	-1.52885	-7.967	5.56348	8.62932	5.66146	8.65549
Rcn3	mIC1	mIC2	52377	0.538224	0.60222	0.210171	0.00265584	0.0162985	0.0285714	0.053182	-1.48793	-9.11653	-1.52865	-10.3664	6.53475	9.72323	6.382	9.75585
Cald1	mIC1	mIC2	109624	0.0774998	0.157867	0.204579	0.000342759	0.00583161	0.0285714	0.053182	-1.53027	-22.6806	-1.5268	-23.2025	8.49264	12.996	8.61085	13.1471
Bag2	mIC1	mIC2	213539	0.302927	0.392495	0.225751	0.000797601	0.00854656	0.0285714	0.053182	-1.50002	-6.25984	-1.52396	-6.86685	5.29205	7.93818	5.30509	8.08473
4632434I11Rik	mIC1	mIC2	74041	0.360759	0.447166	0.19313	0.000810798	0.00858676	0.0285714	0.053182	-1.52297	-5.60869	-1.52393	-5.5449	4.75681	7.24448	4.71654	7.1877
Sorbs3	mIC1	mIC2	20410	0.883673	0.899398	0.279842	0.0172573	0.0498696	0.0285714	0.053182	-1.56777	-2.91781	-1.52091	-2.76541	2.72097	4.26586	2.81717	4.28466
Tnip2	mIC1	mIC2	231130	0.221415	0.316132	0.185712	0.0032147	0.0177253	0.0285714	0.053182	-1.55282	-5.64991	-1.51707	-5.06316	4.51902	7.01725	4.52561	6.86565
Bst2	mIC1	mIC2	69550	0.135128	0.226382	0.290831	0.0127823	0.0409365	0.0285714	0.053182	-1.40909	-9.52347	-1.51205	-13.2788	7.94803	11.1995	7.28646	11.0175
Rbms1	mIC1	mIC2	56878	0.0682732	0.144694	0.192865	6.87203e-05	0.00290663	0.0285714	0.053182	-1.51421	-16.5129	-1.51178	-16.1955	7.86739	11.9129	7.85007	11.8676
Ccdc122	mIC1	mIC2	108811	0.0853214	0.168905	0.19615	0.00287977	0.0169371	0.0285714	0.053182	-1.56215	-6.79772	-1.50788	-6.02925	4.91867	7.68373	5.1035	7.69548
Ehd2	mIC1	mIC2	259300	0.37856	0.462848	0.260011	0.00403402	0.0202205	0.0285714	0.053182	-1.46447	-4.36075	-1.50722	-4.63558	4.57416	6.69873	4.36248	6.57523
Mkl1	mIC1	mIC2	223701	0.776893	0.804287	0.22423	0.0146298	0.0446076	0.0285714	0.053182	-1.48371	-5.17244	-1.50451	-5.54926	4.90134	7.27219	4.90037	7.37266
Pter	mIC1	mIC2	19212	0.678544	0.720769	0.16654	0.0155213	0.0463429	0.0285714	0.053182	-1.50614	-2.80115	-1.50061	-2.7382	2.93597	4.42198	2.90294	4.35617
Tmem120a	mIC1	mIC2	215210	0.63193	0.682594	0.216778	0.00535688	0.0241224	0.0285714	0.053182	-1.47816	-8.96333	-1.50057	-9.18524	6.61714	9.78117	6.3914	9.59072
Pld2	mIC1	mIC2	18806	0.044003	0.109003	0.202993	0.00171742	0.0128195	0.0285714	0.053182	-1.52745	-7.11717	-1.49943	-6.49148	5.36796	8.19926	5.40328	8.10183
Tep1	mIC1	mIC2	21745	0.0399524	0.102595	0.270807	0.0134769	0.0423641	0.0285714	0.053182	-1.39118	-4.84495	-1.49591	-6.46012	5.81958	8.09606	5.42751	8.11907
Atf5	mIC1	mIC2	107503	0.135938	0.227285	0.193132	6.7302e-05	0.00290663	0.0285714	0.053182	-1.52941	-9.10815	-1.49574	-8.11803	6.0202	9.20736	6.09419	9.11532
Ppfibp1	mIC1	mIC2	67533	0.128071	0.218868	0.23354	0.0138237	0.04294	0.0285714	0.053182	-1.53696	-8.92559	-1.49477	-7.50947	5.88121	9.03916	5.87894	8.78765
Trex1	mIC1	mIC2	22040	0.813933	0.83771	0.234017	0.0100631	0.035201	0.0285714	0.053182	-1.45944	-6.36561	-1.49387	-6.75122	5.81202	8.48232	5.57872	8.33387
Slc35d2	mIC1	mIC2	70484	0.102761	0.189521	0.191236	0.00579086	0.0252006	0.0285714	0.053182	-1.5132	-3.835	-1.49375	-3.57301	3.77869	5.71791	3.72077	5.55791
Arsa	mIC1	mIC2	11883	0.203446	0.298261	0.174032	0.00523114	0.023726	0.0285714	0.053182	-1.4436	-8.04407	-1.49326	-9.63147	6.78074	9.78867	6.62482	9.89257
Hp	mIC1	mIC2	15439	0.0137061	0.0512843	0.2804	0.00257155	0.016142	0.0285714	0.053182	-1.457	-2.00441	-1.49181	-2.11251	2.19512	3.1983	2.19384	3.2728
P4ha1	mIC1	mIC2	18451	0.0254971	0.0761773	0.323484	0.00970166	0.0344036	0.0285714	0.053182	-1.44382	-6.71039	-1.49159	-8.27889	6.18813	8.93453	6.20318	9.25262
Kctd9	mIC1	mIC2	105440	0.271178	0.362228	0.235685	0.0147796	0.0447669	0.0571429	0.0881152	-1.39964	-4.16307	-1.49154	-5.36409	5.14875	7.20639	4.93004	7.35337
Mfge8	mIC1	mIC2	17304	0.195761	0.291127	0.206299	0.00754254	0.0293959	0.0285714	0.053182	-1.48999	-10.2575	-1.49088	-10.0786	6.85439	10.213	6.79026	10.1235
Tbc1d1	mIC1	mIC2	57915	0.0226112	0.0704351	0.243089	0.00641581	0.0266307	0.0285714	0.053182	-1.41887	-2.09257	-1.48696	-2.27138	2.54324	3.60851	2.43051	3.61408
Pdia5	mIC1	mIC2	72599	0.508649	0.576312	0.177278	0.00763292	0.029513	0.0285714	0.053182	-1.43726	-6.27958	-1.48593	-7.37798	6.06201	8.71268	5.93347	8.8167
Pld1	mIC1	mIC2	18805	0.241474	0.335368	0.203468	0.00470567	0.0222597	0.0285714	0.053182	-1.48275	-2.43982	-1.48555	-2.42017	2.66553	3.9523	2.62611	3.90121
Snx9	mIC1	mIC2	66616	0.580578	0.637941	0.273212	0.0059542	0.0256829	0.0285714	0.053182	-1.46937	-6.29853	-1.47722	-6.81297	5.65649	8.31151	5.80087	8.56915
P2ry6	mIC1	mIC2	233571	0.784824	0.811704	0.162568	0.0108927	0.0367596	0.0285714	0.053182	-1.58406	-8.81657	-1.47591	-6.21743	5.37655	8.51677	5.53956	8.17588
3110003A17Rik	mIC1	mIC2	73112	0.0899582	0.173518	0.217124	0.000169215	0.00427305	0.0285714	0.053182	-1.44643	-11.8579	-1.47585	-12.979	7.99189	11.5597	7.77152	11.4696
Anxa3	mIC1	mIC2	11745	0.0916496	0.17584	0.193795	3.56025e-05	0.00229103	0.0285714	0.053182	-1.49631	-13.6149	-1.47471	-12.4742	7.59021	11.3573	7.66961	11.3105
Prkcd	mIC1	mIC2	18753	0.207635	0.30199	0.280868	0.00633165	0.0264767	0.0285714	0.053182	-1.44895	-5.60141	-1.47451	-6.18607	5.5369	8.02269	5.54056	8.16958
Acsl5	mIC1	mIC2	433256	0.116301	0.205534	0.198046	0.00140576	0.0117032	0.0285714	0.053182	-1.4621	-9.70476	-1.47146	-10.0043	7.09517	10.3739	7.04735	10.3699
Rps6ka4	mIC1	mIC2	56613	0.406871	0.487979	0.190883	0.000606431	0.00743933	0.0285714	0.053182	-1.46446	-6.68405	-1.47082	-6.68634	5.90085	8.64157	5.82219	8.56341
Cenpp	mIC1	mIC2	66336	0.617587	0.670262	0.172163	0.0032466	0.0177615	0.0285714	0.053182	-1.48686	-7.51748	-1.46861	-6.8264	5.97758	8.88783	5.91348	8.68461
Ppp1r18	mIC1	mIC2	76448	0.0509516	0.119137	0.244362	0.0002309	0.00479663	0.0285714	0.053182	-1.47453	-6.9043	-1.46768	-6.96697	5.87418	8.66167	5.98808	8.78861
Zfp429	mIC1	mIC2	72807	0.122615	0.213016	0.219118	0.0164915	0.0483358	0.0571429	0.0881152	-1.34778	-2.36474	-1.46628	-2.95175	3.57031	4.81199	3.34903	4.9106
Ms4a7	mIC1	mIC2	109225	0.97733	0.980447	0.162973	0.00936414	0.0336925	0.0285714	0.053182	-1.58678	-14.5842	-1.46404	-9.3235	6.5891	10.4554	6.94095	10.1618
1700021K19Rik	mIC1	mIC2	100502698	0.141012	0.232685	0.183904	0.0105717	0.0362036	0.0285714	0.053182	-1.40724	-2.65904	-1.4634	-2.947	3.4646	4.8755	3.3648	4.92405
Klhl21	mIC1	mIC2	242785	0.200997	0.295741	0.173371	0.00220861	0.0148273	0.0285714	0.053182	-1.45301	-3.38879	-1.46214	-3.43414	3.88684	5.64761	3.85152	5.63147
Diap2	mIC1	mIC2	54004	0.0275206	0.0807468	0.204129	2.12474e-05	0.00179949	0.0285714	0.053182	-1.4419	-5.43092	-1.46053	-5.61271	5.52436	7.96556	5.40399	7.89269
Asl	mIC1	mIC2	109900	0.172151	0.265739	0.163345	0.00687222	0.0278173	0.0285714	0.053182	-1.39044	-4.75798	-1.45934	-6.0079	5.76355	8.0139	5.63164	8.2185
Srd5a3	mIC1	mIC2	57357	0.275787	0.366828	0.223462	0.00891793	0.032683	0.0285714	0.053182	-1.4262	-4.48174	-1.45876	-4.91187	5.07756	7.24162	5.0054	7.30167
Dse	mIC1	mIC2	212898	0.122282	0.212605	0.179075	0.000155319	0.00412064	0.0285714	0.053182	-1.4233	-5.22041	-1.45511	-5.73708	5.6323	8.01647	5.5378	8.05812
2008-09-01	mIC1	mIC2	20362	0.284266	0.374598	0.195545	0.000391564	0.00613803	0.0285714	0.053182	-1.45416	-2.77783	-1.45368	-2.8023	3.24543	4.71939	3.27678	4.76339
Slc19a2	mIC1	mIC2	116914	0.157258	0.249768	0.179239	0.000186437	0.00441548	0.0285714	0.053182	-1.44174	-6.56524	-1.45352	-6.95044	6.14577	8.86062	6.16761	8.96471
Gla	mIC1	mIC2	11605	0.155007	0.247192	0.226305	0.000928311	0.00927048	0.0285714	0.053182	-1.44378	-3.64959	-1.45295	-3.60804	4.20872	6.07646	4.08698	5.9382
Baz1a	mIC1	mIC2	217578	0.50214	0.570985	0.229744	0.00352142	0.0187525	0.0285714	0.053182	-1.44061	-5.75496	-1.45162	-6.23233	5.73026	8.25507	5.84514	8.48491
Wipf1	mIC1	mIC2	215280	0.234932	0.329819	0.256172	0.00613146	0.0261403	0.0285714	0.053182	-1.42298	-6.96642	-1.45132	-7.86979	6.6207	9.42112	6.59478	9.5711
Hsd17b11	mIC1	mIC2	114664	0.0544596	0.124398	0.272734	0.00939908	0.0337198	0.0285714	0.053182	-1.3647	-6.40588	-1.44962	-9.47465	7.34687	10.0263	7.21507	10.4591
Tnfsf12	mIC1	mIC2	21944	0.700591	0.738665	0.201276	0.0117291	0.0385199	0.0285714	0.053182	-1.49671	-4.94751	-1.44924	-4.60988	4.644	6.9507	4.9077	7.11243
Lrrk1	mIC1	mIC2	233328	0.400694	0.482674	0.225029	0.00652714	0.026865	0.0285714	0.053182	-1.43465	-6.32644	-1.44921	-6.64825	6.12303	8.78442	6.084	8.81697
Itgb2	mIC1	mIC2	16414	0.424159	0.503817	0.162771	0.000621256	0.00750284	0.0285714	0.053182	-1.49707	-10.1027	-1.44523	-8.23702	6.71265	10.0493	6.83266	9.87478
Socs6	mIC1	mIC2	54607	0.370984	0.456628	0.16391	0.00158355	0.0124982	0.0285714	0.053182	-1.40235	-3.07232	-1.44502	-3.36927	4.02471	5.64404	3.93785	5.69028
Emp1	mIC1	mIC2	13730	0.299816	0.389611	0.2422	0.0106342	0.0363327	0.0285714	0.053182	-1.39494	-13.2031	-1.44501	-16.167	9.42632	13.1491	9.02232	13.0373
Pla2g16	mIC1	mIC2	225845	0.462809	0.538924	0.176336	0.00713969	0.0283801	0.0285714	0.053182	-1.42363	-5.31407	-1.44483	-5.70422	5.68849	8.09831	5.64712	8.15915
Efemp2	mIC1	mIC2	58859	0.175582	0.268838	0.17877	0.00360235	0.0190225	0.0285714	0.053182	-1.42575	-6.44772	-1.44381	-6.74566	6.31544	9.00423	6.20521	8.95917
Fbxo7	mIC1	mIC2	69754	0.567962	0.626853	0.19529	0.00697301	0.0280962	0.0285714	0.053182	-1.40416	-3.66382	-1.44379	-4.02984	4.63515	6.5085	4.53075	6.54147
Dhrs3	mIC1	mIC2	20148	0.822151	0.844589	0.166808	0.0124716	0.0402676	0.0285714	0.053182	-1.4427	-5.6723	-1.44347	-5.53647	5.65611	8.16004	5.56739	8.03636
Micall1	mIC1	mIC2	27008	0.118925	0.208581	0.176709	0.00563873	0.0247094	0.0285714	0.053182	-1.50424	-7.87241	-1.44332	-6.64009	5.9035	8.8803	6.16085	8.89205
Tspan4	mIC1	mIC2	64540	0.458552	0.53524	0.216136	0.00141969	0.0117746	0.0285714	0.053182	-1.53325	-13.1641	-1.44238	-9.29114	6.97339	10.6919	7.26951	10.4854
5031439G07Rik	mIC1	mIC2	223739	0.221258	0.316132	0.24475	0.0056105	0.0246348	0.0285714	0.053182	-1.41143	-3.15543	-1.44119	-3.4477	4.02947	5.68731	4.04731	5.83294
Lpp	mIC1	mIC2	210126	0.141927	0.233662	0.187401	0.000283877	0.00545936	0.0285714	0.053182	-1.41613	-7.20002	-1.44096	-7.78776	6.84409	9.6921	6.71542	9.67663
1300014I06Rik	mIC1	mIC2	66895	0.772472	0.800651	0.161957	0.0170954	0.0495317	0.0571429	0.0881152	-1.40396	-6.10516	-1.44044	-6.74184	6.46108	9.07111	6.25091	9.00405
AF251705	mIC1	mIC2	140497	0.386203	0.469585	0.194739	0.000506736	0.00687661	0.0285714	0.053182	-1.46242	-6.63226	-1.44033	-6.23847	5.90263	8.63214	5.99821	8.6394
Blvrb	mIC1	mIC2	233016	0.219413	0.313936	0.180398	0.00121961	0.0108509	0.0285714	0.053182	-1.49213	-10.8525	-1.43889	-8.33991	6.99	10.43	6.97221	10.0322
Stxbp2	mIC1	mIC2	20911	0.332788	0.42127	0.168868	0.0068399	0.0277375	0.0285714	0.053182	-1.4637	-3.71956	-1.43755	-3.43036	4.08694	5.98207	4.0644	5.84276
Dab2	mIC1	mIC2	13132	0.649169	0.695606	0.282252	0.0115036	0.0379602	0.0285714	0.053182	-1.44098	-6.31367	-1.43539	-6.61343	6.02857	8.68705	6.2597	8.9851
Mdfic	mIC1	mIC2	16543	0.0809592	0.162509	0.199468	0.000591692	0.0072788	0.0285714	0.053182	-1.42474	-7.75884	-1.43342	-7.99432	6.95919	9.91503	6.9193	9.91828
Golt1b	mIC1	mIC2	66964	0.564488	0.623997	0.230138	0.00369452	0.0193238	0.0285714	0.053182	-1.41586	-4.87989	-1.4297	-4.8494	5.49909	7.78594	5.30095	7.57875
Lsm12	mIC1	mIC2	268490	0.104191	0.191429	0.212129	0.0172821	0.0499085	0.0285714	0.053182	-1.44311	-3.11056	-1.4292	-3.05194	3.69472	5.33189	3.75048	5.36021
Fosl2	mIC1	mIC2	14284	0.0892034	0.172933	0.240363	0.003424	0.0183557	0.0285714	0.053182	-1.43174	-2.37782	-1.42854	-2.37242	2.89439	4.14403	2.90841	4.15477
Man2a1	mIC1	mIC2	17158	0.308803	0.397419	0.193444	0.0013665	0.0116147	0.0285714	0.053182	-1.43661	-10.9231	-1.42798	-10.0045	7.9002	11.3495	7.76346	11.086
Tcirg1	mIC1	mIC2	27060	0.240278	0.33434	0.236259	0.0148042	0.0447788	0.0285714	0.053182	-1.38296	-5.58412	-1.42719	-6.38926	6.47928	8.9606	6.26342	8.93907
Myh9	mIC1	mIC2	17886	0.0847174	0.168354	0.203329	0.00246183	0.0158835	0.0285714	0.053182	-1.38037	-8.39474	-1.42666	-10.1071	8.06969	11.1392	7.82192	11.1592
Sgms1	mIC1	mIC2	208449	0.321904	0.410323	0.168808	0.00138986	0.0116147	0.0285714	0.053182	-1.40801	-4.00944	-1.42382	-4.13099	4.9102	6.9136	4.82863	6.87512
Il10rb	mIC1	mIC2	16155	0.310982	0.399406	0.186604	0.000512719	0.00687661	0.0285714	0.053182	-1.46366	-7.52684	-1.4237	-6.64353	6.28055	9.19259	6.44779	9.17974
E030010A14Rik	mIC1	mIC2	226040	0.403329	0.484919	0.280891	0.014114	0.043589	0.0285714	0.053182	-1.40683	-2.85403	-1.42327	-3.038	3.71901	5.23201	3.78751	5.39064
Galnt7	mIC1	mIC2	108150	0.254204	0.346921	0.161779	0.00263871	0.0162757	0.0285714	0.053182	-1.36522	-5.42802	-1.42313	-6.8537	6.68212	9.12254	6.56267	9.33955
Mthfd2	mIC1	mIC2	17768	0.435449	0.515099	0.191403	0.00222824	0.0149136	0.0285714	0.053182	-1.40509	-4.80558	-1.41658	-4.98459	5.59066	7.85537	5.56312	7.88059
Cd302	mIC1	mIC2	66205	0.535222	0.599623	0.215774	0.0019719	0.013725	0.0285714	0.053182	-1.43712	-8.7572	-1.41609	-8.48213	7.16152	10.292	7.41297	10.4974
Cyba	mIC1	mIC2	13057	0.073953	0.152834	0.191953	0.00479739	0.0224286	0.0285714	0.053182	-1.41995	-9.85224	-1.41551	-9.56287	7.85908	11.1595	7.8396	11.097
Wtip	mIC1	mIC2	101543	0.801129	0.825883	0.165796	0.0165276	0.0483358	0.0571429	0.0881152	-1.36455	-4.15443	-1.41344	-4.73411	5.63618	7.69083	5.42548	7.66857
Acot9	mIC1	mIC2	56360	0.0162556	0.05738	0.189659	0.000262138	0.00517693	0.0285714	0.053182	-1.37622	-7.54943	-1.41053	-8.71591	7.7517	10.6681	7.60888	10.7325
Klf2	mIC1	mIC2	16598	0.798659	0.824109	0.198418	0.0150644	0.0452856	0.0285714	0.053182	-1.39939	-4.63959	-1.41031	-4.60646	5.54344	7.75744	5.37071	7.57437
Cflar	mIC1	mIC2	12633	0.0380901	0.0993772	0.16257	7.63783e-05	0.00303608	0.0285714	0.053182	-1.41526	-6.05626	-1.41016	-5.97891	6.25736	8.85579	6.28998	8.86986
Esrra	mIC1	mIC2	26379	0.140398	0.232187	0.195922	0.000420931	0.00627462	0.0285714	0.053182	-1.39821	-2.92327	-1.40658	-3.03745	3.88633	5.43392	3.94227	5.54513
Edem1	mIC1	mIC2	192193	0.198212	0.293145	0.230869	0.00386529	0.0197101	0.0285714	0.053182	-1.37505	-4.53194	-1.40389	-4.77101	5.81287	7.993	5.58141	7.83571
Pqlc2	mIC1	mIC2	212555	0.0819007	0.163727	0.173919	0.000290366	0.00551078	0.0285714	0.053182	-1.38354	-3.64857	-1.40328	-3.82768	4.86863	6.73596	4.80177	6.73824
Slc45a4	mIC1	mIC2	106068	0.0531104	0.122588	0.16756	0.000290571	0.00551078	0.0285714	0.053182	-1.40129	-3.52575	-1.40171	-3.51417	4.53018	6.34811	4.51361	6.3268
Vamp8	mIC1	mIC2	22320	0.0917297	0.17584	0.182695	8.12413e-05	0.00308437	0.0285714	0.053182	-1.39069	-7.55304	-1.40147	-7.69626	7.46643	10.3835	7.33345	10.2776
Anxa4	mIC1	mIC2	11746	0.258516	0.350633	0.190852	0.00245798	0.0158835	0.0285714	0.053182	-1.40112	-7.57264	-1.40035	-7.50366	7.28157	10.2024	7.26269	10.1703
Lgals1	mIC1	mIC2	16852	0.0278103	0.0811837	0.225079	0.00930376	0.0335575	0.0285714	0.053182	-1.34026	-14.1245	-1.39998	-19.6053	11.2271	15.0473	10.7334	15.0266
Plbd2	mIC1	mIC2	71772	0.102993	0.189862	0.148741	0.00647174	0.0267119	0.0285714	0.053182	-1.37065	-1.76342	-1.3971	-1.81638	2.20796	3.02634	2.16838	3.02945
Serpinb6a	mIC1	mIC2	20719	0.040742	0.103546	0.185348	2.77932e-05	0.00200993	0.0285714	0.053182	-1.39179	-10.5548	-1.39527	-11.0208	8.67777	12.0776	8.75907	12.2212
Elovl1	mIC1	mIC2	54325	0.246072	0.33929	0.19626	0.00252414	0.016142	0.0285714	0.053182	-1.35384	-6.68658	-1.39186	-7.71777	7.74727	10.4885	7.52364	10.4718
Pgm1	mIC1	mIC2	66681	0.469761	0.543733	0.153555	0.00423485	0.0208383	0.0285714	0.053182	-1.4246	-4.28477	-1.39128	-3.99339	4.94395	7.04317	5.10532	7.10294
Elf1	mIC1	mIC2	13709	0.215539	0.309701	0.164302	0.000191128	0.00443014	0.0285714	0.053182	-1.42107	-6.32531	-1.39068	-5.65479	6.31997	8.9811	6.39771	8.89718
S100a6	mIC1	mIC2	20200	0.111772	0.199687	0.17335	0.00357087	0.0189243	0.0285714	0.053182	-1.33751	-13.8144	-1.38885	-18.9393	11.2238	15.0119	10.9126	15.1559
Setd8	mIC1	mIC2	67956	0.367435	0.453654	0.189847	0.000675059	0.00786498	0.0285714	0.053182	-1.39533	-4.38879	-1.38822	-4.32425	5.39757	7.53139	5.44139	7.55384
Antxr2	mIC1	mIC2	71914	0.468045	0.542729	0.172055	0.010688	0.0364319	0.0285714	0.053182	-1.32785	-4.2662	-1.38768	-5.28951	6.3839	8.47685	6.19881	8.60194
Stk24	mIC1	mIC2	223255	0.645418	0.693611	0.15581	0.0140352	0.0433761	0.0285714	0.053182	-1.43561	-5.97681	-1.38721	-4.90187	5.92126	8.50063	5.92266	8.21599
Tmco4	mIC1	mIC2	77056	0.088928	0.172691	0.205798	0.000860751	0.00883624	0.0285714	0.053182	-1.34413	-2.66455	-1.38632	-2.98431	4.1086	5.52249	4.08318	5.66058
2310008H09Rik	mIC1	mIC2	66356	0.13825	0.229761	0.150616	0.0021086	0.0143773	0.0285714	0.053182	-1.37906	-4.04748	-1.38565	-4.09418	5.32111	7.33813	5.27316	7.30674
Ccdc102a	mIC1	mIC2	234582	0.630611	0.681524	0.164425	0.00617741	0.0262074	0.0285714	0.053182	-1.38463	-2.7923	-1.38509	-2.79498	3.85165	5.3331	3.85064	5.33348
Nt5dc1	mIC1	mIC2	319638	0.139648	0.231207	0.188727	0.00308371	0.0174335	0.0285714	0.053182	-1.35668	-4.30423	-1.38465	-4.70738	5.90378	8.00954	5.81022	8.04515
Lipa	mIC1	mIC2	16889	0.147336	0.238768	0.175142	0.00282615	0.0168501	0.0285714	0.053182	-1.39223	-5.42407	-1.38321	-5.21559	6.21929	8.65866	6.21801	8.60084
Cyth3	mIC1	mIC2	19159	0.125334	0.21574	0.185321	0.00373762	0.0193835	0.0285714	0.053182	-1.34773	-4.07468	-1.38139	-4.58205	5.82831	7.855	5.75785	7.95384
Stk10	mIC1	mIC2	20868	0.298176	0.388396	0.202796	0.0092828	0.0335462	0.0285714	0.053182	-1.37225	-3.99653	-1.379	-4.04643	5.36938	7.36812	5.32101	7.33766
Ehd1	mIC1	mIC2	13660	0.63534	0.684786	0.163815	0.00293926	0.017145	0.0285714	0.053182	-1.41046	-4.79245	-1.37855	-4.21188	5.50791	7.76868	5.48005	7.55452
Cdc42bpg	mIC1	mIC2	240505	0.334738	0.422645	0.183347	0.0141265	0.0435971	0.0285714	0.053182	-1.34452	-3.78349	-1.37807	-4.18533	5.57211	7.49183	5.46292	7.52826
Tpst2	mIC1	mIC2	22022	0.347286	0.43364	0.185042	0.00501305	0.0230454	0.0285714	0.053182	-1.41349	-5.88306	-1.37602	-5.05983	6.18291	8.73948	6.22061	8.5597
Sgpl1	mIC1	mIC2	20397	0.323287	0.41161	0.139889	0.00619336	0.0262074	0.0285714	0.053182	-1.42234	-2.74294	-1.37597	-2.46044	3.44678	4.9025	3.45483	4.75375
Tatdn2	mIC1	mIC2	381801	0.812345	0.836271	0.16809	0.0117746	0.0385255	0.0285714	0.053182	-1.39812	-4.02971	-1.37483	-3.782	5.05048	7.06116	5.12003	7.03918
Orc2	mIC1	mIC2	18393	0.0466209	0.112689	0.163849	1.75156e-05	0.00167693	0.0285714	0.053182	-1.36664	-4.22096	-1.37426	-4.30358	5.66658	7.74416	5.62588	7.73142
Mdm2	mIC1	mIC2	17246	0.0874425	0.171098	0.166462	0.000501883	0.00686426	0.0285714	0.053182	-1.38819	-5.37909	-1.37387	-4.98901	6.25296	8.68032	6.20198	8.52074
Vmp1	mIC1	mIC2	75909	0.0784712	0.158964	0.158012	0.000711913	0.00805981	0.0285714	0.053182	-1.39378	-8.97063	-1.37379	-7.95146	8.038	11.2032	8.00248	10.9937
Zc3h7a	mIC1	mIC2	106205	0.0990789	0.185127	0.177141	0.00136033	0.0116147	0.0285714	0.053182	-1.35122	-4.50785	-1.37321	-4.85619	6.18547	8.35791	6.10862	8.38845
Tha1	mIC1	mIC2	71776	0.141247	0.232892	0.165903	0.0132164	0.0418282	0.0285714	0.053182	-1.39693	-1.92405	-1.37279	-1.84256	2.3786	3.32274	2.36518	3.24689
Eif4ebp2	mIC1	mIC2	13688	0.102765	0.189521	0.192025	0.0101366	0.0352899	0.0571429	0.0881152	-1.28005	-1.69286	-1.37254	-1.93707	2.71187	3.47134	2.56046	3.51434
Zbtb7a	mIC1	mIC2	16969	0.0883065	0.172157	0.242311	0.0028802	0.0169371	0.0285714	0.053182	-1.34083	-2.3114	-1.36935	-2.51095	3.54657	4.75534	3.59611	4.92434
4930471M23Rik	mIC1	mIC2	74919	0.137023	0.228492	0.154374	0.000131527	0.00386207	0.0285714	0.053182	-1.35783	-2.94524	-1.36829	-3.00497	4.35512	5.9135	4.31006	5.89741
Plin2	mIC1	mIC2	11520	0.0501499	0.118234	0.146238	0.000233107	0.00479721	0.0285714	0.053182	-1.34638	-6.6762	-1.36756	-7.39302	7.90769	10.6467	7.85219	10.7384
Iqgap1	mIC1	mIC2	29875	0.390073	0.473115	0.14397	0.00144361	0.0119504	0.0285714	0.053182	-1.3374	-6.36468	-1.36698	-7.31339	7.91372	10.5838	7.82203	10.6926
Sh3bp2	mIC1	mIC2	24055	0.276986	0.367974	0.195909	0.00750378	0.0293487	0.0285714	0.053182	-1.39303	-3.79693	-1.36673	-3.52608	4.89741	6.82225	4.95755	6.77561
Myl12a	mIC1	mIC2	67268	0.199025	0.293831	0.185727	0.00294846	0.017176	0.0285714	0.053182	-1.32164	-3.72571	-1.36588	-4.25569	5.89944	7.79696	5.71058	7.79997
Ppm1d	mIC1	mIC2	53892	0.204624	0.299147	0.152343	0.00120356	0.0107953	0.0285714	0.053182	-1.37722	-5.37489	-1.3651	-5.18672	6.43196	8.8582	6.50451	8.87933
Slc9a1	mIC1	mIC2	20544	0.238113	0.332272	0.184982	0.0137559	0.0429044	0.0285714	0.053182	-1.4044	-3.18252	-1.36461	-2.75303	4.12997	5.80014	4.00709	5.46811
Elk3	mIC1	mIC2	13713	0.944004	0.951348	0.152752	0.00799281	0.0304365	0.0285714	0.053182	-1.38809	-4.16188	-1.36234	-3.81683	5.30094	7.35817	5.33303	7.26541
Mtap	mIC1	mIC2	66902	0.620428	0.672003	0.152132	0.00175881	0.0129312	0.0285714	0.053182	-1.34568	-5.50005	-1.35968	-5.74681	7.11475	9.5742	7.01386	9.53662
Nans	mIC1	mIC2	94181	0.133462	0.225198	0.152792	0.00303765	0.017354	0.0285714	0.053182	-1.29383	-3.5856	-1.35955	-4.59448	6.26967	8.11189	6.11843	8.31834
Cmtm3	mIC1	mIC2	68119	0.0624492	0.136489	0.144021	0.000833773	0.00873672	0.0285714	0.053182	-1.36534	-7.48827	-1.3595	-7.23154	7.9506	10.8552	7.93968	10.794
Cars	mIC1	mIC2	27267	0.54431	0.607179	0.14494	0.00176902	0.012963	0.0285714	0.053182	-1.34607	-3.93302	-1.35918	-4.05486	5.70882	7.68446	5.62294	7.6426
Frrs1	mIC1	mIC2	20321	0.968085	0.972058	0.133826	0.0130962	0.0415532	0.0285714	0.053182	-1.41228	-5.04861	-1.35807	-4.24321	5.66575	8.00164	5.82327	7.90843
Tmbim1	mIC1	mIC2	69660	0.0125668	0.0484201	0.155578	2.46648e-05	0.001897	0.0285714	0.053182	-1.34669	-5.42659	-1.35717	-5.64987	7.03808	9.47812	6.9944	9.49262
Nek6	mIC1	mIC2	59126	0.757955	0.787272	0.165656	0.00466388	0.022129	0.0285714	0.053182	-1.42899	-4.03449	-1.35695	-3.37476	4.69095	6.70334	4.916	6.67078
Apaf1	mIC1	mIC2	11783	0.0408484	0.103746	0.152146	0.00283607	0.0168608	0.0285714	0.053182	-1.39363	-4.59991	-1.35585	-3.97152	5.59309	7.7947	5.59141	7.5811
Aph1b	mIC1	mIC2	208117	0.381203	0.465175	0.165335	0.000795061	0.00854012	0.0285714	0.053182	-1.38737	-6.15558	-1.3557	-5.25221	6.76837	9.39027	6.72735	9.12027
Usp15	mIC1	mIC2	14479	0.243553	0.337404	0.171746	0.00415709	0.0205939	0.0285714	0.053182	-1.34916	-4.20616	-1.35493	-4.28959	5.93561	8.00812	5.91898	8.01982
Gusb	mIC1	mIC2	110006	0.0558162	0.126513	0.192612	0.00279503	0.0167474	0.0285714	0.053182	-1.35541	-6.03733	-1.35397	-6.01418	7.29831	9.89222	7.31235	9.90071
Itgav	mIC1	mIC2	16410	0.398048	0.480275	0.149483	0.00243679	0.0158517	0.0285714	0.053182	-1.30877	-3.08826	-1.35306	-3.55735	5.26864	6.89543	5.18547	7.01627
Gne	mIC1	mIC2	50798	0.193361	0.288665	0.220111	0.0107897	0.0365803	0.0285714	0.053182	-1.31636	-2.47792	-1.35229	-2.74717	4.13805	5.44718	4.1385	5.59645
Vasp	mIC1	mIC2	22323	0.263158	0.354093	0.156883	0.000614092	0.00747089	0.0285714	0.053182	-1.32935	-5.9164	-1.35173	-6.53695	7.78725	10.352	7.70081	10.4094
Cd200r1	mIC1	mIC2	57781	0.616079	0.66903	0.142547	0.0072493	0.0286731	0.0285714	0.053182	-1.32132	-1.69981	-1.35123	-1.7711	2.38198	3.14736	2.34791	3.17256
Galk1	mIC1	mIC2	14635	0.0579812	0.130081	0.151171	0.00052622	0.00695732	0.0285714	0.053182	-1.35488	-5.5746	-1.34984	-5.47307	6.98511	9.46398	7.00982	9.46217
Pde12	mIC1	mIC2	211948	0.104399	0.191652	0.146472	8.93354e-05	0.00322486	0.0285714	0.053182	-1.38564	-3.0837	-1.34878	-2.81135	4.21295	5.83761	4.2756	5.76687
Rrp12	mIC1	mIC2	107094	0.363877	0.450144	0.155841	0.00309578	0.0174569	0.0285714	0.053182	-1.33394	-2.75136	-1.34765	-2.80677	4.37247	5.83261	4.28283	5.77175
Ap1g2	mIC1	mIC2	11766	0.940161	0.948344	0.160992	0.0104927	0.0361344	0.0285714	0.053182	-1.35251	-3.03608	-1.34742	-3.02756	4.54521	6.14742	4.60011	6.19826
Spp1	mIC1	mIC2	20750	0.816024	0.839665	0.112941	0.0107618	0.0365598	0.0285714	0.053182	-1.38978	-12.4538	-1.34722	-10.1598	9.33479	12.9733	9.63324	12.978
Smad7	mIC1	mIC2	17131	0.566367	0.62576	0.138822	0.0100428	0.0351577	0.0285714	0.053182	-1.39571	-5.44904	-1.34684	-4.42717	6.18123	8.62723	6.1884	8.33478
Uvrag	mIC1	mIC2	78610	0.294615	0.384896	0.148162	0.000846402	0.00881373	0.0285714	0.053182	-1.35582	-4.70684	-1.34653	-4.47463	6.28057	8.51533	6.23837	8.40014
Cdc34	mIC1	mIC2	216150	0.0522242	0.121196	0.165654	0.00335563	0.0180774	0.0285714	0.053182	-1.33254	-4.82554	-1.34562	-5.08561	6.82822	9.09891	6.789	9.13542
Abcc4	mIC1	mIC2	239273	0.243324	0.337362	0.143247	0.00533228	0.0240753	0.0285714	0.053182	-1.37835	-5.02352	-1.34542	-4.34968	6.15488	8.48358	6.14013	8.26104
Cap1	mIC1	mIC2	12331	0.501387	0.570516	0.153255	0.00369065	0.0193238	0.0285714	0.053182	-1.41153	-5.70808	-1.34383	-4.31488	6.10653	8.61953	6.13483	8.24415
Sestd1	mIC1	mIC2	228071	0.178744	0.272573	0.148151	0.014399	0.0441904	0.0285714	0.053182	-1.35637	-4.43343	-1.34382	-4.23792	6.02859	8.17701	6.05937	8.14273
Marveld1	mIC1	mIC2	277010	0.456981	0.534115	0.164272	0.00782845	0.0300056	0.0285714	0.053182	-1.36572	-4.0226	-1.34308	-3.67808	5.49095	7.49908	5.47674	7.3557
Mthfd1l	mIC1	mIC2	270685	0.376558	0.461428	0.143721	0.000516482	0.00687661	0.0285714	0.053182	-1.3395	-4.54134	-1.34247	-4.57981	6.4304	8.61352	6.41017	8.60545
Ctdspl	mIC1	mIC2	69274	0.222098	0.316851	0.208109	0.00241723	0.0158179	0.0285714	0.053182	-1.31631	-2.65436	-1.34186	-2.91485	4.45246	5.86082	4.51472	6.05814
Cav2	mIC1	mIC2	12390	0.363066	0.449393	0.178339	0.00714657	0.0283801	0.0285714	0.053182	-1.30135	-5.35456	-1.34186	-6.49308	8.03303	10.4538	7.89473	10.5936
Tmem184b	mIC1	mIC2	223693	0.533846	0.598392	0.165504	0.00296406	0.0171888	0.0285714	0.053182	-1.34992	-3.41475	-1.34156	-3.26167	5.06339	6.83517	4.9936	6.69921
P2rx4	mIC1	mIC2	18438	0.649517	0.69581	0.161103	0.00278944	0.0167474	0.0285714	0.053182	-1.32035	-4.06169	-1.34078	-4.31378	6.31203	8.33411	6.1886	8.29755
Gmppb	mIC1	mIC2	331026	0.429822	0.509402	0.190388	0.0142788	0.0438621	0.0571429	0.0881152	-1.2924	-3.58738	-1.34067	-4.41244	6.30273	8.14566	6.28635	8.42793
Fcgr3	mIC1	mIC2	14131	0.354718	0.441169	0.152169	0.0120587	0.03928	0.0571429	0.0881152	-1.26706	-5.31493	-1.33788	-7.82843	9.02432	11.4344	8.78642	11.7551
Wdr81	mIC1	mIC2	192652	0.13113	0.222456	0.144832	0.000313827	0.00557903	0.0285714	0.053182	-1.31449	-3.73673	-1.33577	-4.03306	6.04722	7.949	5.99175	8.00362
Klf6	mIC1	mIC2	23849	0.100202	0.186296	0.152969	0.000557705	0.00713989	0.0285714	0.053182	-1.28393	-5.15875	-1.33524	-6.57563	8.3365	10.7035	8.10498	10.8221
Mta3	mIC1	mIC2	116871	0.417769	0.498598	0.152493	0.000936802	0.00931304	0.0285714	0.053182	-1.32921	-3.87204	-1.33449	-3.96019	5.93264	7.88573	5.93613	7.9217
Gsto1	mIC1	mIC2	14873	0.128492	0.219241	0.164988	0.00800306	0.0304365	0.0285714	0.053182	-1.33372	-8.82128	-1.33433	-8.87918	9.41205	12.553	9.42316	12.5736
Sec24d	mIC1	mIC2	69608	0.315286	0.403288	0.149999	0.00223834	0.0149252	0.0285714	0.053182	-1.29075	-4.73872	-1.33337	-5.82953	7.71971	9.9642	7.62928	10.1727
Dap	mIC1	mIC2	223453	0.461725	0.538088	0.139699	0.00235155	0.015434	0.0285714	0.053182	-1.2959	-5.72704	-1.33288	-6.93106	8.50884	11.0266	8.39074	11.1838
Shisa5	mIC1	mIC2	66940	0.178987	0.272848	0.169832	0.00555134	0.0246115	0.0285714	0.053182	-1.26764	-5.20116	-1.33101	-7.06207	8.8882	11.267	8.51973	11.3398
Casp6	mIC1	mIC2	12368	0.515805	0.582912	0.129749	0.0142633	0.0438621	0.0285714	0.053182	-1.38646	-4.45856	-1.33015	-3.54441	5.5804	7.73698	5.52936	7.3549
Kctd10	mIC1	mIC2	330171	0.0425246	0.10677	0.136532	6.39618e-05	0.00290663	0.0285714	0.053182	-1.35443	-4.89268	-1.32983	-4.46484	6.46284	8.75347	6.54456	8.70317
Slc5a3	mIC1	mIC2	53881	0.272169	0.363112	0.170764	0.00603975	0.0259756	0.0285714	0.053182	-1.32791	-4.61503	-1.32773	-4.61926	6.72858	8.93492	6.73625	8.94392
Sav1	mIC1	mIC2	64010	0.124741	0.215189	0.141466	0.000242861	0.00490623	0.0285714	0.053182	-1.34336	-3.79531	-1.32735	-3.62166	5.60408	7.5283	5.67183	7.52848
Rnh1	mIC1	mIC2	107702	0.128361	0.219193	0.133739	0.000140864	0.00395452	0.0285714	0.053182	-1.31	-6.37561	-1.32693	-6.89632	8.62111	11.2937	8.52127	11.3071
Esyt2	mIC1	mIC2	52635	0.376168	0.461428	0.139857	0.0047201	0.0222774	0.0285714	0.053182	-1.31536	-5.15661	-1.32618	-5.25784	7.50392	9.87035	7.34089	9.73536
Mycbp	mIC1	mIC2	56309	0.285989	0.376419	0.169528	0.00244748	0.0158835	0.0285714	0.053182	-1.28489	-2.92722	-1.32479	-3.26901	5.43904	6.98858	5.26142	6.97027
Hps3	mIC1	mIC2	12807	0.171734	0.265189	0.176836	0.0154028	0.0460892	0.0285714	0.053182	-1.31245	-3.9198	-1.32465	-4.14786	6.30749	8.27827	6.32188	8.37425
Bcar1	mIC1	mIC2	12927	0.12346	0.213784	0.152682	0.000341148	0.00583161	0.0285714	0.053182	-1.31742	-2.45012	-1.32431	-2.48441	4.07306	5.36591	4.04835	5.36126
1700020I14Rik	mIC1	mIC2	66602	0.134069	0.225461	0.160059	0.0097843	0.034555	0.0571429	0.0881152	-1.25001	-2.0271	-1.32404	-2.43825	4.07756	5.09698	3.96821	5.25406
Zfp52	mIC1	mIC2	22710	0.977264	0.980447	0.134734	0.0138057	0.04294	0.0285714	0.053182	-1.41058	-5.83852	-1.32301	-4.13373	6.20004	8.74564	6.33871	8.38615
Cln6	mIC1	mIC2	76524	0.665324	0.709293	0.175021	0.0115621	0.0381135	0.0285714	0.053182	-1.33485	-2.5582	-1.32223	-2.53735	4.04699	5.40211	4.16882	5.51214
Fez2	mIC1	mIC2	225020	0.771765	0.800295	0.120284	0.00637617	0.0265664	0.0285714	0.053182	-1.35958	-5.99548	-1.32219	-5.01571	7.18575	9.76963	7.22074	9.5472
Map2k3	mIC1	mIC2	26397	0.390705	0.473629	0.122131	0.00873673	0.032279	0.0285714	0.053182	-1.2892	-3.328	-1.31968	-3.69019	5.99812	7.73277	5.89245	7.77615
Cdt1	mIC1	mIC2	67177	0.187427	0.282005	0.187341	0.0107754	0.0365598	0.0285714	0.053182	-1.30278	-5.49477	-1.31955	-5.7959	8.11829	10.5763	7.93305	10.4681
Pdk3	mIC1	mIC2	236900	0.859482	0.877616	0.120696	0.00894063	0.0327031	0.0285714	0.053182	-1.34039	-3.81519	-1.3188	-3.49356	5.67509	7.60684	5.6609	7.4656
Clic1	mIC1	mIC2	114584	0.0154544	0.0554696	0.136411	3.62627e-06	0.000913053	0.0285714	0.053182	-1.30202	-7.68524	-1.3178	-8.44416	9.74154	12.6836	9.68513	12.7631
Wwp1	mIC1	mIC2	107568	0.407654	0.488649	0.198473	0.0132885	0.0419217	0.0285714	0.053182	-1.29245	-2.94318	-1.31728	-3.26694	5.32521	6.88259	5.38302	7.09096
1110008P14Rik	mIC1	mIC2	73737	0.718872	0.754328	0.139037	0.0110606	0.0370991	0.0285714	0.053182	-1.30079	-2.01032	-1.31616	-2.09076	3.34928	4.35671	3.36545	4.42948
Myadm	mIC1	mIC2	50918	0.0986853	0.184548	0.17826	0.00136895	0.0116147	0.0285714	0.053182	-1.30669	-6.48794	-1.31577	-6.98793	8.7964	11.4942	8.88261	11.6875
Esam	mIC1	mIC2	69524	0.205403	0.29991	0.162944	0.00627195	0.0263064	0.0285714	0.053182	-1.26345	-2.51518	-1.3155	-2.89892	5.05093	6.38159	4.86694	6.40245
Vasn	mIC1	mIC2	246154	0.896281	0.910548	0.145948	0.00451673	0.0216991	0.0285714	0.053182	-1.3174	-2.172	-1.31386	-2.1318	3.5256	4.64462	3.4795	4.57158
Arfgap3	mIC1	mIC2	66251	0.327328	0.415434	0.175819	0.0157601	0.0468022	0.0285714	0.053182	-1.31597	-3.51511	-1.3133	-3.49123	5.73965	7.55322	5.75715	7.56089
Soat1	mIC1	mIC2	20652	0.104673	0.191995	0.130292	0.000340897	0.00583161	0.0285714	0.053182	-1.30223	-4.77646	-1.31273	-4.99165	7.46443	9.72037	7.41707	9.73658
Acsl4	mIC1	mIC2	50790	0.23905	0.332947	0.121879	0.000424577	0.00627462	0.0285714	0.053182	-1.31952	-3.28127	-1.31197	-3.18559	5.36508	7.07933	5.35809	7.02965
L2hgdh	mIC1	mIC2	217666	0.486188	0.557243	0.1447	0.00152603	0.0122572	0.0285714	0.053182	-1.3206	-5.40308	-1.31161	-5.16874	7.59143	10.0252	7.60512	9.97493
Fut11	mIC1	mIC2	73068	0.323113	0.41161	0.152252	0.00374115	0.0193835	0.0285714	0.053182	-1.26547	-2.37454	-1.31058	-2.66456	4.69981	5.94745	4.55249	5.96639
Scfd2	mIC1	mIC2	212986	0.03871	0.100459	0.148193	0.0132565	0.0418507	0.0285714	0.053182	-1.28755	-1.60634	-1.30805	-1.64906	2.37791	3.06169	2.3426	3.06425
Mrm1	mIC1	mIC2	217038	0.425495	0.504952	0.174167	0.00973924	0.0344556	0.0285714	0.053182	-1.29943	-2.83274	-1.3075	-2.93922	5.01685	6.51904	5.05831	6.61374
Gorasp2	mIC1	mIC2	70231	0.425755	0.505126	0.184599	0.0110233	0.0370018	0.0285714	0.053182	-1.27342	-2.62676	-1.30697	-2.95902	5.09582	6.4891	5.09859	6.66371
Alkbh2	mIC1	mIC2	231642	0.661446	0.706012	0.145767	0.00550297	0.0245021	0.0285714	0.053182	-1.28038	-3.02924	-1.30677	-3.28044	5.70285	7.30181	5.58693	7.30082
Ier2	mIC1	mIC2	15936	0.951437	0.958182	0.147986	0.0155789	0.0464204	0.0285714	0.053182	-1.34515	-4.31766	-1.30332	-3.70293	6.11407	8.22432	6.22662	8.11529
Gm20309	mIC1	mIC2	100504603	0.0652055	0.140613	0.185755	0.00102776	0.00979709	0.0285714	0.053182	-1.28494	-5.43765	-1.30191	-6.1146	8.57373	11.0167	8.65237	11.2646
Egfl7	mIC1	mIC2	353156	0.255788	0.348545	0.164993	0.0142225	0.0438013	0.0285714	0.053182	-1.27551	-3.49086	-1.30105	-3.81312	6.54641	8.34999	6.41402	8.34499
Ckap4	mIC1	mIC2	216197	0.376979	0.461428	0.144794	0.0115885	0.0381432	0.0285714	0.053182	-1.29207	-4.22934	-1.30047	-4.39526	7.12312	9.20355	7.10857	9.24452
H2-M9	mIC1	mIC2	14997	0.244893	0.338658	0.189265	0.0146741	0.0446302	0.0285714	0.053182	-1.26782	-1.70159	-1.3004	-1.75903	2.86345	3.63033	2.71233	3.52711
Avpi1	mIC1	mIC2	69534	0.845612	0.866327	0.154626	0.012122	0.0393695	0.0285714	0.053182	-1.29254	-3.99546	-1.30025	-4.08581	6.83115	8.82951	6.76315	8.79378
Phlpp1	mIC1	mIC2	98432	0.46986	0.543733	0.119509	0.0013988	0.0116673	0.0285714	0.053182	-1.31599	-4.89043	-1.30008	-4.54092	7.24701	9.53697	7.27472	9.45771
Ctsh	mIC1	mIC2	13036	0.342482	0.429591	0.131374	0.00215737	0.0146081	0.0285714	0.053182	-1.26092	-4.46248	-1.29802	-5.41153	8.27023	10.4281	8.17394	10.61
Nucb2	mIC1	mIC2	53322	0.70093	0.738845	0.178708	0.0121115	0.0393646	0.0285714	0.053182	-1.3043	-5.18779	-1.29787	-5.11341	7.80523	10.1804	7.90381	10.2581
Zwint	mIC1	mIC2	52696	0.184188	0.278559	0.168927	0.000923726	0.00926672	0.0285714	0.053182	-1.30828	-3.50503	-1.2976	-3.40793	5.86951	7.67894	5.9439	7.71279
Vpreb1	mIC1	mIC2	22362	0.0120139	0.0469503	0.131722	3.29841e-06	0.000907889	0.0285714	0.053182	-1.28246	-1.79474	-1.29736	-1.8452	2.98725	3.83103	2.97204	3.85582
Nfe2l2	mIC1	mIC2	18024	0.235007	0.329819	0.133855	0.000679426	0.00787439	0.0285714	0.053182	-1.28442	-6.39641	-1.29691	-6.75993	9.41321	12.0905	9.28568	12.0427
4933426M11Rik	mIC1	mIC2	217684	0.0744307	0.153533	0.133157	0.00135736	0.0116147	0.0285714	0.053182	-1.31734	-3.98264	-1.29671	-3.75033	6.28265	8.27638	6.42724	8.33425
Ubl4	mIC1	mIC2	27643	0.282213	0.373131	0.126509	0.00778848	0.0299045	0.0285714	0.053182	-1.24702	-3.26741	-1.29654	-4.01151	6.91496	8.62311	6.75852	8.76267
Ccng1	mIC1	mIC2	12450	0.0872062	0.17092	0.131331	0.000443323	0.00647571	0.0285714	0.053182	-1.31376	-5.75525	-1.29643	-5.22818	8.04725	10.5721	8.0502	10.4365
Nudt16	mIC1	mIC2	75686	0.126001	0.216676	0.154977	0.0146903	0.0446488	0.0285714	0.053182	-1.25274	-3.50355	-1.2961	-4.25028	7.15695	8.96577	7.05029	9.13785
Phf13	mIC1	mIC2	230936	0.0434305	0.107939	0.139655	1.93307e-05	0.0017736	0.0285714	0.053182	-1.29837	-2.98778	-1.29603	-2.99252	5.29234	6.87141	5.34192	6.92328
Bag3	mIC1	mIC2	29810	0.847255	0.867142	0.113965	0.00769604	0.0296308	0.0285714	0.053182	-1.32227	-4.98158	-1.29288	-4.47914	7.1884	9.50501	7.38608	9.5493
Zbtb8a	mIC1	mIC2	73680	0.908722	0.920214	0.107682	0.0101139	0.0352665	0.0285714	0.053182	-1.3568	-2.09099	-1.29241	-1.87667	2.98258	4.04677	3.10586	4.01403
Prkd2	mIC1	mIC2	101540	0.855381	0.874442	0.125488	0.0117148	0.0385014	0.0285714	0.053182	-1.30858	-3.00257	-1.29239	-2.8058	5.14026	6.72646	5.09043	6.57884
Coro1b	mIC1	mIC2	23789	0.334614	0.422645	0.123153	0.00184209	0.0133053	0.0285714	0.053182	-1.28245	-4.21167	-1.29173	-4.40915	7.34434	9.41874	7.33733	9.47783
B3gnt2	mIC1	mIC2	53625	0.330571	0.418824	0.135003	0.00385045	0.019695	0.0285714	0.053182	-1.29624	-3.01006	-1.29147	-2.93037	5.3665	6.95629	5.32159	6.87267
Tex264	mIC1	mIC2	21767	0.0876428	0.171394	0.154675	0.000973651	0.00957134	0.0285714	0.053182	-1.29391	-3.84215	-1.29087	-3.83971	6.60725	8.54916	6.67309	8.61409
Capn2	mIC1	mIC2	12334	0.0139501	0.0519327	0.146916	0.000583058	0.00723321	0.0285714	0.053182	-1.27925	-5.74824	-1.29042	-6.16405	9.03541	11.5585	9.03482	11.6587
Atp8b2	mIC1	mIC2	54667	0.0233747	0.0716869	0.164773	0.00314166	0.0175582	0.0285714	0.053182	-1.2719	-3.60402	-1.28829	-3.88788	6.80245	8.65206	6.79523	8.75422
Orai3	mIC1	mIC2	269999	0.598816	0.654063	0.107575	0.0108635	0.0366892	0.0285714	0.053182	-1.3006	-3.22921	-1.28824	-3.13212	5.62605	7.31723	5.71444	7.36158
Slc30a7	mIC1	mIC2	66500	0.347631	0.433825	0.118252	0.0152288	0.0456865	0.0285714	0.053182	-1.24816	-3.00573	-1.28824	-3.53061	6.39804	7.98576	6.31399	8.13391
Anxa5	mIC1	mIC2	11747	0.105273	0.192535	0.124877	0.000269029	0.00524249	0.0285714	0.053182	-1.27227	-7.44672	-1.28752	-8.13022	10.6385	13.5351	10.5151	13.5384
Fam125a	mIC1	mIC2	73711	0.401249	0.482946	0.131548	0.00153083	0.0122578	0.0285714	0.053182	-1.27628	-3.29631	-1.28747	-3.44774	6.22859	7.94944	6.2117	7.99735
Jun	mIC1	mIC2	16476	0.841296	0.862646	0.152794	0.0133504	0.0420567	0.0285714	0.053182	-1.28501	-5.00178	-1.28642	-5.07508	8.14862	10.4711	8.18185	10.5253
Glb1	mIC1	mIC2	12091	0.720353	0.755701	0.137954	0.006422	0.0266313	0.0285714	0.053182	-1.26894	-3.48079	-1.28635	-3.80379	6.69066	8.49008	6.73114	8.65858
Stat3	mIC1	mIC2	20848	0.0623037	0.136375	0.132594	9.85913e-05	0.00339216	0.0285714	0.053182	-1.27471	-3.961	-1.28626	-4.20477	7.22895	9.21481	7.23819	9.31021
Kif16b	mIC1	mIC2	16558	0.67123	0.714724	0.127409	0.0109945	0.0369543	0.0571429	0.0881152	-1.2555	-2.77708	-1.28592	-3.11946	5.76734	7.24091	5.74049	7.38179
Ptgr1	mIC1	mIC2	67103	0.224393	0.319406	0.109354	0.0130345	0.0414309	0.0285714	0.053182	-1.26369	-4.18261	-1.28581	-4.64767	7.8289	9.89331	7.75512	9.97163
Nln	mIC1	mIC2	75805	0.695967	0.734845	0.130542	0.00741672	0.0291636	0.0285714	0.053182	-1.3317	-3.39309	-1.28525	-2.89828	5.31384	7.07644	5.38202	6.91722
Slc2a1	mIC1	mIC2	20525	0.0421992	0.10638	0.188378	0.00589972	0.0254979	0.0285714	0.053182	-1.25729	-5.86746	-1.28497	-7.11379	9.92152	12.4743	9.93304	12.7637
Spg20	mIC1	mIC2	229285	0.0410112	0.10404	0.142742	0.000707728	0.00803307	0.0285714	0.053182	-1.28357	-2.90506	-1.28477	-2.91458	5.42573	6.9643	5.41943	6.96272
Msn	mIC1	mIC2	17698	0.0688644	0.145597	0.138494	0.00166577	0.0127762	0.0285714	0.053182	-1.2918	-4.18016	-1.28469	-4.05969	7.07181	9.13536	7.1003	9.12167
Ugcg	mIC1	mIC2	22234	0.693669	0.732946	0.115566	0.0135347	0.042455	0.0285714	0.053182	-1.28701	-2.78661	-1.28365	-2.74989	5.15138	6.62989	5.14496	6.60433
Txndc5	mIC1	mIC2	105245	0.248603	0.341713	0.130292	0.000892955	0.0090404	0.0285714	0.053182	-1.26228	-4.20956	-1.28337	-4.69821	7.90641	9.98008	7.87689	10.109
Rnft1	mIC1	mIC2	76892	0.483113	0.554938	0.130177	0.00342606	0.0183557	0.0285714	0.053182	-1.27278	-3.31669	-1.28292	-3.47222	6.34117	8.07092	6.34757	8.14343
Mbd2	mIC1	mIC2	17191	0.0620166	0.136016	0.150512	0.00337746	0.0181616	0.0285714	0.053182	-1.28447	-3.82003	-1.28278	-3.79274	6.7971	8.73069	6.80118	8.72442
Thbs1	mIC1	mIC2	21825	0.888986	0.903514	0.144252	0.0168113	0.0489015	0.0285714	0.053182	-1.29189	-3.74835	-1.28271	-3.61242	6.53064	8.43689	6.55426	8.40722
Comtd1	mIC1	mIC2	69156	0.0972296	0.182757	0.198243	0.00836796	0.0313354	0.0285714	0.053182	-1.25182	-3.02313	-1.28113	-3.45981	6.33803	7.93408	6.36962	8.16031
Dusp1	mIC1	mIC2	19252	0.16684	0.260277	0.150762	0.00385005	0.019695	0.0285714	0.053182	-1.2479	-3.74762	-1.28064	-4.38822	7.68845	9.59442	7.60283	9.73646
1600002K03Rik	mIC1	mIC2	69770	0.551791	0.613194	0.146828	0.00202509	0.0139789	0.0285714	0.053182	-1.29709	-2.10983	-1.28021	-2.00815	3.62558	4.7027	3.5897	4.59556
Ctbs	mIC1	mIC2	74245	0.287375	0.377644	0.11383	0.00322941	0.0177253	0.0285714	0.053182	-1.33166	-3.88106	-1.27849	-3.15135	5.89902	7.85547	5.94617	7.60214
Rap2b	mIC1	mIC2	74012	0.4023	0.483844	0.127366	0.00145416	0.0119927	0.0285714	0.053182	-1.29192	-2.58764	-1.27564	-2.46387	4.69868	6.07032	4.71972	6.02064
Srgn	mIC1	mIC2	19073	0.346704	0.433036	0.157564	0.00941057	0.0337218	0.0285714	0.053182	-1.24715	-5.20503	-1.27451	-6.20109	9.62947	12.0094	9.58988	12.2224
Col4a1	mIC1	mIC2	12826	0.403697	0.485097	0.149863	0.0138197	0.04294	0.0285714	0.053182	-1.24812	-5.14241	-1.27441	-5.87335	9.52123	11.8837	9.30808	11.8623
Aym1	mIC1	mIC2	503692	0.0519688	0.120887	0.160838	0.0155406	0.0463692	0.0285714	0.053182	-1.21218	-1.48938	-1.27358	-1.63709	2.70857	3.28328	2.59938	3.31051
Agxt2l2	mIC1	mIC2	72947	0.231661	0.327103	0.131062	0.000371801	0.00592536	0.0285714	0.053182	-1.26192	-3.31763	-1.27204	-3.43367	6.60556	8.33571	6.54231	8.32206
Neat1	mIC1	mIC2	66961	0.736442	0.768552	0.121182	0.00455932	0.021849	0.0285714	0.053182	-1.26245	-6.00589	-1.27127	-6.20283	9.85474	12.4411	9.7059	12.3388
Rhoh	mIC1	mIC2	74734	0.262666	0.353648	0.139054	0.0117447	0.0385255	0.0285714	0.053182	-1.2807	-1.79652	-1.27081	-1.76013	3.01109	3.85629	3.01197	3.82765
Vps36	mIC1	mIC2	70160	0.273679	0.364574	0.123939	0.0139146	0.0431246	0.0571429	0.0881152	-1.20659	-2.91673	-1.27027	-3.9204	7.47531	9.01966	7.29271	9.26372
Hps6	mIC1	mIC2	20170	0.18163	0.276018	0.118489	0.000155117	0.00412064	0.0285714	0.053182	-1.30183	-1.67876	-1.26743	-1.59658	2.47624	3.22363	2.52393	3.19892
Syngr2	mIC1	mIC2	20973	0.865113	0.882869	0.134139	0.00757547	0.0294382	0.0285714	0.053182	-1.27229	-4.42203	-1.26715	-4.24829	7.87655	10.0213	7.81179	9.89867
Fam102b	mIC1	mIC2	329739	0.917223	0.927931	0.14599	0.010925	0.0368404	0.0285714	0.053182	-1.35457	-8.46599	-1.26702	-5.53326	8.69127	11.7729	9.24334	11.7115
Naga	mIC1	mIC2	17939	0.817042	0.840321	0.152785	0.0144164	0.0441987	0.0285714	0.053182	-1.3055	-4.10024	-1.26627	-3.53255	6.66361	8.69931	6.83796	8.65867
Lrrc59	mIC1	mIC2	98238	0.356248	0.442572	0.135346	0.00396137	0.019961	0.0285714	0.053182	-1.23622	-3.75364	-1.26569	-4.30891	8.07841	9.9867	7.93141	10.0387
Scarb2	mIC1	mIC2	12492	0.0366977	0.0969507	0.163908	0.00434583	0.0211715	0.0285714	0.053182	-1.23038	-3.15187	-1.26557	-3.59827	7.18903	8.84524	6.95609	8.80339
Rab31	mIC1	mIC2	106572	0.634136	0.683824	0.141408	0.00705428	0.0282171	0.0285714	0.053182	-1.28302	-3.87875	-1.26496	-3.63955	6.90968	8.86527	7.03404	8.8978
Rom1	mIC1	mIC2	19881	0.0243775	0.0736848	0.170677	0.0167898	0.0489015	0.0285714	0.053182	-1.21153	-1.48189	-1.26482	-1.60391	2.6826	3.25004	2.57381	3.25541
Map4k5	mIC1	mIC2	399510	0.157592	0.25003	0.11834	0.0028683	0.0169371	0.0285714	0.053182	-1.28469	-3.36649	-1.26426	-3.12217	6.15149	7.90274	6.21569	7.85824
Wdr36	mIC1	mIC2	225348	0.695621	0.734655	0.144119	0.00500972	0.0230454	0.0285714	0.053182	-1.26219	-3.38266	-1.26398	-3.32176	6.70564	8.4638	6.56102	8.29297
Zfp119b	mIC1	mIC2	240120	0.241816	0.335631	0.133805	0.000460767	0.0065422	0.0285714	0.053182	-1.26399	-2.09643	-1.26319	-2.10789	4.0453	5.11324	4.08757	5.16337
Cyb5b	mIC1	mIC2	66427	0.166038	0.259486	0.163589	0.0148623	0.044862	0.0285714	0.053182	-1.25327	-3.59906	-1.26275	-3.81457	7.295	9.14262	7.35114	9.28267
Lgals8	mIC1	mIC2	56048	0.113579	0.202058	0.144316	0.00191132	0.0134895	0.0285714	0.053182	-1.25052	-3.53405	-1.26058	-3.71944	7.27018	9.0915	7.27259	9.16767
Gba	mIC1	mIC2	14466	0.260712	0.352151	0.141296	0.0031212	0.0175106	0.0285714	0.053182	-1.22946	-3.54947	-1.26046	-4.08293	7.96486	9.79246	7.79225	9.82185
Reep5	mIC1	mIC2	13476	0.0642808	0.1391	0.130642	0.000456943	0.00651255	0.0285714	0.053182	-1.2312	-3.57884	-1.26044	-4.10057	7.95632	9.79581	7.81681	9.85264
Pcsk7	mIC1	mIC2	18554	0.943442	0.951217	0.103886	0.0112504	0.0375068	0.0285714	0.053182	-1.33896	-2.93517	-1.26012	-2.36721	4.58294	6.13638	4.77931	6.0225
Rassf1	mIC1	mIC2	56289	0.0127754	0.0489241	0.118042	5.9111e-06	0.00113185	0.0285714	0.053182	-1.2581	-4.02307	-1.25928	-4.04496	7.78123	9.78952	7.77577	9.79189
Nudt8	mIC1	mIC2	66387	0.206412	0.300632	0.123666	0.000319259	0.00557943	0.0285714	0.053182	-1.26129	-3.16956	-1.2589	-3.1072	6.36944	8.03372	6.31761	7.95322
Asns	mIC1	mIC2	27053	0.0904048	0.174089	0.114289	0.000190976	0.00443014	0.0285714	0.053182	-1.26524	-4.08567	-1.25826	-3.95875	7.65571	9.68628	7.68618	9.67122
Dsel	mIC1	mIC2	319901	0.163078	0.256224	0.12789	0.0046621	0.022129	0.0285714	0.053182	-1.2073	-3.18787	-1.25719	-4.0617	8.06831	9.7409	7.86208	9.88416
Ddit3	mIC1	mIC2	13198	0.214709	0.308911	0.12595	0.00317206	0.0176386	0.0285714	0.053182	-1.2268	-2.96911	-1.25639	-3.38332	6.92243	8.49246	6.85837	8.61681
Blcap	mIC1	mIC2	53619	0.20802	0.302156	0.11007	0.00378708	0.0195068	0.0285714	0.053182	-1.274	-4.52082	-1.25483	-4.15243	7.94388	10.1205	8.05999	10.114
Ctsb	mIC1	mIC2	13030	0.290793	0.381034	0.186893	0.00756572	0.0294341	0.0285714	0.053182	-1.25257	-3.98128	-1.2545	-4.19806	7.89188	9.88512	8.13237	10.2021
Aprt	mIC1	mIC2	11821	0.382761	0.466301	0.111393	0.00105043	0.00996059	0.0285714	0.053182	-1.25158	-5.2361	-1.2545	-5.29043	9.49384	11.8823	9.44342	11.8468
Itgb1	mIC1	mIC2	16412	0.0146801	0.0534307	0.150152	0.00392813	0.0198912	0.0285714	0.053182	-1.21602	-3.27296	-1.25374	-3.86998	7.91868	9.62927	7.69427	9.64659
Ssfa2	mIC1	mIC2	70599	0.385699	0.46917	0.110617	0.0010517	0.00996059	0.0285714	0.053182	-1.2627	-3.30353	-1.25364	-3.20134	6.56259	8.2866	6.61832	8.297
BC048403	mIC1	mIC2	270802	0.932101	0.94086	0.122667	0.00954781	0.034059	0.0285714	0.053182	-1.27137	-1.86924	-1.25223	-1.81407	3.3255	4.22795	3.40656	4.2658
Arf6	mIC1	mIC2	11845	0.510886	0.57854	0.123089	0.00302919	0.017354	0.0285714	0.053182	-1.22773	-4.13238	-1.25188	-4.68196	8.98875	11.0357	8.84206	11.0692
Pgd	mIC1	mIC2	110208	0.175624	0.268838	0.163988	0.0102663	0.0355726	0.0285714	0.053182	-1.25399	-5.65937	-1.25132	-5.60166	9.84554	12.3462	9.8911	12.377
Wfs1	mIC1	mIC2	22393	0.736051	0.768326	0.131755	0.0026291	0.0162392	0.0285714	0.053182	-1.28667	-2.60147	-1.25083	-2.37327	4.81146	6.19079	4.97092	6.2178
Mgat2	mIC1	mIC2	217664	0.0892938	0.172933	0.113158	9.52533e-05	0.00338361	0.0285714	0.053182	-1.24833	-4.10415	-1.25063	-4.12696	8.20321	10.2403	8.15972	10.2048
Heatr5a	mIC1	mIC2	320487	0.224312	0.319406	0.113848	0.0011048	0.0102005	0.0285714	0.053182	-1.23665	-4.27962	-1.25054	-4.56753	8.86341	10.9609	8.74688	10.9383
Fkbp10	mIC1	mIC2	14230	0.711766	0.747583	0.119571	0.0032837	0.0178978	0.0285714	0.053182	-1.25082	-3.28659	-1.25022	-3.31393	6.844	8.56059	6.90807	8.63661
Acbd3	mIC1	mIC2	170760	0.254087	0.346877	0.113749	0.00353864	0.0187987	0.0285714	0.053182	-1.24174	-2.65545	-1.24982	-2.73274	5.8284	7.23735	5.80558	7.25592
Rbpj	mIC1	mIC2	19664	0.0509261	0.119137	0.165564	0.00668611	0.0272754	0.0285714	0.053182	-1.21711	-3.32093	-1.24944	-3.9635	7.97556	9.70714	7.96497	9.95174
Tgfbr2	mIC1	mIC2	21813	0.420148	0.500496	0.104184	0.00974746	0.0344556	0.0285714	0.053182	-1.28672	-3.61478	-1.24839	-3.08467	6.46591	8.31982	6.54256	8.16767
4933433P14Rik	mIC1	mIC2	66787	0.0182492	0.0614051	0.128477	0.00022238	0.00468595	0.0285714	0.053182	-1.23227	-2.88954	-1.24801	-3.0944	6.59074	8.12158	6.57094	8.2006
Whamm	mIC1	mIC2	434204	0.659008	0.704237	0.159034	0.00982848	0.0346554	0.0285714	0.053182	-1.27121	-1.72521	-1.24726	-1.62996	2.90096	3.68773	2.85055	3.55539
Ctsl	mIC1	mIC2	13039	0.102084	0.188978	0.118366	0.000790791	0.00853585	0.0285714	0.053182	-1.23615	-6.59989	-1.24676	-7.16498	11.5287	14.2511	11.5132	14.3541
3200002M19Rik	mIC1	mIC2	75430	0.941444	0.94942	0.111706	0.00358272	0.0189548	0.0285714	0.053182	-1.26323	-2.75837	-1.24616	-2.58359	5.56099	7.02481	5.56305	6.93242
Sc5d	mIC1	mIC2	235293	0.254093	0.346877	0.10926	0.00159977	0.0126035	0.0285714	0.053182	-1.21969	-3.46868	-1.24545	-3.92177	8.16784	9.96223	8.0323	10.0038
Fam160a2	mIC1	mIC2	74349	0.190555	0.285346	0.124926	0.000423518	0.00627462	0.0285714	0.053182	-1.23195	-2.86868	-1.24404	-2.99358	6.55489	8.07528	6.482	8.06387
Zmat3	mIC1	mIC2	22401	0.056171	0.127186	0.123598	0.00326207	0.017824	0.0285714	0.053182	-1.22807	-3.90261	-1.24392	-4.25296	8.61335	10.5778	8.5622	10.6507
Surf4	mIC1	mIC2	20932	0.420791	0.500938	0.136703	0.010515	0.0361498	0.0285714	0.053182	-1.23035	-3.42758	-1.24346	-3.59423	7.71513	9.49232	7.581	9.42668
Prr13	mIC1	mIC2	66151	0.33665	0.424208	0.107529	0.0147071	0.0446691	0.0285714	0.053182	-1.22714	-4.73119	-1.24312	-5.09711	9.87128	12.1135	9.66459	12.0143
1600012H06Rik	mIC1	mIC2	67912	0.473629	0.546896	0.11938	0.0033577	0.0180774	0.0285714	0.053182	-1.22956	-3.07972	-1.24239	-3.22329	7.06921	8.69201	6.96605	8.65459
Wdr1	mIC1	mIC2	22388	0.348095	0.43428	0.102583	0.00333031	0.0180402	0.0285714	0.053182	-1.23156	-3.15076	-1.24238	-3.31285	7.1501	8.8058	7.12952	8.85759
Rnf135	mIC1	mIC2	71956	0.748769	0.779201	0.12497	0.0165729	0.0483359	0.0285714	0.053182	-1.25602	-2.4241	-1.24193	-2.35934	4.9897	6.26715	5.11885	6.35723
0610031J06Rik	mIC1	mIC2	56700	0.161405	0.254595	0.121389	0.00603166	0.0259662	0.0285714	0.053182	-1.23771	-3.75395	-1.24181	-3.78406	8.02816	9.93657	7.93984	9.85977
Man2b1	mIC1	mIC2	17159	0.0509658	0.119137	0.136916	0.00479137	0.0224286	0.0285714	0.053182	-1.20651	-3.82653	-1.2407	-4.6222	9.37505	11.3111	9.17575	11.3843
Pmm2	mIC1	mIC2	54128	0.9072	0.918884	0.109704	0.00957304	0.0341098	0.0285714	0.053182	-1.26478	-1.9134	-1.24064	-1.81114	3.53552	4.47166	3.56089	4.41778
Ppapdc1b	mIC1	mIC2	71910	0.415879	0.496754	0.124525	0.000580512	0.00722197	0.0285714	0.053182	-1.25446	-3.4353	-1.23927	-3.23847	6.99702	8.77746	7.08547	8.78078
Taldo1	mIC1	mIC2	21351	0.116587	0.205877	0.150184	0.00955105	0.034059	0.0285714	0.053182	-1.21596	-5.07898	-1.23887	-6.0025	10.8562	13.2007	10.8243	13.4098
Serp1	mIC1	mIC2	28146	0.103992	0.191224	0.111396	0.00168072	0.0128018	0.0285714	0.053182	-1.2011	-3.75884	-1.23783	-4.67643	9.49921	11.4095	9.35702	11.5824
Snx8	mIC1	mIC2	231834	0.202594	0.297507	0.154658	0.0136263	0.0426513	0.0285714	0.053182	-1.22974	-2.39697	-1.23756	-2.48025	5.48974	6.75095	5.51653	6.82701
Eaf1	mIC1	mIC2	74427	0.173346	0.266653	0.110129	0.00040676	0.00617986	0.0285714	0.053182	-1.26841	-2.0523	-1.23639	-1.8979	3.86447	4.90171	3.91056	4.83497
Ldlr	mIC1	mIC2	16835	0.622216	0.67336	0.112899	0.00255782	0.016142	0.0285714	0.053182	-1.2275	-2.75264	-1.23629	-2.8136	6.42122	7.88203	6.31607	7.80849
Micu1	mIC1	mIC2	216001	0.407763	0.488649	0.107627	0.00197578	0.013725	0.0285714	0.053182	-1.21413	-2.76692	-1.23551	-3.02849	6.85708	8.32536	6.78796	8.38656
Arhgap1	mIC1	mIC2	228359	0.345612	0.432285	0.153721	0.00732102	0.0288905	0.0285714	0.053182	-1.21979	-2.39777	-1.23497	-2.47118	5.74037	7.00207	5.5547	6.85991
1700071K01Rik	mIC1	mIC2	237880	0.315448	0.403378	0.110005	0.000445536	0.00647571	0.0285714	0.053182	-1.2577	-1.6724	-1.2335	-1.59604	2.87906	3.62098	2.8886	3.5631
Trappc6a	mIC1	mIC2	67091	0.305785	0.395067	0.0983224	0.00621196	0.0262074	0.0285714	0.053182	-1.26938	-3.14112	-1.23265	-2.75499	6.12985	7.78113	6.28432	7.74636
Col4a2	mIC1	mIC2	12827	0.708647	0.745018	0.108531	0.00617376	0.0262074	0.0285714	0.053182	-1.23267	-4.04762	-1.23111	-3.99937	8.66914	10.6862	8.65293	10.6527
Cttn	mIC1	mIC2	13043	0.0375137	0.0984247	0.115362	0.0011166	0.0102321	0.0285714	0.053182	-1.23271	-2.76826	-1.22889	-2.73952	6.31255	7.78152	6.35204	7.80596
Gosr2	mIC1	mIC2	56494	0.335752	0.423683	0.111858	0.0159995	0.0471947	0.0285714	0.053182	-1.2408	-2.22465	-1.2284	-2.10731	4.79059	5.94417	4.70844	5.78384
Egr1	mIC1	mIC2	13653	0.19246	0.287613	0.139872	0.00346911	0.0185314	0.0285714	0.053182	-1.21065	-4.05722	-1.22839	-4.57695	9.5917	11.6122	9.60805	11.8024
Tnpo1	mIC1	mIC2	238799	0.313253	0.401854	0.126089	0.00121838	0.0108509	0.0285714	0.053182	-1.22375	-3.58647	-1.22751	-3.56982	8.23497	10.0775	8.06936	9.90521
Ak2	mIC1	mIC2	11637	0.56715	0.626312	0.113975	0.0022005	0.0148273	0.0285714	0.053182	-1.23292	-3.4769	-1.22671	-3.34903	7.7185	9.5163	7.69141	9.43516
Runx3	mIC1	mIC2	12399	0.0427667	0.107136	0.130613	0.00106856	0.0100554	0.0285714	0.053182	-1.2039	-1.48281	-1.22463	-1.52933	2.78733	3.35567	2.72848	3.34138
Hsd3b7	mIC1	mIC2	101502	0.883487	0.899398	0.106045	0.0165387	0.0483358	0.0285714	0.053182	-1.22776	-2.96563	-1.22249	-2.90001	6.88599	8.45433	6.90402	8.44008
Nagk	mIC1	mIC2	56174	0.14689	0.238446	0.167677	0.00999095	0.0350599	0.0285714	0.053182	-1.20328	-2.62339	-1.22248	-2.91348	6.84476	8.23619	6.93434	8.47708
Pppde1	mIC1	mIC2	78825	0.246095	0.33929	0.113073	0.00883307	0.0325107	0.0285714	0.053182	-1.23318	-3.20883	-1.2221	-3.06489	7.21362	8.89566	7.27527	8.89111
B3gnt1	mIC1	mIC2	108902	0.273376	0.364281	0.123145	0.0037191	0.0193835	0.0285714	0.053182	-1.21617	-3.30566	-1.21967	-3.37371	7.97936	9.7043	7.98617	9.7405
Fam25c	mIC1	mIC2	69134	0.444038	0.522363	0.0965222	0.0114754	0.0379602	0.0285714	0.053182	-1.27015	-1.5478	-1.21953	-1.42569	2.33288	2.9631	2.33074	2.8424
1700052N19Rik	mIC1	mIC2	73419	0.4716	0.544878	0.0998244	0.00220742	0.0148273	0.0285714	0.053182	-1.23404	-2.26695	-1.21753	-2.16721	5.04519	6.22595	5.12953	6.24537
Tmed3	mIC1	mIC2	66111	0.568068	0.626853	0.112161	0.00123277	0.0109122	0.0285714	0.053182	-1.2264	-4.28359	-1.21692	-3.99424	9.27052	11.3693	9.21051	11.2084
Tmem214	mIC1	mIC2	68796	0.886083	0.901018	0.108578	0.00882208	0.0325107	0.0285714	0.053182	-1.22382	-2.44207	-1.21637	-2.34675	5.75509	7.0432	5.68782	6.91849
Ifngr1	mIC1	mIC2	15979	0.475111	0.548319	0.111528	0.000773396	0.00844839	0.0285714	0.053182	-1.23379	-3.0304	-1.21554	-2.83005	6.84164	8.44115	6.9632	8.46402
Mfsd3	mIC1	mIC2	69572	0.710699	0.746997	0.118557	0.00176244	0.0129363	0.0285714	0.053182	-1.23463	-2.45379	-1.21197	-2.2839	5.51946	6.81447	5.62111	6.81261
Foxn2	mIC1	mIC2	14236	0.553649	0.614329	0.112713	0.00557457	0.0246232	0.0285714	0.053182	-1.20826	-3.15779	-1.20291	-3.07836	7.96563	9.62455	7.99435	9.61651
Mettl8	mIC1	mIC2	228019	0.706262	0.743043	0.115031	0.00684659	0.0277391	0.0285714	0.053182	1.20671	2.48909	1.20266	2.45437	7.68012	6.36451	7.68724	6.39189
Fam120b	mIC1	mIC2	67544	0.123768	0.213838	0.10896	0.01013	0.0352899	0.0285714	0.053182	1.2074	1.97443	1.20297	1.95475	5.71351	4.73207	5.73128	4.7643
Psph	mIC1	mIC2	100678	0.884873	0.900204	0.109003	0.00719019	0.0285019	0.0285714	0.053182	1.27214	4.81824	1.20316	3.36238	10.6044	8.33594	10.361	8.61149
Eif2c1	mIC1	mIC2	236511	0.0701749	0.147659	0.107404	0.00892028	0.032683	0.0285714	0.053182	1.22371	3.16416	1.20581	2.93078	9.09041	7.42859	9.08856	7.53728
Fbxo9	mIC1	mIC2	71538	0.698619	0.737118	0.138652	0.00655411	0.0269256	0.0285714	0.053182	1.23336	2.52984	1.20787	2.3453	7.07713	5.73808	7.14584	5.91607
Gtf3c5	mIC1	mIC2	70239	0.144216	0.236019	0.108494	0.00512956	0.0234342	0.0285714	0.053182	1.20054	2.23138	1.20881	2.3018	6.93207	5.77414	6.96294	5.76017
Abi2	mIC1	mIC2	329165	0.0311091	0.0870975	0.106268	0.000313819	0.00557903	0.0285714	0.053182	1.20871	3.68881	1.2093	3.71529	10.9059	9.02273	10.9402	9.04671
Serf1	mIC1	mIC2	20365	0.345219	0.432039	0.100775	0.0104631	0.0360842	0.0285714	0.053182	1.20576	2.7634	1.21252	2.85817	8.59341	7.12696	8.64425	7.12916
Odf2l	mIC1	mIC2	52184	0.443147	0.52199	0.108272	0.000687975	0.00793152	0.0285714	0.053182	1.22032	2.07561	1.21295	2.0418	5.8353	4.78177	5.86593	4.83609
Psip1	mIC1	mIC2	101739	0.748086	0.778674	0.0910772	0.00682733	0.0277179	0.0285714	0.053182	1.25686	5.76516	1.21502	4.42865	12.367	9.83961	12.1313	9.98447
Alg2	mIC1	mIC2	56737	0.155565	0.247957	0.132603	0.0017123	0.012803	0.0285714	0.053182	1.20473	2.88144	1.21657	3.07492	8.98442	7.45763	9.10326	7.48271
Tada1	mIC1	mIC2	27878	0.30123	0.390871	0.122801	0.00155483	0.0123749	0.0285714	0.053182	1.2055	3.16009	1.21711	3.30265	9.73783	8.07787	9.66254	7.93892
Mll3	mIC1	mIC2	231051	0.0351419	0.0944263	0.107842	0.00037269	0.00592536	0.0285714	0.053182	1.2044	2.91885	1.21727	3.09119	9.1059	7.5605	9.12201	7.49385
Socs7	mIC1	mIC2	192157	0.0891298	0.17292	0.1141	0.000196334	0.00443412	0.0285714	0.053182	1.2286	2.60247	1.21739	2.50843	7.41609	6.03621	7.43006	6.10327
Bbip1	mIC1	mIC2	100503572	0.12936	0.220387	0.105744	0.00196685	0.013725	0.0285714	0.053182	1.21233	2.75967	1.21774	2.82806	8.36165	6.89715	8.38796	6.88814
Fam193a	mIC1	mIC2	231128	0.801898	0.826482	0.123849	0.00308042	0.0174335	0.0285714	0.053182	1.25005	1.96714	1.21926	1.83882	4.87968	3.90358	4.88672	4.00794
Zfp141	mIC1	mIC2	434178	0.154923	0.247192	0.111021	0.00150252	0.0122035	0.0285714	0.053182	1.20745	2.2814	1.21997	2.37624	6.92595	5.73603	6.92528	5.67659
D630037F22Rik	mIC1	mIC2	544696	0.305809	0.395067	0.115682	0.00319994	0.0177253	0.0285714	0.053182	1.20825	2.46996	1.22081	2.5851	7.5684	6.26391	7.57574	6.20552
Ttc5	mIC1	mIC2	219022	0.266275	0.357197	0.125818	0.00129141	0.0113069	0.0285714	0.053182	1.21991	2.72396	1.22198	2.72193	8.01982	6.57412	7.95264	6.50801
Jhdm1d	mIC1	mIC2	338523	0.195929	0.291127	0.119784	0.00974833	0.0344556	0.0285714	0.053182	1.23426	3.25261	1.22264	3.10697	8.96524	7.26364	8.98137	7.34586
Zmym3	mIC1	mIC2	56364	0.394203	0.47655	0.135205	0.0130389	0.0414309	0.0285714	0.053182	1.20778	1.87403	1.22362	1.96874	5.26734	4.36119	5.34748	4.37021
Nphp1	mIC1	mIC2	53885	0.476804	0.549985	0.124197	0.00744164	0.0292355	0.0285714	0.053182	1.21258	2.50526	1.2248	2.62447	7.55781	6.23285	7.58426	6.19223
Mbd4	mIC1	mIC2	17193	0.0826895	0.165004	0.117958	0.00279396	0.0167474	0.0285714	0.053182	1.22841	1.80356	1.2249	1.79038	4.57597	3.72513	4.57639	3.73612
Cisd1	mIC1	mIC2	52637	0.222396	0.317163	0.122123	0.0108412	0.0366892	0.0285714	0.053182	1.20455	2.77424	1.22585	3.04377	8.66868	7.19659	8.71627	7.11041
Nfib	mIC1	mIC2	18028	0.0593805	0.132143	0.118807	0.0028801	0.0169371	0.0285714	0.053182	1.2392	5.00406	1.2264	4.65029	12.0349	9.7118	12.0111	9.79377
AI597479	mIC1	mIC2	98404	0.174808	0.268136	0.132096	0.00155669	0.0123749	0.0285714	0.053182	1.20725	2.67407	1.22713	2.94713	8.266	6.84696	8.4247	6.86539
Csnk1e	mIC1	mIC2	27373	0.401186	0.482946	0.109175	0.00924116	0.0334964	0.0285714	0.053182	1.20419	2.92566	1.2275	3.29241	9.13379	7.58503	9.27574	7.5566
Zmym4	mIC1	mIC2	67785	0.593231	0.649251	0.109061	0.00911412	0.0331176	0.0285714	0.053182	1.20994	2.68052	1.22818	2.92835	8.19836	6.77585	8.34341	6.79331
Zfp760	mIC1	mIC2	240034	0.87959	0.896486	0.110099	0.00258404	0.016142	0.0285714	0.053182	1.27016	3.92247	1.22909	3.22477	9.27021	7.29845	9.06256	7.37336
Kdm3b	mIC1	mIC2	277250	0.659303	0.704237	0.119593	0.014799	0.0447788	0.0285714	0.053182	1.28001	5.12709	1.22919	3.8839	10.7798	8.42167	10.4984	8.54093
Pkp4	mIC1	mIC2	227937	0.244589	0.338413	0.121067	0.00560228	0.0246232	0.0285714	0.053182	1.26284	3.71439	1.22957	3.20932	9.09564	7.20252	9.01023	7.32796
Ube2d1	mIC1	mIC2	216080	0.552249	0.613376	0.108951	0.00288053	0.0169371	0.0285714	0.053182	1.22493	2.74915	1.22963	2.80728	7.94544	6.48646	7.9743	6.48513
Npdc1	mIC1	mIC2	18146	0.572038	0.630286	0.119897	0.00147516	0.0121206	0.0285714	0.053182	1.26121	3.7608	1.23076	3.32724	9.22728	7.31624	9.25009	7.51577
Klhl17	mIC1	mIC2	231003	0.234685	0.329577	0.127158	0.00275548	0.0166235	0.0285714	0.053182	1.21467	2.73656	1.23097	2.9065	8.21798	6.76562	8.20359	6.66431
Tmem42	mIC1	mIC2	66079	0.300158	0.389824	0.110273	0.00338698	0.0181906	0.0285714	0.053182	1.23999	2.64974	1.23115	2.56981	7.26387	5.85802	7.25254	5.89088
Cdc42ep4	mIC1	mIC2	56699	0.910149	0.921236	0.121596	0.00412887	0.0205354	0.0285714	0.053182	1.26602	2.56852	1.23214	2.33177	6.47693	5.11599	6.48293	5.26151
Amz2	mIC1	mIC2	13929	0.185985	0.28041	0.144457	0.00253391	0.016142	0.0285714	0.053182	1.21054	2.46744	1.23248	2.71968	7.49202	6.18901	7.65233	6.2089
Fbf1	mIC1	mIC2	217335	0.262073	0.353281	0.133424	0.00120882	0.0107985	0.0285714	0.053182	1.2187	2.83748	1.23335	3.06576	8.38427	6.87966	8.54239	6.92614
Vezf1	mIC1	mIC2	22344	0.0429057	0.107421	0.15114	0.0129603	0.0413603	0.0285714	0.053182	1.20025	3.12484	1.23512	3.66581	9.85229	8.20851	9.84523	7.9711
Qk	mIC1	mIC2	19317	0.0790032	0.159674	0.140559	0.000515644	0.00687661	0.0285714	0.053182	1.22085	3.72059	1.23523	4.09648	10.4784	8.58284	10.683	8.64865
Ncaph2	mIC1	mIC2	52683	0.59661	0.651978	0.130477	0.00522368	0.0237166	0.0285714	0.053182	1.22985	2.04278	1.23597	2.04884	5.51406	4.48353	5.42008	4.38527
Pus3	mIC1	mIC2	67049	0.602243	0.657318	0.122622	0.00317971	0.0176588	0.0285714	0.053182	1.27864	3.15167	1.23716	2.75152	7.59961	5.9435	7.61737	6.15714
Tia1	mIC1	mIC2	21841	0.112061	0.199966	0.101467	0.000941287	0.00931557	0.0285714	0.053182	1.21167	3.28484	1.23738	3.74005	9.82213	8.1063	9.91994	8.01689
Smpd2	mIC1	mIC2	20598	0.132607	0.224185	0.112207	0.000525223	0.00695732	0.0285714	0.053182	1.2262	3.21342	1.23804	3.37296	9.12937	7.44526	9.12272	7.3687
Tfcp2	mIC1	mIC2	21422	0.761451	0.790158	0.103696	0.004096	0.0204521	0.0285714	0.053182	1.26925	3.04075	1.23832	2.74774	7.56335	5.95892	7.5772	6.11895
Smarce1	mIC1	mIC2	57376	0.0676861	0.143866	0.110373	6.78737e-05	0.00290663	0.0285714	0.053182	1.22596	4.04359	1.23862	4.36303	10.9359	8.92022	11.0321	8.90678
Tnrc6b	mIC1	mIC2	213988	0.146687	0.238381	0.113758	0.000402786	0.00617986	0.0285714	0.053182	1.23866	3.96437	1.2387	4.01188	10.313	8.3259	10.4008	8.39654
Ric8b	mIC1	mIC2	237422	0.336401	0.424015	0.11721	0.00169472	0.012803	0.0285714	0.053182	1.21366	2.56629	1.23909	2.84402	7.72358	6.3639	7.81487	6.30694
Arxes2	mIC1	mIC2	76976	0.685349	0.726277	0.152235	0.00858339	0.0318998	0.0285714	0.053182	1.23958	4.14465	1.23939	4.22554	10.6131	8.56189	10.7642	8.68507
Llgl1	mIC1	mIC2	16897	0.699775	0.738158	0.105066	0.00167754	0.0128018	0.0285714	0.053182	1.26211	5.42044	1.23939	4.82032	11.7412	9.30284	11.7478	9.47868
Anapc1	mIC1	mIC2	17222	0.270303	0.361279	0.116785	0.00170519	0.012803	0.0285714	0.053182	1.24205	3.68354	1.24024	3.6585	9.65258	7.77149	9.66027	7.78902
Ift81	mIC1	mIC2	12589	0.111501	0.199532	0.121513	0.00780726	0.0299505	0.0285714	0.053182	1.26532	3.84989	1.24119	3.49771	9.27477	7.32995	9.29591	7.4895
Mpp5	mIC1	mIC2	56217	0.0874527	0.171098	0.135029	0.00430597	0.0210238	0.0285714	0.053182	1.20486	2.53445	1.24303	2.92784	7.89102	6.54935	7.92697	6.37713
Dbt	mIC1	mIC2	13171	0.137639	0.229157	0.133206	0.0112783	0.0375431	0.0285714	0.053182	1.21949	2.77127	1.24392	3.04095	8.17052	6.69997	8.18265	6.57813
Gstm5	mIC1	mIC2	14866	0.355841	0.44219	0.0990143	0.000627831	0.00751349	0.0285714	0.053182	1.25992	6.1629	1.2444	5.58469	12.7173	10.0937	12.6348	10.1533
Slc25a14	mIC1	mIC2	20523	0.540872	0.604416	0.140082	0.0146256	0.0446076	0.0571429	0.0881152	1.21777	2.68176	1.24469	3.04536	7.95831	6.53513	8.17256	6.56595
Mccc1	mIC1	mIC2	72039	0.486603	0.557492	0.100075	0.00323595	0.0177253	0.0285714	0.053182	1.27068	3.15672	1.24496	2.89791	7.7853	6.12687	7.80136	6.26634
Zfp952	mIC1	mIC2	240067	0.705619	0.742685	0.110972	0.00611695	0.0261256	0.0285714	0.053182	1.26956	2.29104	1.24599	2.16691	5.63278	4.43678	5.65092	4.53528
Mageh1	mIC1	mIC2	75625	0.140518	0.232297	0.110877	0.00387131	0.0197101	0.0285714	0.053182	1.2294	3.96846	1.24654	4.33996	10.6573	8.66868	10.7072	8.58954
Arhgap21	mIC1	mIC2	71435	0.139165	0.230732	0.128158	0.00266904	0.016303	0.0285714	0.053182	1.20349	3.44688	1.24656	4.40898	10.5587	8.77336	10.8217	8.68124
Zfp672	mIC1	mIC2	319475	0.743306	0.774431	0.126219	0.00190958	0.0134895	0.0285714	0.053182	1.26455	2.82344	1.24682	2.66958	7.15777	5.66032	7.15615	5.73954
1110067D22Rik	mIC1	mIC2	216551	0.181871	0.276288	0.113906	0.000907398	0.00914458	0.0285714	0.053182	1.21817	3.25252	1.24778	3.74792	9.50095	7.79939	9.59871	7.69262
Mccc2	mIC1	mIC2	78038	0.986148	0.988113	0.110972	0.00704418	0.0282023	0.0285714	0.053182	1.30502	2.82819	1.24842	2.38592	6.41724	4.91736	6.30467	5.05013
Tet2	mIC1	mIC2	214133	0.0713624	0.149432	0.144349	0.0163445	0.0480195	0.0285714	0.053182	1.21637	3.00614	1.24845	3.44096	8.92672	7.3388	8.95854	7.17572
Hmgn5	mIC1	mIC2	50887	0.395213	0.477378	0.107104	0.0118988	0.0388166	0.0285714	0.053182	1.27018	5.76142	1.24848	5.06274	11.8773	9.35088	11.7567	9.41677
Kdm6b	mIC1	mIC2	216850	0.144864	0.236631	0.11005	0.000201676	0.00447713	0.0285714	0.053182	1.23424	3.50352	1.24962	3.76346	9.5309	7.72209	9.57182	7.65976
Agrn	mIC1	mIC2	11603	0.215469	0.309701	0.129738	0.000371348	0.00592536	0.0285714	0.053182	1.26491	2.59963	1.25022	2.49049	6.58121	5.20291	6.57748	5.26104
Senp8	mIC1	mIC2	71599	0.0874309	0.171098	0.120287	0.000507461	0.00687661	0.0285714	0.053182	1.25037	1.60166	1.25093	1.60142	3.39386	2.71429	3.38665	2.7073
Zfp748	mIC1	mIC2	212276	0.286749	0.377137	0.151284	0.0139867	0.0432751	0.0285714	0.053182	1.23439	2.35609	1.25135	2.46912	6.51142	5.27503	6.49189	5.18789
Vma21	mIC1	mIC2	67048	0.42096	0.500938	0.126667	0.00275543	0.0166235	0.0285714	0.053182	1.22513	3.36561	1.25169	3.85291	9.52816	7.7773	9.67758	7.73163
Fut8	mIC1	mIC2	53618	0.379339	0.463439	0.138816	0.00230075	0.0151912	0.0285714	0.053182	1.24837	3.37356	1.25283	3.4064	8.81751	7.06324	8.762	6.99375
4933427D14Rik	mIC1	mIC2	74477	0.104961	0.192203	0.150736	0.0118314	0.0386828	0.0285714	0.053182	1.20991	3.03413	1.25345	3.67	9.22962	7.62833	9.27675	7.40097
Cntrob	mIC1	mIC2	216846	0.223055	0.317907	0.121279	0.0107475	0.0365497	0.0285714	0.053182	1.32096	3.02169	1.25428	2.49914	6.56596	4.9706	6.51818	5.19675
Rbm4	mIC1	mIC2	19653	0.150515	0.242809	0.127841	0.000870641	0.00889629	0.0285714	0.053182	1.22837	2.11397	1.25477	2.26547	5.80893	4.72897	5.81067	4.63086
Trim32	mIC1	mIC2	69807	0.352364	0.438737	0.102882	0.000811102	0.00858676	0.0285714	0.053182	1.27126	3.85113	1.25515	3.56858	9.11659	7.17131	9.02868	7.19333
Zfp647	mIC1	mIC2	239546	0.225842	0.320531	0.110012	0.0113823	0.0378037	0.0285714	0.053182	1.29935	4.82021	1.25646	4.01906	9.84929	7.58019	9.83222	7.82537
Nlk	mIC1	mIC2	18099	0.238532	0.332645	0.121446	0.00204945	0.0141028	0.0285714	0.053182	1.2477	3.65894	1.25694	3.82626	9.42679	7.55536	9.47044	7.5345
Nipsnap1	mIC1	mIC2	18082	0.403938	0.485255	0.110474	0.00187056	0.0133053	0.0285714	0.053182	1.25047	3.48504	1.25717	3.60195	8.99225	7.19107	9.03764	7.18886
Gon4l	mIC1	mIC2	76022	0.36292	0.449339	0.119628	0.00168307	0.0128018	0.0285714	0.053182	1.23493	2.73204	1.25744	2.97195	7.62204	6.17207	7.67529	6.10388
H2-Ke6	mIC1	mIC2	14979	0.34331	0.430139	0.153657	0.00152797	0.0122572	0.0285714	0.053182	1.27686	3.6252	1.25804	3.38819	8.56914	6.71108	8.58316	6.82264
Smarcc2	mIC1	mIC2	68094	0.0868393	0.170451	0.153694	0.00558136	0.0246232	0.0285714	0.053182	1.22566	2.89188	1.2584	3.35077	8.32103	6.78903	8.49574	6.75125
Ccdc88a	mIC1	mIC2	108686	0.0903506	0.174061	0.132643	0.000422829	0.00627462	0.0285714	0.053182	1.22838	3.25376	1.25859	3.69408	9.15519	7.45308	9.17549	7.29027
Osgepl1	mIC1	mIC2	72085	0.121087	0.21115	0.117672	0.00529789	0.0239793	0.0285714	0.053182	1.28529	2.6474	1.2596	2.46809	6.32793	4.92335	6.32422	5.02082
Tmem101	mIC1	mIC2	76547	0.126336	0.216914	0.137884	0.00150465	0.0122035	0.0285714	0.053182	1.23551	2.74081	1.2598	2.98336	7.63105	6.17645	7.64673	6.0698
Bend3	mIC1	mIC2	331623	0.0783294	0.158762	0.144736	0.0013793	0.0116147	0.0285714	0.053182	1.25476	3.31346	1.26072	3.35998	8.51265	6.78431	8.45465	6.7062
Ing4	mIC1	mIC2	28019	0.0167486	0.0585405	0.126262	0.000126617	0.00379335	0.0285714	0.053182	1.24557	3.16443	1.26153	3.37434	8.42965	6.76771	8.46353	6.70893
Klhl23	mIC1	mIC2	277396	0.516023	0.583008	0.131267	0.0024593	0.0158835	0.0285714	0.053182	1.2516	3.30489	1.2621	3.47697	8.5792	6.8546	8.6572	6.85937
Sirt3	mIC1	mIC2	64384	0.123537	0.213784	0.141856	0.00307915	0.0174335	0.0285714	0.053182	1.24228	2.86611	1.26378	3.13705	7.78906	6.26996	7.90238	6.25297
Sh3bp5l	mIC1	mIC2	79566	0.156573	0.249113	0.149582	0.000349553	0.00585336	0.0285714	0.053182	1.26308	2.29007	1.2644	2.32748	5.73926	4.54386	5.8283	4.60953
Zhx1	mIC1	mIC2	22770	0.37666	0.461428	0.118238	0.00388001	0.0197316	0.0285714	0.053182	1.29484	4.9671	1.26462	4.398	10.1554	7.84295	10.212	8.0752
Ralgps2	mIC1	mIC2	78255	0.109508	0.197281	0.117041	0.000356544	0.00585755	0.0285714	0.053182	1.23462	1.78254	1.26561	1.90278	4.38841	3.55447	4.42232	3.49422
Ptov1	mIC1	mIC2	84113	0.332986	0.421399	0.120769	0.0114549	0.0379302	0.0285714	0.053182	1.23702	3.29083	1.26603	3.73577	8.96859	7.25014	9.04875	7.14734
Mib2	mIC1	mIC2	76580	0.167188	0.260636	0.111644	0.00138825	0.0116147	0.0285714	0.053182	1.2532	2.76846	1.26848	2.93682	7.2712	5.80212	7.34336	5.78911
Lrrc16a	mIC1	mIC2	68732	0.610908	0.664781	0.123749	0.00550796	0.0245021	0.0285714	0.053182	1.32683	3.03973	1.26849	2.58777	6.51148	4.90754	6.48064	5.10893
2610306M01Rik	mIC1	mIC2	67170	0.357879	0.444261	0.152561	0.00399971	0.0201081	0.0285714	0.053182	1.26774	2.64992	1.26935	2.67709	6.65709	5.25114	6.69501	5.27434
Zfp101	mIC1	mIC2	22643	0.120132	0.210196	0.11848	0.000224838	0.00470488	0.0285714	0.053182	1.24789	3.45564	1.26953	3.7822	9.00565	7.2167	9.04	7.12077
Fam125b	mIC1	mIC2	72543	0.276995	0.367974	0.108328	0.00691426	0.0279361	0.0285714	0.053182	1.2347	2.44595	1.2696	2.74082	6.78853	5.49813	6.85011	5.39551
Gdi1	mIC1	mIC2	14567	0.0409007	0.103819	0.114474	9.01116e-06	0.00120258	0.0285714	0.053182	1.28121	4.98233	1.27023	4.71325	10.5554	8.23862	10.5138	8.27709
Zfp58	mIC1	mIC2	238693	0.0680778	0.144445	0.143748	0.0120824	0.0393282	0.0285714	0.053182	1.23041	2.39664	1.27074	2.71691	6.73395	5.47293	6.76804	5.32607
Lsm6	mIC1	mIC2	78651	0.313498	0.402052	0.128505	0.0101122	0.0352665	0.0285714	0.053182	1.25015	2.33155	1.27076	2.4668	6.10346	4.88218	6.11361	4.81098
Dennd1a	mIC1	mIC2	227801	0.919723	0.930071	0.1347	0.00446786	0.0215278	0.0285714	0.053182	1.29847	2.97543	1.2712	2.71729	6.84367	5.27057	6.7599	5.31773
Zmiz2	mIC1	mIC2	52915	0.739009	0.770866	0.1526	0.00260424	0.0161993	0.0285714	0.053182	1.28985	2.25296	1.27155	2.16927	5.21467	4.04285	5.23146	4.11425
Srsf10	mIC1	mIC2	14105	0.105322	0.192544	0.133579	0.00823321	0.031024	0.0285714	0.053182	1.28559	4.83581	1.27159	4.55836	10.2354	7.96166	10.2467	8.05817
Smarca2	mIC1	mIC2	67155	0.0246118	0.0742909	0.11916	2.35293e-05	0.00187419	0.0285714	0.053182	1.27987	4.16146	1.27191	4.0192	9.40716	7.35007	9.38771	7.38081
9430015G10Rik	mIC1	mIC2	230996	0.269747	0.361084	0.154194	0.00234157	0.0154145	0.0285714	0.053182	1.2656	2.63424	1.27229	2.62566	6.65868	5.26129	6.50738	5.1147
Chchd6	mIC1	mIC2	66098	0.0491557	0.116702	0.122682	6.2836e-05	0.00290663	0.0285714	0.053182	1.25533	3.41173	1.27243	3.67666	8.70463	6.93413	8.77329	6.89489
Fasn	mIC1	mIC2	14104	0.0791733	0.159945	0.156694	0.000515568	0.00687661	0.0285714	0.053182	1.25882	4.33994	1.27314	4.5454	10.2996	8.18195	10.1817	7.99734
Sclt1	mIC1	mIC2	67161	0.196396	0.291548	0.16149	0.00980989	0.0346176	0.0285714	0.053182	1.23584	2.78703	1.27339	3.15583	7.74883	6.2701	7.72259	6.06457
Smg6	mIC1	mIC2	103677	0.596233	0.651727	0.109019	0.00255081	0.016142	0.0285714	0.053182	1.25282	2.28803	1.27374	2.43054	5.91721	4.7231	5.96185	4.68058
Itpk1	mIC1	mIC2	217837	0.126264	0.216901	0.133497	0.000934553	0.0093117	0.0285714	0.053182	1.2398	2.67957	1.2748	3.02546	7.35205	5.93004	7.40912	5.81196
Fbxw7	mIC1	mIC2	50754	0.370469	0.456121	0.135903	0.0158612	0.0469126	0.0285714	0.053182	1.25227	3.35267	1.2749	3.73755	8.66373	6.91842	8.82124	6.91915
Nmral1	mIC1	mIC2	67824	0.458371	0.535171	0.145427	0.0044728	0.0215281	0.0285714	0.053182	1.25701	3.41956	1.27502	3.65779	8.67564	6.90182	8.67401	6.80304
Alkbh6	mIC1	mIC2	233065	0.0727428	0.151168	0.131177	0.00151878	0.0122504	0.0285714	0.053182	1.25792	3.29021	1.27506	3.5199	8.37998	6.6618	8.41604	6.60051
Tubb2a	mIC1	mIC2	22151	0.368146	0.45415	0.125241	0.00266461	0.0162985	0.0285714	0.053182	1.24335	5.61059	1.27556	6.77645	12.7129	10.2248	12.7784	10.0179
Tmem9	mIC1	mIC2	66241	0.449193	0.52697	0.121163	0.00502604	0.0230658	0.0285714	0.053182	1.27753	2.32521	1.2757	2.31424	5.60379	4.38643	5.6014	4.39086
6330503K22Rik	mIC1	mIC2	101565	0.153578	0.246198	0.122479	0.00068699	0.00793152	0.0285714	0.053182	1.25257	3.7272	1.27655	4.17976	9.41318	7.51509	9.52474	7.46132
Golga1	mIC1	mIC2	76899	0.0337997	0.0922266	0.120884	0.000393112	0.00613803	0.0285714	0.053182	1.28759	2.1745	1.27689	2.10705	5.01744	3.89675	4.95849	3.88327
Zfp654	mIC1	mIC2	72020	0.228015	0.322886	0.127468	0.00622456	0.0262074	0.0285714	0.053182	1.35696	3.29944	1.27724	2.66937	6.54697	4.82475	6.52587	5.10937
Neurl4	mIC1	mIC2	216860	0.142014	0.233718	0.128829	0.000485752	0.0067228	0.0285714	0.053182	1.24463	2.87413	1.27744	3.23487	7.74937	6.22624	7.79854	6.10483
Tmem14a	mIC1	mIC2	75712	0.272799	0.363622	0.113081	0.00216875	0.014649	0.0285714	0.053182	1.26564	1.89204	1.27773	1.9494	4.38307	3.46313	4.43057	3.46754
Zfp266	mIC1	mIC2	77519	0.302725	0.392349	0.130657	0.0125464	0.040398	0.0285714	0.053182	1.23924	2.43491	1.27773	2.73928	6.65038	5.36651	6.68833	5.23454
Zfp422	mIC1	mIC2	67255	0.0458894	0.111594	0.119887	0.000195448	0.00443412	0.0285714	0.053182	1.3025	5.63623	1.27873	5.05105	10.7417	8.24694	10.7196	8.38304
Pfn2	mIC1	mIC2	18645	0.245334	0.338912	0.11281	0.00376106	0.0194223	0.0285714	0.053182	1.2345	5.02116	1.28011	6.63652	12.2558	9.9278	12.4782	9.74779
Pex26	mIC1	mIC2	74043	0.0699179	0.1474	0.15719	0.000763511	0.00838601	0.0285714	0.053182	1.25304	2.4935	1.28118	2.68126	6.52757	5.20939	6.48351	5.06059
4930402H24Rik	mIC1	mIC2	228602	0.0294308	0.0837294	0.121445	3.29464e-05	0.00223225	0.0285714	0.053182	1.29019	5.38778	1.28146	5.1865	10.8026	8.37288	10.8122	8.43744
Fam185a	mIC1	mIC2	330050	0.169266	0.262482	0.126458	0.0114317	0.0378824	0.0285714	0.053182	1.30028	2.79715	1.2819	2.60491	6.42582	4.94186	6.28092	4.89968
H2afv	mIC1	mIC2	77605	0.037564	0.0984259	0.130562	1.49066e-05	0.00167693	0.0285714	0.053182	1.28659	5.84518	1.28211	5.67751	11.4353	8.88804	11.3857	8.88048
Atp6v0e2	mIC1	mIC2	76252	0.0911321	0.175107	0.134247	0.00101534	0.00971279	0.0285714	0.053182	1.28275	5.22982	1.28235	5.23527	10.8281	8.44133	10.8467	8.45847
Pfkm	mIC1	mIC2	18642	0.418219	0.498872	0.122793	0.00765895	0.0295565	0.0285714	0.053182	1.25853	4.01438	1.28253	4.55877	9.76114	7.75596	9.93527	7.74662
Fam193b	mIC1	mIC2	212483	0.52948	0.59531	0.146594	0.00284192	0.0168677	0.0285714	0.053182	1.27426	3.3527	1.28459	3.44265	8.10905	6.36373	8.05038	6.26687
Ap3m2	mIC1	mIC2	64933	0.527416	0.594186	0.125034	0.00905582	0.033011	0.0285714	0.053182	1.25569	2.82861	1.28555	3.15412	7.36696	5.86687	7.46085	5.80361
1810020D17Rik	mIC1	mIC2	66273	0.0490476	0.116571	0.137427	0.000164183	0.00421262	0.0285714	0.053182	1.29287	4.98639	1.28581	4.87396	10.2327	7.91472	10.2801	7.99503
Rab11fip2	mIC1	mIC2	74998	0.25703	0.34991	0.121985	0.00185658	0.0133053	0.0285714	0.053182	1.26468	1.92854	1.28739	2.02419	4.5273	3.57979	4.55727	3.53992
Gm19544	mIC1	mIC2	100503083	0.63302	0.683122	0.114743	0.00334864	0.0180774	0.0285714	0.053182	1.26941	3.14607	1.28867	3.35558	7.79122	6.13767	7.79703	6.05047
Pomt1	mIC1	mIC2	99011	0.364016	0.45019	0.152443	0.0129455	0.0413431	0.0285714	0.053182	1.25147	2.00112	1.2891	2.20896	4.98061	3.9798	5.09826	3.95489
Ppp2r3c	mIC1	mIC2	59032	0.0767715	0.156746	0.166411	0.0104941	0.0361344	0.0285714	0.053182	1.27219	3.13239	1.28998	3.36701	7.69904	6.05178	7.79153	6.04006
Mapkbp1	mIC1	mIC2	26390	0.314723	0.402843	0.152889	0.0108559	0.0366892	0.0285714	0.053182	1.24861	2.13454	1.29065	2.34821	5.49402	4.40009	5.46887	4.23731
Bzw2	mIC1	mIC2	66912	0.340685	0.427946	0.116678	0.00618727	0.0262074	0.0285714	0.053182	1.27048	3.89797	1.2907	4.25154	9.21923	7.2565	9.27064	7.18266
Lime1	mIC1	mIC2	72699	0.0593742	0.132143	0.154374	0.00186996	0.0133053	0.0285714	0.053182	1.27895	2.42148	1.29072	2.4785	5.84973	4.57384	5.81369	4.50422
Terf2ip	mIC1	mIC2	57321	0.312134	0.400769	0.137241	0.0153301	0.0459278	0.0285714	0.053182	1.2922	2.44429	1.29176	2.4412	5.70216	4.41275	5.70076	4.41317
Fyn	mIC1	mIC2	14360	0.238686	0.33265	0.123676	0.0030618	0.0174331	0.0285714	0.053182	1.29824	5.70445	1.29346	5.58061	10.9351	8.42299	10.9326	8.45221
Zfp128	mIC1	mIC2	243833	0.0863509	0.170076	0.157323	0.00840626	0.0314005	0.0285714	0.053182	1.28524	1.64648	1.29375	1.66778	3.2414	2.52201	3.25004	2.51211
Zfp866	mIC1	mIC2	330788	0.0727847	0.151168	0.125764	0.000317188	0.00557903	0.0285714	0.053182	1.28823	3.91764	1.29375	3.99487	8.80484	6.83486	8.80027	6.80212
Sema4c	mIC1	mIC2	20353	0.175017	0.26819	0.166967	0.00173353	0.0128563	0.0285714	0.053182	1.2833	3.27921	1.29536	3.46163	7.76114	6.04779	7.85673	6.06527
Zbtb10	mIC1	mIC2	229055	0.552864	0.613766	0.128932	0.00512258	0.0234266	0.0285714	0.053182	1.33693	4.04406	1.29563	3.44565	7.99863	5.98282	7.82204	6.03726
Gsk3b	mIC1	mIC2	56637	0.0680946	0.144445	0.163424	0.00108253	0.0100792	0.0285714	0.053182	1.25522	4.02032	1.29771	5.00148	9.87247	7.86515	10.123	7.80064
Zbtb26	mIC1	mIC2	320633	0.0849466	0.168668	0.125399	0.000375718	0.00595202	0.0285714	0.053182	1.32857	3.70487	1.29773	3.30276	7.63979	5.75037	7.51304	5.78937
Sfxn2	mIC1	mIC2	94279	0.361032	0.447379	0.127204	0.00100151	0.00967971	0.0285714	0.053182	1.28701	4.52381	1.29779	4.68697	9.76444	7.58691	9.71255	7.48389
Zfp93	mIC1	mIC2	22755	0.1674	0.260781	0.128391	0.000444226	0.00647571	0.0285714	0.053182	1.28068	2.61427	1.29985	2.76185	6.32592	4.93952	6.3536	4.88796
Gm15800	mIC1	mIC2	269700	0.0686468	0.145207	0.195364	0.0114318	0.0378824	0.0285714	0.053182	1.24898	2.95735	1.29998	3.6589	7.84714	6.28283	8.1099	6.23848
2810046L04Rik	mIC1	mIC2	212127	0.248113	0.341359	0.141118	0.000668506	0.00783006	0.0285714	0.053182	1.28529	2.44066	1.30238	2.52471	5.79944	4.51217	5.75483	4.41871
Fam63a	mIC1	mIC2	75007	0.436741	0.516212	0.137583	0.0137167	0.0428124	0.0285714	0.053182	1.27109	3.15661	1.30245	3.5528	7.77578	6.11741	7.87618	6.04723
Thnsl1	mIC1	mIC2	208967	0.0864692	0.170233	0.180745	0.0016681	0.0127762	0.0285714	0.053182	1.28898	2.01406	1.30322	2.09865	4.50553	3.49543	4.59642	3.52696
Hip1r	mIC1	mIC2	29816	0.417876	0.498598	0.139555	0.0168543	0.0489426	0.0571429	0.0881152	1.25855	2.03571	1.30552	2.27353	4.99194	3.96641	5.06336	3.87843
Pard6a	mIC1	mIC2	56513	0.288598	0.378608	0.124548	0.00107512	0.0100726	0.0285714	0.053182	1.27727	2.34593	1.30604	2.52453	5.66679	4.43663	5.70151	4.36549
Chac2	mIC1	mIC2	68044	0.610834	0.664781	0.144697	0.0155779	0.0464204	0.0571429	0.0881152	1.28167	3.70946	1.30728	4.20285	8.60557	6.71436	8.81235	6.74098
Pde4dip	mIC1	mIC2	83679	0.245194	0.338912	0.171158	0.00471221	0.0222667	0.0285714	0.053182	1.26278	1.78773	1.30843	1.92126	4.02767	3.18954	3.99642	3.05437
Dyx1c1	mIC1	mIC2	67685	0.382051	0.465952	0.134065	0.00309172	0.0174563	0.0285714	0.053182	1.29476	1.78733	1.30879	1.81734	3.68008	2.84228	3.65285	2.79102
Anp32a	mIC1	mIC2	11737	0.190507	0.285346	0.120383	0.00506978	0.0232093	0.0285714	0.053182	1.29648	4.92096	1.30943	5.23936	10.0532	7.75422	10.1113	7.72188
Clcn3	mIC1	mIC2	12725	0.0631533	0.13755	0.148402	0.000290117	0.00551078	0.0285714	0.053182	1.27334	3.93116	1.31001	4.55589	9.20036	7.2254	9.24482	7.05709
Rabl2	mIC1	mIC2	68708	0.202509	0.297481	0.135644	0.00939822	0.0337198	0.0285714	0.053182	1.3162	2.82795	1.31027	2.71828	6.24281	4.74305	6.09246	4.64976
Smarcal1	mIC1	mIC2	54380	0.299316	0.389611	0.138176	0.00265518	0.0162985	0.0285714	0.053182	1.30364	2.85403	1.31109	2.90097	6.49581	4.98281	6.47574	4.9392
Tmem2	mIC1	mIC2	83921	0.424195	0.503817	0.135138	0.000611706	0.00747089	0.0285714	0.053182	1.33511	4.69029	1.31139	4.30394	8.8833	6.65362	8.86778	6.76212
Mettl15	mIC1	mIC2	76894	0.144676	0.236479	0.15803	0.00255379	0.016142	0.0285714	0.053182	1.30553	2.0045	1.31145	2.01735	4.28682	3.28358	4.26328	3.25082
Tex9	mIC1	mIC2	21778	0.486806	0.55758	0.154261	0.00271679	0.0164577	0.0285714	0.053182	1.30269	3.45596	1.31235	3.58594	7.69968	5.91059	7.74062	5.89827
AU041133	mIC1	mIC2	216177	0.0685822	0.14514	0.16053	0.00962152	0.0342548	0.0285714	0.053182	1.32496	3.78713	1.3125	3.63819	7.83285	5.91174	7.82555	5.96233
Ick	mIC1	mIC2	56542	0.689468	0.729733	0.130595	0.00149437	0.0122035	0.0285714	0.053182	1.31232	2.84711	1.31315	2.86537	6.34271	4.83321	6.36861	4.84989
Aktip	mIC1	mIC2	14339	0.0630814	0.137462	0.20429	0.00766429	0.0295565	0.0285714	0.053182	1.29427	3.80072	1.31364	4.14766	8.4722	6.54593	8.59576	6.54347
Rbbp6	mIC1	mIC2	19647	0.268153	0.359264	0.138917	0.00075661	0.00838601	0.0285714	0.053182	1.28784	3.81427	1.31447	4.27224	8.6413	6.7099	8.75698	6.66199
Tle4	mIC1	mIC2	21888	0.342254	0.429427	0.133842	0.000779913	0.00847058	0.0285714	0.053182	1.31004	3.91964	1.31467	3.96707	8.32699	6.35627	8.30596	6.31788
Srebf1	mIC1	mIC2	20787	0.199766	0.294533	0.152097	0.000317636	0.00557903	0.0285714	0.053182	1.33845	7.7596	1.31482	6.99613	11.6898	8.73383	11.7213	8.9147
Ring1	mIC1	mIC2	19763	0.161566	0.254665	0.126373	0.00321438	0.0177253	0.0285714	0.053182	1.32342	2.71384	1.31498	2.64159	5.89378	4.45344	5.8506	4.4492
Ift122	mIC1	mIC2	81896	0.19704	0.29198	0.123061	0.000360876	0.00585755	0.0285714	0.053182	1.29793	3.90418	1.31503	4.17356	8.56062	6.5956	8.60433	6.54305
Hnrnph3	mIC1	mIC2	432467	0.00707454	0.0335014	0.144673	4.071e-05	0.0024901	0.0285714	0.053182	1.30568	6.40054	1.31688	6.74738	11.4395	8.7613	11.4462	8.69192
Arid4b	mIC1	mIC2	94246	0.152999	0.245682	0.147438	0.000697319	0.00797661	0.0285714	0.053182	1.2752	2.55435	1.31707	2.86291	6.26923	4.91627	6.30341	4.78593
Gm19597	mIC1	mIC2	100503222	0.529394	0.59531	0.12425	0.00460609	0.0219975	0.0285714	0.053182	1.32883	5.11483	1.31791	4.79504	9.51545	7.16076	9.37528	7.11374
Lphn1	mIC1	mIC2	330814	0.307826	0.396858	0.131565	0.000546031	0.00709357	0.0285714	0.053182	1.33387	5.89208	1.31923	5.50707	10.2228	7.664	10.1713	7.71003
Cand1	mIC1	mIC2	71902	0.142732	0.234375	0.148208	0.0117731	0.0385255	0.0571429	0.0881152	1.24205	1.96119	1.31941	2.35198	4.98635	4.01462	5.09691	3.86303
2510009E07Rik	mIC1	mIC2	72190	0.324269	0.412542	0.172119	0.0034933	0.0186253	0.0285714	0.053182	1.28161	5.77749	1.32066	7.31412	11.5162	8.98574	11.8232	8.95247
Ubash3b	mIC1	mIC2	72828	0.720984	0.756049	0.150727	0.0106631	0.036375	0.0285714	0.053182	1.37788	4.16161	1.3208	3.5673	7.50103	5.44389	7.55434	5.71951
1810014B01Rik	mIC1	mIC2	66263	0.445056	0.523095	0.191325	0.0104181	0.0360137	0.0285714	0.053182	1.32985	2.14734	1.32101	2.11154	4.44513	3.34258	4.43732	3.35903
Armcx4	mIC1	mIC2	100503043	0.0934159	0.177848	0.150642	5.80176e-05	0.0028524	0.0285714	0.053182	1.3441	6.98934	1.32174	6.19119	10.9573	8.15211	10.8051	8.17493
Zfp692	mIC1	mIC2	103836	0.333116	0.421443	0.135086	0.0149721	0.0450698	0.0571429	0.0881152	1.24661	2.92989	1.32276	3.92432	7.8395	6.28865	8.0837	6.11125
Zfp664	mIC1	mIC2	269704	0.260607	0.352151	0.185926	0.0135734	0.042546	0.0571429	0.0881152	1.274	1.80274	1.32423	1.93463	3.95307	3.10288	3.88846	2.93641
Sap30	mIC1	mIC2	60406	0.469902	0.543733	0.161943	0.0024326	0.0158517	0.0285714	0.053182	1.3591	9.7135	1.32584	8.0311	12.4139	9.13389	12.2297	9.22408
Thtpa	mIC1	mIC2	105663	0.0538895	0.123637	0.189673	0.00428233	0.0209757	0.0285714	0.053182	1.29048	2.7273	1.32642	3.05349	6.43046	4.98299	6.54417	4.93371
Nutf2	mIC1	mIC2	68051	0.265298	0.356103	0.194832	0.0112589	0.0375068	0.0285714	0.053182	1.28032	2.7073	1.32689	3.0324	6.56256	5.12571	6.49644	4.89598
Gatc	mIC1	mIC2	384281	0.198179	0.293145	0.206097	0.0122824	0.0398025	0.0285714	0.053182	1.34487	2.47062	1.32708	2.38331	5.08856	3.78369	5.08375	3.83078
Mgst3	mIC1	mIC2	66447	0.537619	0.601696	0.132287	0.0123956	0.040081	0.0285714	0.053182	1.38479	4.07377	1.32775	3.37137	7.29249	5.26613	7.10291	5.34958
Zfp68	mIC1	mIC2	24135	0.132853	0.224514	0.137809	0.000120371	0.0037396	0.0285714	0.053182	1.32052	4.46162	1.32964	4.64641	8.88901	6.73145	8.93887	6.72275
Aldh6a1	mIC1	mIC2	104776	0.198292	0.293145	0.167825	0.0132209	0.0418282	0.0285714	0.053182	1.35388	6.06022	1.32996	5.51171	9.94479	7.34542	9.92549	7.46299
5430417L22Rik	mIC1	mIC2	100043272	0.120107	0.210196	0.147292	0.00996925	0.0350116	0.0285714	0.053182	1.3253	3.1783	1.33073	3.21748	6.79658	5.12833	6.78353	5.0976
Polr3h	mIC1	mIC2	78929	0.136801	0.228469	0.159304	0.0171246	0.0495835	0.0285714	0.053182	1.38367	3.36327	1.33236	2.84819	6.31069	4.56083	6.0534	4.54335
Ogfrl1	mIC1	mIC2	70155	0.807524	0.831502	0.132562	0.00253541	0.016142	0.0285714	0.053182	1.40821	6.71299	1.33339	5.04521	9.47621	6.72925	9.33839	7.00348
Tmem17	mIC1	mIC2	103765	0.101235	0.187615	0.151884	0.000118316	0.0037396	0.0285714	0.053182	1.37248	2.57809	1.33401	2.37484	5.03441	3.66811	4.98377	3.73594
Epcam	mIC1	mIC2	17075	0.563883	0.623584	0.172303	0.00492237	0.0228191	0.0285714	0.053182	1.31625	7.81466	1.33526	8.28371	12.3453	9.37915	12.1486	9.09829
1700086O06Rik	mIC1	mIC2	73516	0.0676322	0.143839	0.140653	0.00475571	0.0223603	0.0285714	0.053182	1.38847	2.40847	1.33532	2.13885	4.53255	3.26443	4.36788	3.27105
C030044B11Rik	mIC1	mIC2	68128	0.182389	0.276699	0.140407	0.000470233	0.00659524	0.0285714	0.053182	1.32016	5.34547	1.33582	5.75817	9.97184	7.55353	10.0464	7.52079
Cry2	mIC1	mIC2	12953	0.247404	0.34049	0.161515	0.01478	0.0447669	0.0571429	0.0881152	1.25276	2.71611	1.33595	3.53311	7.14483	5.70329	7.24127	5.42033
Eri3	mIC1	mIC2	140546	0.0968792	0.182488	0.214235	0.00784079	0.0300268	0.0285714	0.053182	1.29209	2.55606	1.33601	2.92896	5.98927	4.63535	6.16446	4.61407
Gpr155	mIC1	mIC2	68526	0.731767	0.765309	0.134976	0.00521979	0.0237166	0.0285714	0.053182	1.32743	3.62617	1.33658	3.75993	7.53435	5.6759	7.58757	5.67687
BC023829	mIC1	mIC2	236848	0.613649	0.666957	0.176867	0.00630316	0.0264026	0.0285714	0.053182	1.32508	3.88455	1.33691	3.91875	7.98009	6.02235	7.81876	5.84837
Tspan13	mIC1	mIC2	66109	0.507347	0.575336	0.158369	0.0113263	0.0376744	0.0285714	0.053182	1.36824	6.0006	1.33806	5.5532	9.60528	7.02017	9.78964	7.31632
Rpl5	mIC1	mIC2	100503670	0.183501	0.277997	0.169748	0.000625236	0.00750284	0.0285714	0.053182	1.30909	5.10037	1.33868	5.93124	9.95545	7.60485	10.1518	7.58344
Tshz1	mIC1	mIC2	110796	0.59972	0.654889	0.152733	0.00213193	0.0144892	0.0285714	0.053182	1.32563	6.54501	1.33901	6.92404	11.034	8.32365	11.0262	8.23461
Wdr6	mIC1	mIC2	83669	0.0885825	0.172313	0.151047	0.000133645	0.00388509	0.0285714	0.053182	1.31384	6.90412	1.34128	7.98466	11.6692	8.88176	11.7796	8.78239
Glcci1	mIC1	mIC2	170772	0.526122	0.593048	0.174492	0.00930375	0.0335575	0.0285714	0.053182	1.33885	2.90807	1.34168	2.95108	6.08504	4.54498	6.1305	4.56925
Rcbtb2	mIC1	mIC2	105670	0.183252	0.277745	0.160631	0.0011445	0.0103711	0.0285714	0.053182	1.34097	5.34147	1.34216	5.52827	9.50649	7.08926	9.67649	7.20966
6330407J23Rik	mIC1	mIC2	67412	0.089104	0.17292	0.191909	0.0156972	0.0466468	0.0285714	0.053182	1.36268	1.71326	1.34272	1.66382	2.91841	2.14166	2.87768	2.14318
Cep97	mIC1	mIC2	74201	0.228441	0.323282	0.143972	0.000173292	0.00428753	0.0285714	0.053182	1.37068	3.42452	1.34341	3.16068	6.56685	4.79095	6.49476	4.83452
Rab11fip3	mIC1	mIC2	215445	0.0675713	0.143839	0.14579	0.00905042	0.033011	0.0285714	0.053182	1.35693	2.04289	1.34358	1.99064	3.91808	2.88747	3.88409	2.89085
Slc25a38	mIC1	mIC2	208638	0.637158	0.686577	0.167457	0.00871432	0.0322503	0.0285714	0.053182	1.36211	3.30421	1.3441	3.17215	6.48612	4.76181	6.50547	4.84001
Btbd2	mIC1	mIC2	208198	0.39102	0.473814	0.181327	0.012202	0.039571	0.0285714	0.053182	1.30081	2.6938	1.34413	3.0765	6.18222	4.75257	6.33256	4.71127
Pex10	mIC1	mIC2	668173	0.109149	0.197073	0.158291	0.000562557	0.00715965	0.0285714	0.053182	1.30191	2.70214	1.34504	3.06645	6.18426	4.75016	6.30169	4.68512
Ttyh3	mIC1	mIC2	78339	0.169966	0.263381	0.175464	0.00712808	0.0283801	0.0285714	0.053182	1.27948	3.067	1.34518	3.79152	7.4019	5.78507	7.4932	5.57043
1110001J03Rik	mIC1	mIC2	66117	0.123454	0.213784	0.167745	0.00192321	0.0135517	0.0285714	0.053182	1.34776	5.15025	1.34711	5.1264	9.16434	6.7997	9.15093	6.79299
Vash1	mIC1	mIC2	238328	0.619247	0.671219	0.190839	0.00560011	0.0246232	0.0285714	0.053182	1.3853	5.85709	1.34735	4.94607	9.16879	6.61861	8.9459	6.63962
Psat1	mIC1	mIC2	107272	0.0656946	0.141131	0.165274	0.00302699	0.017354	0.0285714	0.053182	1.36531	13.3943	1.34838	12.1577	13.9912	10.2476	13.9484	10.3446
2610301G19Rik	mIC1	mIC2	219158	0.114414	0.20326	0.1499	0.000360713	0.00585755	0.0285714	0.053182	1.30547	4.39231	1.34852	5.26169	9.12407	6.98909	9.26904	6.87351
2010320M18Rik	mIC1	mIC2	72093	0.406781	0.487979	0.169715	0.013132	0.0416368	0.0285714	0.053182	1.3902	2.62579	1.34974	2.48706	4.96206	3.56931	5.07277	3.75833
Cby1	mIC1	mIC2	73739	0.0511174	0.11925	0.156371	4.32291e-05	0.00257272	0.0285714	0.053182	1.34382	4.27708	1.35038	4.41671	8.19461	6.09798	8.25916	6.11619
Kif3a	mIC1	mIC2	16568	0.532615	0.597919	0.134082	0.013251	0.0418507	0.0285714	0.053182	1.31775	3.6447	1.35093	4.11245	7.73777	5.87196	7.85314	5.81314
Ptplad1	mIC1	mIC2	57874	0.0533124	0.122797	0.161503	0.00193658	0.0135993	0.0285714	0.053182	1.38476	11.4474	1.35119	9.36881	12.6576	9.14067	12.4192	9.19131
Zfp704	mIC1	mIC2	170753	0.166403	0.259781	0.165561	0.000555259	0.00713989	0.0285714	0.053182	1.32881	4.39706	1.35183	4.77981	8.63442	6.49788	8.67179	6.41484
Arhgap39	mIC1	mIC2	223666	0.186479	0.280935	0.153599	0.00148755	0.0121769	0.0285714	0.053182	1.29586	3.07614	1.35205	3.71594	7.10038	5.47926	7.27293	5.3792
Ccdc123	mIC1	mIC2	72140	0.145559	0.237321	0.213186	0.016231	0.0477616	0.0285714	0.053182	1.35028	1.99014	1.35363	1.99788	3.82739	2.83452	3.82195	2.82347
Tmem29	mIC1	mIC2	382245	0.0398494	0.10245	0.260371	0.0138258	0.04294	0.0285714	0.053182	1.31044	1.92186	1.35373	2.10947	3.97847	3.03597	4.12125	3.04437
Hsf2	mIC1	mIC2	15500	0.144376	0.236106	0.14847	0.00123176	0.0109122	0.0285714	0.053182	1.29362	2.73992	1.35375	3.2618	6.4066	4.95247	6.52742	4.82174
Ppp1r9a	mIC1	mIC2	243725	0.167068	0.260541	0.153155	0.00084655	0.00881373	0.0285714	0.053182	1.34677	5.81338	1.3546	6.0967	9.86225	7.32288	9.96293	7.3549
Mfsd8	mIC1	mIC2	72175	0.465815	0.541565	0.146987	0.00256776	0.016142	0.0285714	0.053182	1.38865	2.99459	1.35525	2.77233	5.6538	4.07144	5.61212	4.14102
Rsf1	mIC1	mIC2	233532	0.282221	0.373131	0.16848	0.00479326	0.0224286	0.0285714	0.053182	1.36611	5.62143	1.35531	5.61416	9.29471	6.80378	9.49437	7.0053
Rbmx	mIC1	mIC2	19655	0.0150138	0.054331	0.151715	1.73691e-05	0.00167693	0.0285714	0.053182	1.38115	7.15501	1.35603	6.50618	10.2874	7.44844	10.2905	7.58867
Ptprg	mIC1	mIC2	19270	0.390015	0.473115	0.156729	0.00619706	0.0262074	0.0285714	0.053182	1.33254	3.45955	1.35608	3.74363	7.1751	5.38452	7.25275	5.34831
Rgs16	mIC1	mIC2	19734	0.153701	0.246235	0.157854	0.000317969	0.00557903	0.0285714	0.053182	1.38805	4.92649	1.35726	4.32071	8.2291	5.92854	8.02086	5.9096
Morn2	mIC1	mIC2	378462	0.89965	0.912696	0.146869	0.00403584	0.0202205	0.0285714	0.053182	1.43613	5.24849	1.35828	4.00137	7.87624	5.48434	7.58418	5.58368
Zc3hav1l	mIC1	mIC2	209032	0.264078	0.355115	0.143823	0.000218834	0.00464812	0.0285714	0.053182	1.36902	4.3584	1.35838	4.20159	7.87905	5.75525	7.84954	5.7786
Aldh5a1	mIC1	mIC2	214579	0.953151	0.959688	0.15811	0.00987104	0.0347519	0.0285714	0.053182	1.3627	4.27951	1.36097	4.27293	7.88024	5.7828	7.89959	5.80436
2610507I01Rik	mIC1	mIC2	72203	0.137206	0.228624	0.162903	0.00830339	0.0311724	0.0285714	0.053182	1.39198	2.60196	1.36311	2.38817	4.89919	3.51959	4.71469	3.45878
Zcchc14	mIC1	mIC2	142682	0.0480465	0.114873	0.155042	6.92999e-05	0.00290663	0.0285714	0.053182	1.34463	3.8121	1.36501	4.10575	7.53255	5.60196	7.62011	5.58247
Rab2b	mIC1	mIC2	76338	0.018672	0.0622833	0.246518	0.0109763	0.0369288	0.0285714	0.053182	1.31515	2.70842	1.3672	3.17463	5.99858	4.56113	6.20525	4.53866
B230206F22Rik	mIC1	mIC2	78878	0.128339	0.219193	0.156457	0.0054416	0.0243545	0.0285714	0.053182	1.40894	4.4865	1.36936	4.09519	7.46124	5.29565	7.54053	5.5066
Phtf2	mIC1	mIC2	68770	0.258818	0.350935	0.196837	0.00278828	0.0167474	0.0285714	0.053182	1.34682	2.98793	1.37007	3.13053	6.13242	4.55327	6.09531	4.4489
Ankmy2	mIC1	mIC2	217473	0.0851871	0.168765	0.196378	0.00255697	0.016142	0.0285714	0.053182	1.37762	2.62683	1.37137	2.61148	5.08309	3.68977	5.11391	3.72904
Tanc1	mIC1	mIC2	66860	0.445655	0.523657	0.135858	0.0037284	0.0193835	0.0285714	0.053182	1.37048	4.10976	1.37154	4.08605	7.54293	5.50388	7.49634	5.46564
Akt3	mIC1	mIC2	23797	0.0860104	0.169737	0.229626	0.0158204	0.0468547	0.0285714	0.053182	1.29026	1.70489	1.37235	1.89253	3.42141	2.65173	3.39197	2.47165
Crip2	mIC1	mIC2	68337	0.193356	0.288665	0.188159	0.00376185	0.0194223	0.0285714	0.053182	1.36152	6.55891	1.37509	6.91972	10.2191	7.5056	10.2309	7.44021
Efnb2	mIC1	mIC2	13642	0.073831	0.152797	0.189773	0.0111377	0.0373291	0.0285714	0.053182	1.39337	2.07825	1.37635	2.01577	3.73823	2.68286	3.69856	2.68723
Scai	mIC1	mIC2	320271	0.880683	0.897392	0.170935	0.00516481	0.0235221	0.0285714	0.053182	1.40951	3.75386	1.37897	3.53377	6.56847	4.66009	6.62694	4.80573
Ablim1	mIC1	mIC2	226251	0.137943	0.229505	0.239732	0.0025325	0.016142	0.0285714	0.053182	1.35187	3.82264	1.37981	4.33168	7.43259	5.49802	7.68329	5.56836
Ubxn2b	mIC1	mIC2	68053	0.18694	0.281369	0.158476	0.00403491	0.0202205	0.0285714	0.053182	1.36039	4.19136	1.38003	4.44069	7.80396	5.73654	7.81032	5.65953
Wbp1	mIC1	mIC2	22377	0.711402	0.747379	0.15605	0.00818349	0.0309092	0.0285714	0.053182	1.37693	5.10549	1.38008	4.99525	8.59213	6.24008	8.42595	6.10539
Myo18a	mIC1	mIC2	360013	0.58725	0.643826	0.186607	0.00436927	0.0212387	0.0285714	0.053182	1.38226	4.24195	1.38186	4.22158	7.53848	5.45375	7.51895	5.44117
Fahd2a	mIC1	mIC2	68126	0.319691	0.408004	0.170681	0.00547857	0.0244207	0.0285714	0.053182	1.33913	2.46706	1.38316	2.70263	5.14437	3.84157	5.17785	3.74349
Homez	mIC1	mIC2	239099	0.0759771	0.15537	0.198227	0.00863355	0.0320591	0.0285714	0.053182	1.36058	2.23875	1.38499	2.36162	4.38721	3.22451	4.46005	3.22027
1110051M20Rik	mIC1	mIC2	228356	0.133917	0.225422	0.184485	0.000890797	0.00903933	0.0285714	0.053182	1.3387	4.01947	1.38674	4.79881	7.93256	5.92555	8.1133	5.85063
Gphn	mIC1	mIC2	268566	0.443143	0.52199	0.193518	0.00480836	0.0224322	0.0285714	0.053182	1.34729	4.25159	1.38851	5.05383	8.10032	6.01232	8.35356	6.01618
Dhx32	mIC1	mIC2	101437	0.179418	0.273316	0.199521	0.00315533	0.01759	0.0285714	0.053182	1.35666	6.9346	1.39039	7.75683	10.6271	7.8333	10.5259	7.57046
Zfp397	mIC1	mIC2	69256	0.204798	0.299247	0.240798	0.0137711	0.0429212	0.0285714	0.053182	1.41881	3.36183	1.39114	3.16586	5.92599	4.17674	5.91325	4.25065
1500011B03Rik	mIC1	mIC2	66236	0.16038	0.25325	0.157226	0.003068	0.0174331	0.0285714	0.053182	1.32547	3.58664	1.39148	4.43335	7.50415	5.66152	7.63626	5.48787
Krba1	mIC1	mIC2	77827	0.0483272	0.115328	0.198194	0.00193922	0.0135993	0.0285714	0.053182	1.34007	2.63275	1.39356	2.95836	5.5033	4.10673	5.5408	3.976
Igfbp4	mIC1	mIC2	16010	0.92398	0.933733	0.143113	0.0070624	0.0282201	0.0285714	0.053182	1.44731	10.057	1.39398	8.21754	10.7749	7.44472	10.7515	7.71282
4930455F23Rik	mIC1	mIC2	74895	0.220857	0.315694	0.206567	0.00199738	0.0138309	0.0285714	0.053182	1.36878	3.63668	1.3953	3.83828	6.91333	5.0507	6.84923	4.90877
Pabpc4l	mIC1	mIC2	241989	0.115626	0.204795	0.177398	0.00483867	0.0224789	0.0285714	0.053182	1.37904	1.94903	1.39673	1.99352	3.50272	2.53996	3.50411	2.50879
Mtx3	mIC1	mIC2	382793	0.147194	0.238675	0.169713	0.00335328	0.0180774	0.0285714	0.053182	1.31955	3.27562	1.39782	4.18874	7.06859	5.35683	7.26114	5.19462
Arhgap24	mIC1	mIC2	231532	0.028182	0.0815465	0.169487	0.00165884	0.0127719	0.0285714	0.053182	1.41444	2.06532	1.39903	2.00722	3.57114	2.52477	3.52433	2.51913
Echdc1	mIC1	mIC2	52665	0.55454	0.615008	0.147447	0.00678932	0.0276086	0.0285714	0.053182	1.37357	4.94458	1.40013	5.54293	8.47827	6.17243	8.6452	6.17455
Trim37	mIC1	mIC2	68729	0.0337648	0.0921887	0.184955	6.44423e-05	0.00290663	0.0285714	0.053182	1.36294	3.99781	1.40071	4.5471	7.50763	5.50842	7.63761	5.45267
L3mbtl3	mIC1	mIC2	237339	0.146993	0.238524	0.171609	0.0118645	0.0387555	0.0285714	0.053182	1.43672	6.31654	1.40131	5.65757	8.74807	6.08893	8.73023	6.23005
Col13a1	mIC1	mIC2	12817	0.098327	0.184269	0.244681	0.0142506	0.0438571	0.0285714	0.053182	1.41861	2.09956	1.4023	2.04105	3.6264	2.55632	3.58786	2.55855
4933432B09Rik	mIC1	mIC2	75729	0.0465344	0.112603	0.226395	0.00418766	0.0207218	0.0285714	0.053182	1.38783	1.95515	1.40452	2.01036	3.46133	2.49405	3.49791	2.49046
Slc37a2	mIC1	mIC2	56857	0.757548	0.787035	0.185405	0.0142009	0.0437656	0.0285714	0.053182	1.43912	4.16976	1.40577	3.97423	6.75103	4.69107	6.89662	4.90594
Tmem218	mIC1	mIC2	66279	0.411971	0.492754	0.160608	0.00125581	0.0110375	0.0285714	0.053182	1.44642	6.5519	1.40667	5.51108	8.78675	6.07484	8.51719	6.05485
Fam120c	mIC1	mIC2	207375	0.0169523	0.0588544	0.283496	0.0119671	0.0390104	0.0285714	0.053182	1.35247	3.95911	1.40823	4.90638	7.61734	5.63216	7.91569	5.62104
Tdp1	mIC1	mIC2	104884	0.204604	0.299147	0.237259	0.0156072	0.0464733	0.0285714	0.053182	1.36093	2.588	1.40959	2.88652	5.17264	3.80081	5.26318	3.73384
2610008E11Rik	mIC1	mIC2	72128	0.292076	0.382247	0.182173	0.000637919	0.00761353	0.0285714	0.053182	1.38519	4.99288	1.40998	5.33501	8.34258	6.02271	8.30719	5.8917
Bbs2	mIC1	mIC2	67378	0.402309	0.483844	0.178435	0.00262769	0.0162392	0.0285714	0.053182	1.40296	4.68731	1.41043	4.86746	7.75971	5.53095	7.846	5.56283
Efcab7	mIC1	mIC2	230500	0.176477	0.269676	0.182209	0.005868	0.0254357	0.0285714	0.053182	1.43583	4.69954	1.41104	4.37351	7.35495	5.12243	7.30787	5.17907
Zfp383	mIC1	mIC2	73729	0.148343	0.240096	0.184501	0.000171737	0.00427305	0.0285714	0.053182	1.40833	6.20762	1.41245	6.44197	9.08486	6.45082	9.20338	6.51588
5730528L13Rik	mIC1	mIC2	66665	0.88402	0.899543	0.185229	0.00440808	0.0213802	0.0285714	0.053182	1.43132	2.92798	1.41436	2.81123	5.14335	3.59345	5.09003	3.59883
Zfp763	mIC1	mIC2	73451	0.0182727	0.0614051	0.18625	4.49877e-05	0.00264168	0.0285714	0.053182	1.3895	4.61946	1.4151	4.9832	7.87577	5.66805	7.89901	5.58194
Atp9a	mIC1	mIC2	11981	0.48517	0.556719	0.159012	0.00970238	0.0344036	0.0285714	0.053182	1.45868	6.34429	1.41618	5.54646	8.47661	5.81115	8.4103	5.93874
Cdc14a	mIC1	mIC2	229776	0.528591	0.59507	0.176635	0.00428805	0.0209757	0.0285714	0.053182	1.42614	7.01317	1.41727	7.0356	9.40434	6.59428	9.56018	6.74551
Phc1	mIC1	mIC2	13619	0.0230868	0.0713504	0.162236	8.71329e-06	0.00119917	0.0285714	0.053182	1.41114	8.94063	1.41799	9.21872	10.8472	7.68687	10.8713	7.6667
Mgst1	mIC1	mIC2	56615	0.746846	0.777751	0.195001	0.00576112	0.0250959	0.0285714	0.053182	1.38732	10.9296	1.41825	12.3767	12.3579	8.90773	12.3075	8.67797
Pogk	mIC1	mIC2	71592	0.14941	0.241291	0.172378	0.000140712	0.00395452	0.0285714	0.053182	1.49266	5.0993	1.41982	4.20201	7.12091	4.77061	7.00435	4.93327
Pank1	mIC1	mIC2	75735	0.203749	0.298606	0.163056	0.000184586	0.00441548	0.0285714	0.053182	1.45382	4.70329	1.41995	4.32548	7.15557	4.9219	7.14411	5.03125
Tfdp2	mIC1	mIC2	211586	0.159819	0.252818	0.177664	0.00187314	0.0133053	0.0285714	0.053182	1.45255	4.6323	1.42287	4.29468	7.09899	4.88726	7.07462	4.97207
Pcm1	mIC1	mIC2	18536	0.206497	0.300632	0.189916	0.00070694	0.00803307	0.0285714	0.053182	1.39111	4.95957	1.42431	5.65313	8.21708	5.90686	8.38872	5.88967
Nicn1	mIC1	mIC2	66257	0.276772	0.367974	0.214268	0.000534039	0.00699178	0.0285714	0.053182	1.44447	5.47231	1.42533	5.25404	7.96918	5.51704	8.02064	5.62721
Ubtd2	mIC1	mIC2	327900	0.0383129	0.0997223	0.210744	0.000130486	0.00386207	0.0285714	0.053182	1.42981	6.81611	1.42647	6.82074	9.21115	6.4422	9.26496	6.49503
Zfp354c	mIC1	mIC2	30944	0.00412914	0.0243111	0.204044	0.000106784	0.00352771	0.0285714	0.053182	1.4147	1.96365	1.42676	2.00411	3.32109	2.34755	3.35314	2.35017
Ints4	mIC1	mIC2	101861	0.0996056	0.185717	0.20013	0.00138863	0.0116147	0.0285714	0.053182	1.41445	7.80446	1.43006	8.43651	10.1167	7.15236	10.2306	7.15394
Adal	mIC1	mIC2	75894	0.0226013	0.0704351	0.223245	0.00152435	0.0122572	0.0285714	0.053182	1.42365	2.71085	1.43135	2.7724	4.83484	3.39609	4.88168	3.41055
Snn	mIC1	mIC2	20621	0.0306996	0.0862803	0.192456	0.000163447	0.00421262	0.0285714	0.053182	1.42953	6.62947	1.43415	6.72328	9.08212	6.35323	9.08147	6.3323
Rab30	mIC1	mIC2	75985	0.0110526	0.0444119	0.178567	0.000202305	0.00447713	0.0285714	0.053182	1.43672	2.93549	1.43502	2.9197	5.11104	3.55743	5.09922	3.55341
Rnf167	mIC1	mIC2	70510	0.0640951	0.138846	0.193097	0.00137269	0.0116147	0.0285714	0.053182	1.41199	5.3939	1.43632	5.90014	8.33275	5.90143	8.42975	5.869
Zfp11	mIC1	mIC2	22648	0.478552	0.551568	0.179567	0.000835186	0.00873672	0.0285714	0.053182	1.48706	2.90932	1.43996	2.65464	4.70392	3.16324	4.60995	3.20143
Ivd	mIC1	mIC2	56357	0.164077	0.257151	0.170793	0.000650598	0.00771057	0.0285714	0.053182	1.43096	5.46126	1.44202	5.62722	8.13246	5.68322	8.13109	5.63867
1110028C15Rik	mIC1	mIC2	68691	0.168686	0.261952	0.250146	0.00830981	0.0311724	0.0285714	0.053182	1.40273	4.89886	1.44504	5.64596	7.98472	5.69227	8.10844	5.61122
Ptbp2	mIC1	mIC2	56195	0.153622	0.246198	0.180491	0.00775708	0.0298099	0.0571429	0.0881152	1.33282	7.13231	1.44504	12.257	11.3505	8.51611	11.7395	8.12397
Pdp1	mIC1	mIC2	381511	0.610003	0.664635	0.190309	0.00535206	0.0241224	0.0285714	0.053182	1.55509	5.72993	1.44689	4.56657	7.05567	4.53715	7.09415	4.90304
2810002D19Rik	mIC1	mIC2	66457	0.145454	0.237251	0.17316	0.0014751	0.0121206	0.0285714	0.053182	1.49001	3.82433	1.45276	3.57674	5.88453	3.94932	5.89961	4.06097
Zbtb41	mIC1	mIC2	226470	0.182411	0.276699	0.250937	0.00319479	0.0177202	0.0285714	0.053182	1.39722	6.36504	1.45517	8.30584	9.39227	6.7221	9.76401	6.70989
Tmem80	mIC1	mIC2	71448	0.688561	0.729123	0.164473	0.0164978	0.0483358	0.0285714	0.053182	1.43787	4.40283	1.45721	4.76235	7.0221	4.88366	7.17644	4.92477
Zfp827	mIC1	mIC2	622675	0.15391	0.246391	0.214582	0.0107462	0.0365497	0.0285714	0.053182	1.40025	3.70134	1.46109	4.25454	6.60528	4.71723	6.61962	4.53061
Zcchc3	mIC1	mIC2	67917	0.20886	0.302743	0.203297	0.0170673	0.0494829	0.0571429	0.0881152	1.32839	2.36213	1.4615	3.10169	5.01631	3.77622	5.17165	3.53859
Vps37d	mIC1	mIC2	194309	0.355111	0.441533	0.195184	0.0076086	0.0294926	0.0571429	0.0881152	1.3755	2.15769	1.46466	2.48555	4.06419	2.9547	4.14051	2.82695
Jmjd8	mIC1	mIC2	72106	0.555231	0.615419	0.19073	0.00110933	0.0102207	0.0285714	0.053182	1.49416	3.12041	1.46698	2.97365	4.96401	3.32227	4.93904	3.3668
Chd6	mIC1	mIC2	71389	0.045455	0.110844	0.325562	0.00615134	0.0261744	0.0285714	0.053182	1.44096	4.26261	1.47273	4.85172	6.83539	4.74365	7.09837	4.81988
Ddr1	mIC1	mIC2	12305	0.152307	0.244892	0.195347	0.00836941	0.0313354	0.0285714	0.053182	1.53449	9.32595	1.47498	7.88871	9.24807	6.02682	9.25335	6.27356
Stxbp4	mIC1	mIC2	20913	0.12313	0.213657	0.19694	0.000141991	0.00395777	0.0285714	0.053182	1.44878	5.83136	1.47498	6.31448	8.21212	5.66829	8.25611	5.59745
B230118H07Rik	mIC1	mIC2	68170	0.115455	0.204696	0.199631	0.00542247	0.0242936	0.0285714	0.053182	1.45172	2.11597	1.4754	2.16792	3.4751	2.39378	3.46446	2.34815
Abtb2	mIC1	mIC2	99382	0.482382	0.554532	0.194374	0.00762093	0.0294926	0.0285714	0.053182	1.45442	3.07737	1.47541	3.13585	5.19039	3.5687	5.1171	3.46824
Ccnj	mIC1	mIC2	240665	0.141016	0.232685	0.329406	0.0139684	0.0432609	0.0285714	0.053182	1.44443	4.06731	1.47928	4.5959	6.57843	4.55436	6.79133	4.59098
Slc23a2	mIC1	mIC2	54338	0.10638	0.194075	0.205899	0.000164525	0.00421262	0.0285714	0.053182	1.44981	2.77396	1.48022	2.89314	4.74434	3.27239	4.72419	3.19156
Bbs4	mIC1	mIC2	102774	0.411741	0.492612	0.181434	0.00614357	0.0261666	0.0285714	0.053182	1.40551	4.82185	1.48287	6.13186	7.86649	5.5969	8.03456	5.41823
Zfp661	mIC1	mIC2	72180	0.0897322	0.173325	0.255405	0.00531906	0.0240504	0.0285714	0.053182	1.41738	2.12327	1.48307	2.35165	3.68892	2.60263	3.78749	2.55382
Kif13a	mIC1	mIC2	16553	0.236886	0.331511	0.225565	0.00559614	0.0246232	0.0285714	0.053182	1.39703	2.63006	1.48411	3.07554	4.90889	3.51379	4.96895	3.34811
Lonrf1	mIC1	mIC2	244421	0.622445	0.67336	0.192864	0.0156293	0.0465078	0.0285714	0.053182	1.46271	5.99647	1.48542	6.70253	8.16886	5.58475	8.399	5.65429
Hes6	mIC1	mIC2	55927	0.0612862	0.134885	0.189489	0.000140976	0.00395452	0.0285714	0.053182	1.48664	8.17514	1.48597	8.18722	9.26016	6.22892	9.27522	6.24184
Zfp775	mIC1	mIC2	243372	0.548398	0.610194	0.259359	0.00161382	0.0126078	0.0285714	0.053182	1.51003	3.91001	1.48627	3.81539	5.82412	3.85695	5.9046	3.97277
Zswim6	mIC1	mIC2	67263	0.0849969	0.168692	0.192394	0.000475023	0.00664128	0.0285714	0.053182	1.47127	8.1733	1.48661	8.70927	9.4623	6.43138	9.53949	6.41694
B230312A22Rik	mIC1	mIC2	230088	0.0532407	0.12276	0.20965	8.9055e-05	0.00322486	0.0285714	0.053182	1.47886	5.84239	1.48879	6.04615	7.86448	5.31792	7.90711	5.31109
Capn10	mIC1	mIC2	23830	0.0276582	0.0809186	0.224722	0.00328837	0.0179011	0.0285714	0.053182	1.48997	2.16653	1.48951	2.16622	3.39183	2.27645	3.39337	2.27818
Srd5a1	mIC1	mIC2	78925	0.0346238	0.0937126	0.228455	0.00375191	0.0194165	0.0285714	0.053182	1.50233	1.98376	1.49375	1.96003	2.95553	1.96729	2.93719	1.96632
Rpgr	mIC1	mIC2	19893	0.586294	0.643098	0.299568	0.00678896	0.0276086	0.0285714	0.053182	1.49478	6.26382	1.49435	6.53049	7.99699	5.34995	8.1835	5.47631
Trim24	mIC1	mIC2	21848	0.287435	0.377644	0.223286	0.00312971	0.017518	0.0285714	0.053182	1.41777	8.94356	1.49511	12.6865	10.7268	7.56595	11.068	7.40277
Zfp799	mIC1	mIC2	240064	0.201499	0.296222	0.200502	0.0100257	0.0351539	0.0285714	0.053182	1.4712	7.84801	1.49741	8.48685	9.28038	6.30806	9.28777	6.20254
3010026O09Rik	mIC1	mIC2	68067	0.0160469	0.0569007	0.202227	0.000927467	0.00927048	0.0285714	0.053182	1.52996	2.29382	1.49761	2.17945	3.45785	2.2601	3.38268	2.25872
Mboat2	mIC1	mIC2	67216	0.467982	0.542729	0.274205	0.0048338	0.0224789	0.0285714	0.053182	1.49227	8.95261	1.49977	8.54183	9.58628	6.42398	9.28654	6.19199
Bpgm	mIC1	mIC2	12183	0.07816	0.158698	0.282082	0.00373294	0.0193835	0.0285714	0.053182	1.45065	6.23972	1.50042	7.59009	8.50304	5.86155	8.76746	5.84334
Ssbp2	mIC1	mIC2	66970	0.468886	0.543408	0.26211	0.00373269	0.0193835	0.0285714	0.053182	1.47968	6.3933	1.50158	7.23684	8.25646	5.5799	8.54814	5.69278
Plekha8	mIC1	mIC2	231999	0.0971496	0.182757	0.209241	0.00155283	0.0123749	0.0285714	0.053182	1.45626	4.27843	1.50366	4.8729	6.69335	4.59627	6.82115	4.53637
Kctd15	mIC1	mIC2	233107	0.262383	0.353483	0.230694	0.00042871	0.00631451	0.0285714	0.053182	1.54419	7.06783	1.51232	6.73497	8.00557	5.1843	8.12268	5.37101
Acyp2	mIC1	mIC2	75572	0.104581	0.191907	0.218156	0.00100225	0.00967971	0.0285714	0.053182	1.48487	7.36509	1.51567	8.23264	8.82184	5.94113	8.93919	5.89783
Wdr19	mIC1	mIC2	213081	0.896587	0.910648	0.216171	0.0055967	0.0246232	0.0285714	0.053182	1.50733	5.2289	1.51775	5.25832	7.09059	4.70409	7.0196	4.625
Trpt1	mIC1	mIC2	107328	0.167927	0.261417	0.250926	0.0132171	0.0418282	0.0285714	0.053182	1.48702	2.19757	1.51789	2.25706	3.46828	2.33237	3.44218	2.26774
Svip	mIC1	mIC2	75744	0.11985	0.210036	0.196143	0.00029415	0.00551078	0.0285714	0.053182	1.58049	6.08846	1.51988	5.32648	7.09553	4.48946	7.05496	4.64178
Ier5	mIC1	mIC2	15939	0.12302	0.213551	0.223915	0.00254459	0.016142	0.0285714	0.053182	1.60074	4.81276	1.52809	4.06508	6.04033	3.77346	5.85463	3.83135
Zfp105	mIC1	mIC2	22646	0.208024	0.302156	0.326832	0.00171189	0.012803	0.0285714	0.053182	1.53649	5.19175	1.53079	5.50397	6.80543	4.42921	7.09597	4.6355
Zc4h2	mIC1	mIC2	245522	0.251284	0.344216	0.278335	0.0127203	0.040861	0.0285714	0.053182	1.71705	9.43661	1.5313	6.68089	7.75437	4.5161	7.89728	5.15724
Rhoj	mIC1	mIC2	80837	0.533203	0.598274	0.223245	0.00696686	0.0280962	0.0285714	0.053182	1.46854	12.8745	1.53777	16.1147	11.5545	7.86802	11.4675	7.45724
Mtss1	mIC1	mIC2	211401	0.185529	0.280087	0.241479	0.0060187	0.0259358	0.0285714	0.053182	1.54099	9.92776	1.54126	9.88565	9.43259	6.12112	9.4121	6.10676
Purg	mIC1	mIC2	75029	0.0284608	0.0818874	0.291616	0.00393184	0.0198912	0.0285714	0.053182	1.47797	3.98398	1.54168	4.70898	6.16649	4.17228	6.3622	4.12679
2700081O15Rik	mIC1	mIC2	108899	0.168296	0.261629	0.262818	0.0106034	0.0362837	0.0285714	0.053182	1.44337	4.40549	1.5452	5.50258	6.96442	4.82511	6.9724	4.51229
Pygo1	mIC1	mIC2	72135	0.359617	0.446002	0.282878	0.00845371	0.0314976	0.0285714	0.053182	1.4961	5.15006	1.55137	5.63298	7.13097	4.76638	7.01703	4.52313
Neo1	mIC1	mIC2	18007	0.127566	0.21843	0.245266	0.000916026	0.00921045	0.0285714	0.053182	1.55885	15.0621	1.5523	14.5873	10.9145	7.0016	10.8677	7.00102
2700049A03Rik	mIC1	mIC2	76967	0.206316	0.300632	0.193091	0.00170786	0.012803	0.0285714	0.053182	1.57238	2.86821	1.55323	2.78381	4.17599	2.65584	4.14696	2.6699
Gm17491	mIC1	mIC2	100502938	0.469633	0.543733	0.251572	0.0018051	0.013145	0.0285714	0.053182	1.57813	5.77483	1.55906	5.31845	6.90558	4.3758	6.72365	4.31265
Sp4	mIC1	mIC2	20688	0.790225	0.816362	0.198203	0.0129829	0.0414024	0.0285714	0.053182	1.50416	3.37853	1.5616	3.73154	5.2402	3.48381	5.28258	3.38281
Epb4.1l5	mIC1	mIC2	226352	0.0314988	0.0879649	0.264474	0.013243	0.0418507	0.0285714	0.053182	1.55693	2.39239	1.56364	2.42042	3.51809	2.25964	3.5378	2.26255
Nup210	mIC1	mIC2	54563	0.446615	0.524504	0.223387	0.0171651	0.0496683	0.0285714	0.053182	1.60342	7.60376	1.56558	6.92666	7.77689	4.85017	7.72896	4.9368
Smo	mIC1	mIC2	319757	0.304446	0.394148	0.31336	0.00963651	0.0342804	0.0285714	0.053182	1.50086	5.07785	1.56585	6.32152	7.02463	4.68041	7.36163	4.70136
Klf7	mIC1	mIC2	93691	0.415288	0.496183	0.245686	0.00224611	0.0149424	0.0285714	0.053182	1.57004	6.27525	1.56601	5.78727	7.29791	4.64824	7.00782	4.47494
Rfng	mIC1	mIC2	19719	0.278788	0.369814	0.198733	0.000792726	0.00853585	0.0285714	0.053182	1.59742	2.85142	1.56714	2.69443	4.04204	2.53036	3.95137	2.52139
Mmaa	mIC1	mIC2	109136	0.0179966	0.0608732	0.211993	5.4049e-06	0.00108196	0.0285714	0.053182	1.5447	4.1205	1.56756	4.32571	5.7932	3.75038	5.83578	3.72285
Sub1	mIC1	mIC2	20024	0.337266	0.424742	0.338555	0.0123337	0.0399101	0.0285714	0.053182	1.58516	10.7594	1.56856	10.5473	9.28494	5.85741	9.37676	5.97795
Zfp40	mIC1	mIC2	22700	0.211202	0.305262	0.234328	0.00463713	0.0221016	0.0285714	0.053182	1.52127	3.69486	1.57322	4.01469	5.5027	3.61718	5.50356	3.49827
Tceal1	mIC1	mIC2	237052	0.459663	0.536253	0.209009	0.013314	0.041972	0.0285714	0.053182	1.56328	7.89101	1.57431	8.59371	8.27106	5.29085	8.50678	5.4035
Zfp12	mIC1	mIC2	231866	0.142367	0.2339	0.274009	0.00682877	0.0277179	0.0285714	0.053182	1.49243	3.94658	1.57508	4.55904	6.00274	4.02213	5.99468	3.80595
Dync2h1	mIC1	mIC2	110350	0.218075	0.312707	0.288752	0.00829959	0.0311724	0.0285714	0.053182	1.48284	4.94669	1.57524	6.01045	7.08333	4.77687	7.08554	4.49807
LOC106740	mIC1	mIC2	106740	0.0926612	0.176964	0.267871	0.0121013	0.0393605	0.0571429	0.0881152	1.41357	4.8771	1.57633	7.55731	7.81357	5.52754	7.98076	5.06288
Spin2	mIC1	mIC2	278240	0.378267	0.462619	0.237933	0.00100925	0.00970938	0.0285714	0.053182	1.58038	7.04715	1.57647	7.23075	7.67083	4.85379	7.80524	4.9511
Ttc26	mIC1	mIC2	264134	0.834669	0.856849	0.210067	0.00876516	0.0323298	0.0285714	0.053182	1.6349	4.8174	1.5766	4.31686	5.84089	3.57264	5.76936	3.65938
Fktn	mIC1	mIC2	246179	0.0692169	0.146231	0.261556	0.00569779	0.0248939	0.0285714	0.053182	1.49642	5.21916	1.57755	6.21971	7.1858	4.80198	7.20241	4.56557
Jarid2	mIC1	mIC2	16468	0.0893905	0.173021	0.268669	0.00747993	0.0293265	0.0285714	0.053182	1.54061	6.13046	1.58211	6.76065	7.45493	4.83894	7.49363	4.73646
Foxo1	mIC1	mIC2	56458	0.291406	0.38161	0.226091	0.00625061	0.0262919	0.0285714	0.053182	1.6463	11.7595	1.5851	9.39329	9.05743	5.50167	8.75481	5.52318
Rassf2	mIC1	mIC2	215653	0.0524425	0.121492	0.232722	0.000195106	0.00443412	0.0285714	0.053182	1.50649	2.54765	1.58515	2.8461	4.01296	2.66379	4.08777	2.57879
Krt10	mIC1	mIC2	16661	0.0441165	0.109029	0.297651	0.00609247	0.0261256	0.0285714	0.053182	1.47972	4.49848	1.58889	5.56362	6.6917	4.52226	6.68055	4.20453
Zfp532	mIC1	mIC2	328977	0.0934343	0.177848	0.233689	0.0101824	0.0353933	0.0285714	0.053182	1.58003	12.8325	1.58989	12.8878	10.0292	6.34743	9.93983	6.2519
Prpf40b	mIC1	mIC2	54614	0.534549	0.599021	0.239774	0.000939484	0.00931557	0.0285714	0.053182	1.58999	4.92346	1.59797	4.94297	6.19747	3.8978	6.16072	3.85534
Rbm8a	mIC1	mIC2	60365	0.334666	0.422645	0.239482	0.000345423	0.00583161	0.0285714	0.053182	1.62579	5.79265	1.5994	5.42369	6.58387	4.04965	6.50882	4.06954
Actr3b	mIC1	mIC2	242894	0.314847	0.402843	0.34068	0.00419913	0.0207553	0.0285714	0.053182	1.57181	2.68561	1.60074	2.86115	3.91778	2.49253	4.04113	2.52453
Sipa1l1	mIC1	mIC2	217692	0.278184	0.369235	0.214384	0.00173402	0.0128563	0.0285714	0.053182	1.54403	3.89301	1.60216	4.35842	5.56528	3.60439	5.65076	3.52695
Pcbp3	mIC1	mIC2	59093	0.0147691	0.0536658	0.247559	0.00132491	0.0114635	0.0285714	0.053182	1.6032	5.56636	1.60518	5.60799	6.58272	4.10598	6.59784	4.11035
Ift172	mIC1	mIC2	67661	0.10836	0.1962	0.241439	7.32798e-05	0.00298819	0.0285714	0.053182	1.63474	5.93246	1.60899	5.73312	6.61535	4.04672	6.65623	4.13691
Clip3	mIC1	mIC2	76686	0.167304	0.260724	0.235176	0.00202157	0.0139764	0.0285714	0.053182	1.5379	6.15314	1.6105	7.57753	7.49459	4.87327	7.70751	4.78578
Serinc5	mIC1	mIC2	218442	0.0751823	0.154288	0.244538	0.00161762	0.0126078	0.0285714	0.053182	1.56227	8.21824	1.6136	9.31812	8.44343	5.4046	8.46779	5.24775
Dact1	mIC1	mIC2	59036	0.484561	0.55631	0.300906	0.011507	0.0379602	0.0285714	0.053182	1.53577	5.92357	1.61455	7.52194	7.35675	4.79028	7.64808	4.73697
Akap8l	mIC1	mIC2	54194	0.306751	0.396052	0.271776	0.0110007	0.0369543	0.0571429	0.0881152	1.46757	4.62808	1.61572	6.39944	6.93783	4.72742	7.02724	4.3493
Smarcd3	mIC1	mIC2	66993	0.187637	0.282129	0.241378	0.0145452	0.0444532	0.0285714	0.053182	1.61143	11.5646	1.61637	12.323	9.30765	5.77601	9.50169	5.87841
Gng2	mIC1	mIC2	14702	0.166171	0.25952	0.256601	0.00141873	0.0117746	0.0285714	0.053182	1.57301	10.8914	1.61827	12.6231	9.45741	6.01229	9.57446	5.91647
Dpy19l3	mIC1	mIC2	233115	0.131205	0.222499	0.230142	0.00034531	0.00583161	0.0285714	0.053182	1.63099	3.7587	1.61918	3.65831	4.93759	3.02736	4.89319	3.02201
Arl4a	mIC1	mIC2	11861	0.0669469	0.142985	0.227595	0.000988505	0.00967417	0.0285714	0.053182	1.65376	12.1516	1.61989	11.0986	9.11435	5.51128	9.07379	5.60149
Ptplb	mIC1	mIC2	70757	0.423859	0.503689	0.236597	0.00106539	0.010047	0.0285714	0.053182	1.59243	5.71569	1.62339	6.1206	6.76003	4.24511	6.80637	4.1927
Dmd	mIC1	mIC2	13405	0.64632	0.694089	0.221015	0.0134395	0.042277	0.0285714	0.053182	1.62746	5.02329	1.62486	4.69343	6.03986	3.71123	5.80046	3.56981
Klhl4	mIC1	mIC2	237010	0.506051	0.574543	0.284077	0.00643909	0.026652	0.0285714	0.053182	1.53857	3.15931	1.62653	3.46772	4.7411	3.08149	4.65737	2.86338
Slc13a3	mIC1	mIC2	114644	0.261924	0.353188	0.240925	0.00484388	0.0224789	0.0285714	0.053182	1.52438	6.5849	1.63205	8.5653	7.90464	5.18548	8.00078	4.90228
Mex3a	mIC1	mIC2	72640	0.127565	0.21843	0.238172	0.000532036	0.00699178	0.0285714	0.053182	1.63022	11.397	1.63269	11.9547	9.08096	5.57038	9.23713	5.65762
Fam55c	mIC1	mIC2	385658	0.0817482	0.16352	0.250132	0.00368686	0.0193238	0.0285714	0.053182	1.61362	6.92342	1.63469	7.09896	7.3407	4.54921	7.28273	4.45513
Cep78	mIC1	mIC2	208518	0.0612218	0.13481	0.231733	2.1739e-05	0.00180639	0.0285714	0.053182	1.65578	4.64072	1.64226	4.52532	5.59104	3.37669	5.56922	3.3912
Clip4	mIC1	mIC2	78785	0.00418449	0.0245713	0.246936	1.56169e-05	0.00167693	0.0285714	0.053182	1.65374	3.17703	1.6453	3.13266	4.21867	2.55099	4.20028	2.55289
Gm19346	mIC1	mIC2	100502737	0.232518	0.327569	0.295576	0.00515336	0.0234942	0.0285714	0.053182	1.57802	3.01766	1.64935	3.32558	4.35015	2.75672	4.40338	2.66977
2004-09-01	mIC1	mIC2	18952	0.749086	0.779346	0.278185	0.00553225	0.0245733	0.0285714	0.053182	1.63713	9.51627	1.65191	10.1519	8.35199	5.10159	8.47275	5.12907
Rimkla	mIC1	mIC2	194237	0.592446	0.648715	0.227546	0.00257744	0.016142	0.0285714	0.053182	1.71615	4.47418	1.65504	4.05589	5.18	3.01838	5.10382	3.0838
Pdp2	mIC1	mIC2	382051	0.0737202	0.152711	0.307729	0.0144218	0.0441987	0.0285714	0.053182	1.64638	2.97065	1.65658	2.99006	4.00091	2.43014	3.98685	2.40668
Zfp454	mIC1	mIC2	237758	0.0394721	0.101837	0.31995	0.004668	0.022129	0.0285714	0.053182	1.66683	3.2536	1.65743	3.20219	4.25446	2.55243	4.23304	2.55398
Zik1	mIC1	mIC2	22775	0.0289587	0.0827605	0.247133	2.49833e-05	0.001897	0.0285714	0.053182	1.66246	5.13623	1.66152	5.11367	5.92428	3.56357	5.91337	3.55901
2310067E19Rik	mIC1	mIC2	76455	0.0321238	0.0891328	0.274705	0.000207203	0.00448285	0.0285714	0.053182	1.6642	18.7288	1.66477	18.2384	10.5915	6.36436	10.4902	6.3013
6720401G13Rik	mIC1	mIC2	103012	0.00359132	0.0224661	0.285307	0.000154458	0.00412064	0.0285714	0.053182	1.65201	4.52436	1.66768	4.69747	5.51773	3.34002	5.57465	3.34277
Cd1d1	mIC1	mIC2	12479	0.339549	0.427249	0.26206	0.00389953	0.0197852	0.0285714	0.053182	1.63227	11.9673	1.67075	12.7204	9.24479	5.66377	9.13921	5.47014
Psd3	mIC1	mIC2	234353	0.267796	0.358909	0.302464	0.000959821	0.00945649	0.0285714	0.053182	1.64302	13.5779	1.6726	15.7863	9.61558	5.85239	9.89881	5.91821
Tmem132a	mIC1	mIC2	98170	0.284545	0.374742	0.232842	0.00307178	0.0174331	0.0285714	0.053182	1.75388	14.8228	1.67336	12.0338	9.04941	5.15966	8.91905	5.33004
Zfp821	mIC1	mIC2	75871	0.153535	0.246198	0.257997	0.00136691	0.0116147	0.0285714	0.053182	1.78004	5.19899	1.67406	4.57357	5.42711	3.04888	5.44721	3.25389
Pm20d2	mIC1	mIC2	242377	0.185928	0.28041	0.233196	0.00124158	0.0109578	0.0285714	0.053182	1.6353	3.81435	1.6744	4.081	4.97164	3.04021	5.03741	3.00848
Dnmt3a	mIC1	mIC2	13435	0.10763	0.195384	0.237939	0.000997366	0.00967971	0.0285714	0.053182	1.59672	8.21116	1.67562	10.2378	8.12802	5.09043	8.32283	4.967
Fndc4	mIC1	mIC2	64339	0.152954	0.245682	0.297937	0.000758711	0.00838601	0.0285714	0.053182	1.61599	4.97111	1.67732	5.42946	6.06943	3.75587	6.04444	3.60363
Hddc3	mIC1	mIC2	68695	0.0865118	0.17024	0.262264	0.00151148	0.0122363	0.0285714	0.053182	1.64904	4.35454	1.67932	4.48698	5.39278	3.27026	5.35386	3.18811
Mks1	mIC1	mIC2	380718	0.264824	0.355683	0.248925	0.00160877	0.0126078	0.0285714	0.053182	1.5699	3.43572	1.6796	4.0916	4.90502	3.12441	5.02363	2.99096
2810001G20Rik	mIC1	mIC2	66456	0.368118	0.45415	0.324413	0.00444057	0.0214739	0.0285714	0.053182	1.59703	5.59416	1.68081	7.03842	6.64435	4.16043	6.95043	4.13517
Zfp157	mIC1	mIC2	72154	0.0458407	0.111594	0.299785	0.00076585	0.00839005	0.0285714	0.053182	1.61154	4.4497	1.6811	5.10701	5.67546	3.52176	5.80644	3.45396
Dgcr2	mIC1	mIC2	13356	0.117183	0.206677	0.224779	0.00902661	0.0329902	0.0285714	0.053182	1.6508	4.12471	1.68484	4.29933	5.1855	3.14121	5.17654	3.07243
Col12a1	mIC1	mIC2	12816	0.258473	0.350633	0.26089	0.0139095	0.0431246	0.0285714	0.053182	1.69884	5.43788	1.68504	5.30949	5.93888	3.49584	5.92451	3.51594
Gm11744	mIC1	mIC2	100038570	0.0216059	0.0684549	0.312248	0.00191025	0.0134895	0.0285714	0.053182	1.70264	2.74493	1.68589	2.67849	3.53004	2.07327	3.49378	2.07236
Sbk1	mIC1	mIC2	104175	0.00808997	0.0366169	0.311207	0.000432506	0.00634918	0.0285714	0.053182	1.6495	14.6882	1.68592	16.7724	9.84518	5.96859	9.99879	5.93077
Hepacam	mIC1	mIC2	72927	0.0160266	0.0568743	0.298468	0.000858428	0.00883624	0.0285714	0.053182	1.70337	3.26946	1.69025	3.1982	4.13885	2.4298	4.10717	2.42991
Zfp446	mIC1	mIC2	269870	0.032003	0.0889781	0.424264	0.0126832	0.0407714	0.0285714	0.053182	1.63711	2.44896	1.70047	2.67696	3.32034	2.02817	3.44866	2.02806
Gldc	mIC1	mIC2	104174	0.68557	0.726305	0.262344	0.0109581	0.0369088	0.0285714	0.053182	1.68295	5.95076	1.70103	6.10808	6.34066	3.76758	6.33484	3.72412
Ss18l1	mIC1	mIC2	269397	0.649777	0.695863	0.244737	0.0114944	0.0379602	0.0285714	0.053182	1.60939	6.3356	1.70205	7.71441	7.03421	4.37073	7.14605	4.1985
Igdcc4	mIC1	mIC2	56741	0.0783355	0.158762	0.300797	0.00515225	0.0234942	0.0285714	0.053182	1.67499	20.3226	1.7049	21.9017	10.7822	6.43716	10.7702	6.31721
Wasf1	mIC1	mIC2	83767	0.0720247	0.150351	0.269547	0.0049798	0.0229885	0.0285714	0.053182	1.89468	16.2664	1.71267	11.5026	8.5213	4.49748	8.46854	4.94465
Tpmt	mIC1	mIC2	22017	0.0459451	0.111606	0.366155	0.00749952	0.0293487	0.0285714	0.053182	1.70679	3.93581	1.7176	4.03008	4.77334	2.79668	4.81293	2.80212
Tpd52l1	mIC1	mIC2	21987	0.282918	0.373492	0.332614	0.0129203	0.0412925	0.0285714	0.053182	1.75325	7.35284	1.71877	6.85352	6.69947	3.82117	6.6402	3.86335
Alcam	mIC1	mIC2	11658	0.342789	0.429625	0.259877	0.00246657	0.0158835	0.0285714	0.053182	1.78436	22.5562	1.72149	18.8869	10.2268	5.73137	10.1151	5.8758
Lmbr1	mIC1	mIC2	56873	0.0299079	0.0847038	0.363805	0.00184885	0.0133053	0.0285714	0.053182	1.66958	3.38518	1.723	3.72353	4.3866	2.62737	4.52002	2.62335
Sfmbt2	mIC1	mIC2	353282	0.340209	0.427591	0.334612	0.00837718	0.0313354	0.0285714	0.053182	1.59457	2.70927	1.72481	2.98849	3.85632	2.41841	3.75849	2.17908
Ccbl2	mIC1	mIC2	229905	0.495017	0.564781	0.293966	0.0136667	0.0427474	0.0285714	0.053182	1.6403	8.11427	1.72559	9.25209	7.73774	4.71728	7.63345	4.42367
Bace1	mIC1	mIC2	23821	0.0800991	0.161223	0.296647	0.00162035	0.0126078	0.0285714	0.053182	1.57474	4.23764	1.72805	5.47801	5.70795	3.62469	5.82383	3.37018
Guf1	mIC1	mIC2	231279	0.0512159	0.119341	0.302358	0.0026637	0.0162985	0.0285714	0.053182	1.6008	6.89773	1.73531	9.13581	7.42346	4.63734	7.53191	4.34038
Gnai1	mIC1	mIC2	14677	0.594607	0.650273	0.247377	0.00969122	0.0344036	0.0285714	0.053182	1.66964	9.31834	1.7437	11.1774	8.02872	4.80865	8.16519	4.68269
D7Ertd715e	mIC1	mIC2	52480	0.130635	0.222045	0.434354	0.00811771	0.0307663	0.0285714	0.053182	1.66603	14.1729	1.74558	19.3719	9.56816	5.7431	10.0109	5.73502
Ralgapa2	mIC1	mIC2	241694	0.0910772	0.175078	0.335419	0.00320915	0.0177253	0.0285714	0.053182	1.79113	4.27873	1.75778	4.09772	4.74804	2.65086	4.72005	2.68523
Tmem47	mIC1	mIC2	192216	0.250001	0.342885	0.387709	0.00174472	0.0128724	0.0285714	0.053182	1.87941	20.4307	1.75847	17.7528	9.30221	4.94954	9.62148	5.47151
4930578N16Rik	mIC1	mIC2	75051	0.111673	0.199678	0.308155	0.00368133	0.0193237	0.0285714	0.053182	1.58793	5.00694	1.75885	6.87323	6.27667	3.95274	6.44571	3.66472
Spata13	mIC1	mIC2	219140	0.215211	0.309431	0.453119	0.00214907	0.0145832	0.0285714	0.053182	1.79688	14.9863	1.7617	15.4536	8.80664	4.90107	9.13547	5.1856
Zfp2	mIC1	mIC2	22678	0.0226147	0.0704351	0.309764	0.00080325	0.0085654	0.0285714	0.053182	1.78034	4.64253	1.76316	4.54227	5.05332	2.83841	5.04444	2.86103
Abhd8	mIC1	mIC2	64296	0.309879	0.398106	0.327133	0.00814729	0.0308253	0.0285714	0.053182	1.70338	6.52615	1.76332	7.33377	6.55369	3.84746	6.6404	3.76584
Exd2	mIC1	mIC2	97827	0.239699	0.333745	0.270249	0.000209096	0.00448741	0.0285714	0.053182	1.82468	8.45829	1.76729	7.4382	6.81561	3.73524	6.66793	3.77298
Kctd1	mIC1	mIC2	106931	0.0932088	0.177702	0.274704	0.000124611	0.00378063	0.0285714	0.053182	1.81117	6.95929	1.77137	6.28557	6.24943	3.45049	6.09012	3.43808
Camsap1	mIC1	mIC2	227634	0.0188589	0.0624003	0.363608	0.00150237	0.0122035	0.0285714	0.053182	1.71296	3.86369	1.77667	4.29976	4.68502	2.73504	4.81357	2.70932
Pcdh17	mIC1	mIC2	219228	0.207413	0.301767	0.259513	0.00422693	0.0208383	0.0285714	0.053182	1.6977	14.6894	1.77833	18.8692	9.43311	5.55641	9.68288	5.44491
Gpt2	mIC1	mIC2	108682	0.00606479	0.0305949	0.291006	0.000158174	0.00414642	0.0285714	0.053182	1.8029	26.2296	1.78459	24.3598	10.5833	5.87013	10.4776	5.87112
Prkcb	mIC1	mIC2	18751	0.118328	0.207947	0.33063	0.0103115	0.0357013	0.0285714	0.053182	1.63698	18.5827	1.78577	27.7482	10.8344	6.61856	10.8957	6.1014
Ldoc1l	mIC1	mIC2	223732	0.0946066	0.179203	0.323048	0.00753625	0.0293959	0.0285714	0.053182	1.77254	7.70787	1.78909	7.89884	6.76014	3.81381	6.76024	3.7786
Tmem98	mIC1	mIC2	103743	0.182269	0.276699	0.285844	0.000512496	0.00687661	0.0285714	0.053182	1.73806	6.49273	1.79238	7.36803	6.35548	3.65665	6.51749	3.63622
Gm5918	mIC1	mIC2	546143	0.23205	0.327446	0.363078	0.00500317	0.0230454	0.0285714	0.053182	1.79103	6.73792	1.80603	6.87936	6.23169	3.47939	6.23411	3.45184
Mllt3	mIC1	mIC2	70122	0.308352	0.397187	0.354855	0.0168452	0.0489426	0.0285714	0.053182	1.85241	23.4289	1.81554	20.9309	9.88831	5.33809	9.76752	5.37996
Oscp1	mIC1	mIC2	230751	0.0647377	0.139757	0.337465	0.00758543	0.0294382	0.0285714	0.053182	1.62888	3.92032	1.81688	5.06971	5.1051	3.13412	5.20878	2.86688
1700025K23Rik	mIC1	mIC2	66337	0.0795323	0.160302	0.306343	0.00164828	0.0127351	0.0285714	0.053182	1.64918	6.67426	1.82262	9.60293	6.95715	4.21854	7.23063	3.96715
Zkscan5	mIC1	mIC2	22757	0.0348795	0.0940874	0.287583	5.2855e-05	0.0028045	0.0285714	0.053182	1.84065	6.2976	1.82862	6.24223	5.81284	3.15804	5.83058	3.18852
Atat1	mIC1	mIC2	73242	0.00862487	0.0382132	0.516222	0.00706784	0.0282201	0.0285714	0.053182	1.72725	4.08667	1.82943	4.97556	4.82355	2.79262	5.10575	2.7909
Fsd1	mIC1	mIC2	240121	0.0298009	0.0845096	0.405493	0.00540938	0.0242843	0.0285714	0.053182	1.80386	5.07807	1.83059	5.35545	5.26056	2.91628	5.33583	2.91482
Cyp2j6	mIC1	mIC2	13110	0.443619	0.522261	0.326823	0.00948133	0.0339202	0.0285714	0.053182	1.70571	5.60911	1.83826	6.50237	6.01299	3.52522	5.92309	3.22213
Mfsd2a	mIC1	mIC2	76574	0.456516	0.533855	0.316932	0.00192716	0.0135579	0.0285714	0.053182	1.77897	9.40852	1.84228	11.0101	7.38555	4.15158	7.56957	4.10881
Cth	mIC1	mIC2	107869	0.0216953	0.0686212	0.292474	4.96225e-05	0.00273487	0.0285714	0.053182	1.88203	22.6964	1.84472	20.786	9.61124	5.10685	9.5598	5.18226
Zdhhc17	mIC1	mIC2	320150	0.0202107	0.0654471	0.59975	0.0125253	0.040398	0.0285714	0.053182	1.75553	5.96498	1.84652	7.73624	5.98672	3.4102	6.43841	3.48678
Kcnmb4	mIC1	mIC2	58802	0.0511225	0.11925	0.432444	0.00331937	0.0180253	0.0285714	0.053182	1.71589	3.40048	1.85133	4.16329	4.23224	2.4665	4.47481	2.41708
Enpp1	mIC1	mIC2	18605	0.370084	0.455775	0.314729	0.0088875	0.0326443	0.0285714	0.053182	1.69439	9.09466	1.85543	12.2742	7.77183	4.58681	7.84649	4.22893
Igfbp5	mIC1	mIC2	16011	0.237645	0.331934	0.327224	0.00313048	0.017518	0.0285714	0.053182	1.6827	8.98028	1.85655	12.4947	7.80535	4.63859	7.89662	4.25338
Ldlrad3	mIC1	mIC2	241576	0.0204622	0.0659221	0.465739	0.00553513	0.0245733	0.0285714	0.053182	1.79179	15.9534	1.86015	20.3972	9.04232	5.04653	9.40791	5.05761
Cd276	mIC1	mIC2	102657	0.0416115	0.105293	0.299881	0.00106332	0.010047	0.0285714	0.053182	1.84655	8.95048	1.86453	9.16719	6.89708	3.73512	6.89384	3.69736
Tspan12	mIC1	mIC2	269831	0.0391779	0.101374	0.298134	0.000144889	0.00398808	0.0285714	0.053182	1.81006	10.4861	1.86524	11.4091	7.57581	4.1854	7.57125	4.05914
Cuedc1	mIC1	mIC2	103841	0.656989	0.702788	0.305221	0.00452098	0.0216991	0.0285714	0.053182	1.74657	4.59472	1.86533	5.22529	5.14674	2.94676	5.14229	2.75678
Irs1	mIC1	mIC2	16367	0.67454	0.717381	0.331441	0.00285081	0.0168977	0.0285714	0.053182	2.1366	64.3321	1.8745	32.1699	11.293	5.28549	10.7339	5.72628
Arhgef10l	mIC1	mIC2	72754	0.0530218	0.122448	0.394529	0.0165229	0.0483358	0.0285714	0.053182	2.0166	4.03734	1.87922	3.3447	3.99393	1.98052	3.72305	1.98117
Axin2	mIC1	mIC2	12006	0.0242359	0.0733264	0.395304	0.00248701	0.0159895	0.0285714	0.053182	1.86741	3.86376	1.88474	3.96237	4.1981	2.24809	4.23149	2.24513
Mtap9	mIC1	mIC2	213582	0.119929	0.210086	0.599207	0.014936	0.0449919	0.0285714	0.053182	1.83483	8.48357	1.88732	10.8593	6.77963	3.69496	7.31869	3.87782
Lrrtm4	mIC1	mIC2	243499	0.033025	0.0906747	0.58593	0.0158608	0.0469126	0.0285714	0.053182	1.82742	4.06638	1.88742	4.51836	4.46959	2.44585	4.62761	2.45181
Usp11	mIC1	mIC2	236733	0.109362	0.197273	0.387846	0.000101324	0.00343254	0.0285714	0.053182	1.97779	6.35479	1.88994	5.87361	5.39629	2.72845	5.42438	2.87013
Abhd3	mIC1	mIC2	106861	0.0961901	0.181556	0.445831	0.0130856	0.0415492	0.0285714	0.053182	1.87421	7.18413	1.8906	7.46775	6.09898	3.25417	6.15768	3.25701
Dnajc12	mIC1	mIC2	30045	0.279166	0.370197	0.313176	0.00479254	0.0224286	0.0285714	0.053182	1.70212	8.94255	1.89444	13.5869	7.66235	4.50166	7.97251	4.20837
Tppp3	mIC1	mIC2	67971	0.477885	0.551088	0.301787	0.00220601	0.0148273	0.0285714	0.053182	1.97777	18.4455	1.89481	16.3023	8.506	4.3008	8.52743	4.50042
Ccdc28b	mIC1	mIC2	66264	0.0281708	0.0815465	0.328794	8.28271e-06	0.00117668	0.0285714	0.053182	1.92269	29.0855	1.90268	26.4716	10.1318	5.26961	9.9623	5.23593
Tram1l1	mIC1	mIC2	229801	0.117642	0.207239	0.260615	0.00811196	0.0307663	0.0285714	0.053182	1.84456	13.8181	1.90348	16.0939	8.27424	4.48576	8.44513	4.43669
Nap1l3	mIC1	mIC2	54561	0.389893	0.473115	0.257532	0.00186308	0.0133053	0.0285714	0.053182	1.9317	16.1323	1.90495	15.4596	8.31785	4.30598	8.31582	4.36538
Hmgb2	mIC1	mIC2	97165	0.0715003	0.149588	0.323918	0.000131542	0.00386207	0.0285714	0.053182	1.86091	5.89294	1.90853	6.10366	5.5314	2.97242	5.48208	2.87241
1600021P15Rik	mIC1	mIC2	239796	0.241995	0.335774	0.327025	0.00183052	0.0132811	0.0285714	0.053182	1.79285	6.72327	1.92185	8.49138	6.21662	3.46745	6.43361	3.34761
Zfp61	mIC1	mIC2	22719	0.100212	0.186296	0.374529	0.00382806	0.0196401	0.0285714	0.053182	1.70263	6.9266	1.92584	10.6685	6.766	3.97385	7.10415	3.68887
Lphn2	mIC1	mIC2	99633	0.116012	0.205187	0.33003	0.000115368	0.00371085	0.0285714	0.053182	1.90386	29.9475	1.92741	30.8872	10.3304	5.42602	10.2853	5.33632
Col27a1	mIC1	mIC2	373864	0.0986172	0.184548	0.334884	0.000565995	0.00716276	0.0285714	0.053182	1.78291	4.72049	1.93378	5.61265	5.09871	2.85978	5.15384	2.66516
Sorcs3	mIC1	mIC2	66673	0.0175083	0.0596338	0.367321	0.00172313	0.0128403	0.0285714	0.053182	1.93136	3.97601	1.93467	4.0009	4.12939	2.13807	4.14047	2.14015
Akap17b	mIC1	mIC2	338351	0.0685412	0.145123	0.4169	0.00395221	0.0199605	0.0285714	0.053182	1.77754	5.84318	1.94392	7.80191	5.82216	3.27541	6.10375	3.13993
Tom1l1	mIC1	mIC2	71943	0.0539015	0.123637	0.501545	0.0077301	0.0297322	0.0285714	0.053182	1.8739	6.56616	1.9445	7.57926	5.82189	3.10684	6.01583	3.09378
Etl4	mIC1	mIC2	208618	0.0882979	0.172157	0.320347	0.000612451	0.00747089	0.0285714	0.053182	1.91855	12.3034	1.94759	12.4732	7.56305	3.94206	7.48289	3.84213
Csrnp2	mIC1	mIC2	207785	0.121656	0.211879	0.434133	0.00610333	0.0261256	0.0285714	0.053182	1.94299	6.32515	1.96017	6.5416	5.4831	2.822	5.53167	2.82203
Magi2	mIC1	mIC2	50791	0.313828	0.40224	0.326677	0.00303775	0.017354	0.0285714	0.053182	1.78053	8.21564	1.9602	11.3046	6.93107	3.8927	7.1427	3.64385
Enpp2	mIC1	mIC2	18606	0.167988	0.26142	0.339893	0.000296299	0.00551078	0.0285714	0.053182	1.89453	45.7345	1.9608	52.4983	11.6807	6.16548	11.6616	5.94736
Gstm7	mIC1	mIC2	68312	0.0544259	0.124386	0.413	0.00662494	0.0271407	0.0285714	0.053182	2.03179	4.9931	1.96096	4.4789	4.56838	2.24845	4.41417	2.25103
Sox1	mIC1	mIC2	20664	0.0115187	0.0457836	0.563204	0.00573047	0.0250119	0.0285714	0.053182	1.86646	3.82077	1.96233	4.44169	4.16578	2.23191	4.38642	2.23531
Ttc23	mIC1	mIC2	67009	0.648313	0.695511	0.320183	0.0105439	0.0361646	0.0285714	0.053182	1.83025	6.60572	1.97473	8.02472	6.00431	3.2806	6.08679	3.08234
Tmc7	mIC1	mIC2	209760	0.0750967	0.154185	0.460008	0.0158076	0.0468483	0.0571429	0.0881152	1.71653	3.54616	1.97603	4.88274	4.37501	2.54876	4.63156	2.34387
Wnk2	mIC1	mIC2	75607	0.0132543	0.0502342	0.326834	4.11358e-06	0.000913053	0.0285714	0.053182	1.99936	10.1215	1.99245	10.0374	6.68085	3.3415	6.67993	3.35262
Gpc6	mIC1	mIC2	23888	0.36915	0.455134	0.314149	0.00186501	0.0133053	0.0285714	0.053182	2.02983	9.74777	1.99367	8.56077	6.47498	3.18991	6.2152	3.11746
Gfod2	mIC1	mIC2	70575	0.0140285	0.0520922	0.327615	0.000298465	0.00551078	0.0285714	0.053182	2.02863	6.77029	1.99526	6.28087	5.44164	2.68242	5.31457	2.6636
Iqcb1	mIC1	mIC2	320299	0.0934873	0.177848	0.355494	0.0016563	0.0127719	0.0285714	0.053182	1.83792	9.01454	1.9965	11.4923	6.95814	3.78589	7.05755	3.53496
Ccdc85a	mIC1	mIC2	216613	0.0353069	0.0946964	0.385163	0.00474896	0.0223603	0.0285714	0.053182	2.00687	5.71542	1.9983	5.63985	5.01256	2.4977	4.99558	2.49992
Slc25a23	mIC1	mIC2	66972	0.0227823	0.070711	0.469801	0.00649239	0.026751	0.0285714	0.053182	1.93985	5.32339	2.00047	5.91809	4.97908	2.56673	5.12907	2.56394
Maneal	mIC1	mIC2	215090	0.0153794	0.0552455	0.350377	4.09011e-06	0.000913053	0.0285714	0.053182	1.95783	5.1817	2.00134	5.2852	4.85133	2.47791	4.80071	2.39875
Antxr1	mIC1	mIC2	69538	0.0433697	0.107939	0.332158	0.00094344	0.00931594	0.0285714	0.053182	2.12799	129.212	2.00956	98.1002	13.2314	6.2178	13.1697	6.55354
Zfp612	mIC1	mIC2	234725	0.010266	0.0425321	0.423097	0.000125334	0.00378063	0.0285714	0.053182	2.01146	11.694	2.01108	12.2474	7.05519	3.50749	7.1892	3.5748
Pde1a	mIC1	mIC2	18573	0.046132	0.111814	0.523324	0.00666912	0.0272709	0.0285714	0.053182	2.03125	5.58373	2.03449	5.62727	4.88728	2.40605	4.90177	2.40934
Rundc3a	mIC1	mIC2	51799	0.0064	0.0316692	0.363138	7.55318e-06	0.00114704	0.0285714	0.053182	2.00854	8.9802	2.0462	9.28298	6.30669	3.13994	6.28723	3.07265
Pxmp2	mIC1	mIC2	19301	0.209	0.302775	0.358197	0.00138308	0.0116147	0.0285714	0.053182	2.16971	7.65194	2.05637	6.20514	5.44571	2.50988	5.1264	2.49293
Satb1	mIC1	mIC2	20230	0.110122	0.19787	0.385015	0.00137469	0.0116147	0.0285714	0.053182	2.02149	16.9987	2.05909	17.9228	8.08871	4.00135	8.09515	3.93143
Prosapip1	mIC1	mIC2	241638	0.0477039	0.11424	0.626758	0.0136827	0.0427559	0.0285714	0.053182	1.97622	5.77007	2.06468	6.65627	5.11877	2.59018	5.30328	2.56857
Meis1	mIC1	mIC2	17268	0.522881	0.589999	0.441568	0.00568883	0.0248795	0.0285714	0.053182	2.06638	22.2365	2.07286	17.3235	8.67115	4.1963	7.94987	3.83521
Nedd9	mIC1	mIC2	18003	0.0164594	0.0579147	0.349164	4.4766e-06	0.000938808	0.0285714	0.053182	2.00485	30.8183	2.07375	35.6539	9.86756	4.92184	9.95784	4.80185
Sall2	mIC1	mIC2	50524	0.194492	0.289861	0.375301	0.000406258	0.00617986	0.0285714	0.053182	1.97593	23.0822	2.08189	25.7991	9.1691	4.64039	9.02356	4.33431
Nfia	mIC1	mIC2	18027	0.0120759	0.047064	0.339474	3.58949e-05	0.00229103	0.0285714	0.053182	2.08926	9.7357	2.10141	9.84421	6.29752	3.01423	6.29478	2.9955
Mt3	mIC1	mIC2	17751	0.109387	0.197273	0.414383	0.00226504	0.0150004	0.0285714	0.053182	1.88708	12.325	2.10331	18.5744	7.70826	4.08475	8.03579	3.82054
Scmh1	mIC1	mIC2	29871	0.110783	0.19859	0.351147	0.000744536	0.00832218	0.0285714	0.053182	1.95729	4.79174	2.11145	5.46982	4.62196	2.36141	4.65716	2.20567
Scg3	mIC1	mIC2	20255	0.569773	0.628033	0.472203	0.00589149	0.0254873	0.0285714	0.053182	2.12494	42.8175	2.11308	52.69	10.2383	4.81817	10.8578	5.13839
Agap1	mIC1	mIC2	347722	0.0882576	0.172157	0.382904	0.00037777	0.00596308	0.0285714	0.053182	1.93747	11.3953	2.11442	15.629	7.25488	3.74451	7.52509	3.55894
Zfp563	mIC1	mIC2	240068	0.0221454	0.0696356	0.501065	0.00316152	0.0176022	0.0285714	0.053182	2.02333	6.63144	2.11969	7.74902	5.39643	2.66711	5.59225	2.63824
Rbm24	mIC1	mIC2	666794	0.0643067	0.1391	0.542994	0.0117704	0.0385255	0.0285714	0.053182	2.16129	6.4528	2.12227	6.06519	5.00626	2.31633	4.91778	2.31722
AI414108	mIC1	mIC2	102623	0.0917907	0.17584	0.356303	0.00110482	0.0102005	0.0285714	0.053182	2.0822	7.92011	2.12437	7.9955	5.74428	2.75876	5.66663	2.66745
1190002H23Rik	mIC1	mIC2	66214	0.066027	0.141363	0.333306	4.27697e-05	0.00257272	0.0285714	0.053182	2.14835	42.3036	2.12723	40.2375	10.1075	4.70476	10.0593	4.72881
Sspn	mIC1	mIC2	16651	0.394975	0.477221	0.36242	0.00111639	0.0102321	0.0285714	0.053182	2.02534	7.94754	2.1293	8.42536	5.90712	2.91661	5.79743	2.72269
Irx3	mIC1	mIC2	16373	0.160563	0.253448	0.516342	0.000589695	0.00727456	0.0285714	0.053182	2.1383	29.0034	2.13983	34.7169	9.12604	4.26789	9.60733	4.48976
Tgif2	mIC1	mIC2	228839	0.0507848	0.119029	0.625421	0.0151123	0.0453987	0.0285714	0.053182	2.12806	4.58317	2.14014	4.65718	4.14335	1.94701	4.16611	1.94666
Atp1b1	mIC1	mIC2	11931	0.109085	0.197052	0.39391	0.00476035	0.0223603	0.0285714	0.053182	1.92528	77.7488	2.14808	145.302	13.0687	6.78795	13.4393	6.25643
Dclk2	mIC1	mIC2	70762	0.0788061	0.159422	0.455812	7.68814e-05	0.00303608	0.0285714	0.053182	2.29389	12.5747	2.15028	11.0037	6.4753	2.82285	6.4678	3.00788
Zkscan4	mIC1	mIC2	544922	0.0275034	0.0807468	0.551452	0.00564652	0.0247189	0.0285714	0.053182	2.0985	4.00175	2.15437	4.2996	3.82186	1.82123	3.92702	1.82281
Tspyl4	mIC1	mIC2	72480	0.205069	0.299543	0.453029	0.00111754	0.0102321	0.0285714	0.053182	2.22434	57.918	2.16811	57.9345	10.6389	4.78295	10.8699	5.01353
Mex3b	mIC1	mIC2	108797	0.0566267	0.127889	0.358241	0.000877338	0.00892332	0.0285714	0.053182	2.20534	30.8044	2.1696	29.6491	9.04771	4.10265	9.07076	4.18084
Chd7	mIC1	mIC2	320790	0.0143327	0.0525573	0.372973	0.000462045	0.0065422	0.0285714	0.053182	2.17607	20.2808	2.17306	20.0734	8.03403	3.69198	8.01605	3.68883
Auts2	mIC1	mIC2	319974	0.0604885	0.133396	0.398242	0.000207653	0.00448285	0.0285714	0.053182	1.99865	6.11898	2.17426	7.12642	5.23011	2.61682	5.24592	2.41274
Fgfbp3	mIC1	mIC2	72514	0.293687	0.384026	0.33715	0.000417334	0.00627283	0.0285714	0.053182	2.27919	42.651	2.1789	34.4338	9.64728	4.23278	9.43671	4.33096
En1	mIC1	mIC2	13798	0.25909	0.350991	0.34895	0.0149114	0.0449486	0.0571429	0.0881152	1.80675	8.69435	2.18802	16.0613	6.98756	3.86749	7.37711	3.37159
Fam18a	mIC1	mIC2	383103	0.145605	0.237321	0.517553	0.0106586	0.036375	0.0285714	0.053182	1.90909	7.73283	2.20174	12.2538	6.1971	3.24611	6.62342	3.00826
Pik3r3	mIC1	mIC2	18710	0.0856544	0.169323	0.452947	0.0154098	0.0460892	0.0285714	0.053182	1.98986	27.8797	2.20596	38.3723	9.65148	4.85034	9.6253	4.36331
Bex2	mIC1	mIC2	12069	0.457768	0.534609	0.420349	0.000757747	0.00838601	0.0285714	0.053182	2.29545	41.9442	2.21326	39.1768	9.55143	4.16103	9.65367	4.36174
Zfp30	mIC1	mIC2	22693	0.156496	0.249081	0.456387	0.0112068	0.0374466	0.0285714	0.053182	1.9232	7.95991	2.21358	10.67	6.23445	3.2417	6.22988	2.81439
Gng4	mIC1	mIC2	14706	0.0294302	0.0837294	0.593332	0.00618862	0.0262074	0.0285714	0.053182	2.14283	6.51313	2.21396	7.29971	5.06884	2.36549	5.23022	2.36238
Mapk8ip2	mIC1	mIC2	60597	0.0318415	0.088697	0.567779	0.00849217	0.0315874	0.0285714	0.053182	2.08916	7.89943	2.21825	9.71435	5.7194	2.73766	5.97261	2.69249
Enkur	mIC1	mIC2	71233	0.127402	0.218318	0.397578	0.00640396	0.0266307	0.0285714	0.053182	1.99192	12.5714	2.23025	17.3914	7.33387	3.68181	7.46947	3.34916
P4htm	mIC1	mIC2	74443	0.0680033	0.1444	0.465739	0.000763066	0.00838601	0.0285714	0.053182	2.04745	10.105	2.23345	13.6435	6.52282	3.18583	6.82674	3.0566
Kif26b	mIC1	mIC2	269152	0.0581013	0.130271	0.428339	0.00927183	0.0335462	0.0285714	0.053182	2.38884	13.3856	2.23454	9.97783	6.43738	2.69477	6.00695	2.68822
Spa17	mIC1	mIC2	20686	0.0142429	0.0524278	0.388483	1.38144e-05	0.00160102	0.0285714	0.053182	2.07335	7.3462	2.2372	8.88032	5.5574	2.6804	5.69718	2.54657
Hes1	mIC1	mIC2	15205	0.26254	0.353586	0.41443	0.0112312	0.0374997	0.0285714	0.053182	1.88818	8.55043	2.24109	13.0042	6.58176	3.48577	6.6829	2.98199
Rbp1	mIC1	mIC2	19659	0.391561	0.474266	0.402587	0.00393398	0.0198912	0.0285714	0.053182	2.04899	45.5899	2.25315	58.6505	10.7639	5.25327	10.5615	4.68746
D130062J21Rik	mIC1	mIC2	100038651	0.171549	0.264996	0.515884	0.0084641	0.0315096	0.0285714	0.053182	1.94624	10.0032	2.25439	16.9647	6.83355	3.51116	7.3406	3.25613
Enox	mIC1	mIC2	70252	0.106045	0.193625	0.518816	0.00270804	0.0164577	0.0285714	0.053182	2.0472	11.8036	2.25926	17.0505	6.96181	3.40066	7.34107	3.24933
Camk2n1	mIC1	mIC2	66259	0.0213595	0.0678206	0.420228	5.03008e-05	0.00273487	0.0285714	0.053182	2.09233	47.6382	2.26386	62.8474	10.677	5.10291	10.7004	4.72661
Gpm6b	mIC1	mIC2	14758	0.0782924	0.158762	0.410066	0.00243625	0.0158517	0.0285714	0.053182	2.23524	77.0907	2.27087	80.1244	11.3432	5.07471	11.3004	4.97626
Fut9	mIC1	mIC2	14348	0.0379865	0.0992835	0.453494	0.00649337	0.026751	0.0285714	0.053182	2.28331	10.7402	2.27829	10.5655	6.09378	2.66883	6.0621	2.66081
Slc4a4	mIC1	mIC2	54403	0.187992	0.282565	0.47842	0.0128701	0.0411619	0.0571429	0.0881152	1.89405	8.05517	2.28804	11.4266	6.37652	3.36661	6.24277	2.72844
Fez1	mIC1	mIC2	235180	0.13692	0.228476	0.387892	0.0033381	0.0180602	0.0285714	0.053182	2.07072	70.9207	2.29271	121.601	11.8902	5.74207	12.2837	5.35774
Prkd1	mIC1	mIC2	18760	0.116267	0.205534	0.427875	0.012535	0.040398	0.0571429	0.0881152	1.81664	5.12668	2.29431	8.57719	5.2455	2.88747	5.49599	2.39549
Apbb1	mIC1	mIC2	11785	0.110619	0.198519	0.552018	0.00459946	0.0219935	0.0285714	0.053182	2.02423	7.76584	2.30532	11.6046	5.84433	2.88719	6.24604	2.70941
Gpr88	mIC1	mIC2	64378	0.0168409	0.0586766	0.619076	0.00444204	0.0214739	0.0285714	0.053182	2.20835	6.36419	2.30589	7.38683	4.87959	2.20961	5.09414	2.20919
Hist3h2ba	mIC1	mIC2	78303	0.546851	0.60955	0.441859	0.00429136	0.0209757	0.0285714	0.053182	2.22461	19.6886	2.30863	22.7734	7.81003	3.51075	7.95507	3.4458
Zfp618	mIC1	mIC2	72701	0.0781518	0.158698	0.417599	0.000240905	0.00490623	0.0285714	0.053182	2.13645	6.7144	2.31054	7.70007	5.16466	2.4174	5.19193	2.24706
Aff3	mIC1	mIC2	16764	0.00974951	0.0411667	0.424265	0.000624407	0.00750284	0.0285714	0.053182	2.36831	36.4616	2.31327	31.5101	8.98006	3.79176	8.76808	3.79034
Runx1t1	mIC1	mIC2	12395	0.139729	0.231255	0.415643	0.0139927	0.0432751	0.0285714	0.053182	2.14778	26.1542	2.31355	29.634	8.81165	4.10267	8.61129	3.72211
5330427O13Rik	mIC1	mIC2	78271	0.0364742	0.0965918	0.438649	0.00481879	0.0224571	0.0285714	0.053182	2.38318	7.35446	2.31638	6.68792	4.95978	2.08116	4.8242	2.08265
Otx1	mIC1	mIC2	18423	0.0972828	0.182779	0.403232	0.00884373	0.0325107	0.0571429	0.0881152	1.87788	5.973	2.33478	10.4072	5.5156	2.93715	5.91139	2.53188
Samd14	mIC1	mIC2	217125	0.0105872	0.0432925	0.543021	0.00101671	0.00971279	0.0285714	0.053182	2.27305	15.6422	2.35445	18.2386	7.08379	3.11642	7.28165	3.09272
Zfp882	mIC1	mIC2	382019	0.00480396	0.0267806	0.396972	9.69796e-06	0.00125617	0.0285714	0.053182	2.37817	17.0131	2.35991	16.3485	7.05524	2.96666	6.99531	2.96422
Hectd2	mIC1	mIC2	226098	0.0371988	0.0978052	0.403974	2.38316e-05	0.00187419	0.0285714	0.053182	2.21804	52.7752	2.35999	67.095	10.4193	4.69752	10.53	4.46191
Bmper	mIC1	mIC2	73230	0.29865	0.388898	0.468881	0.00464903	0.022129	0.0285714	0.053182	2.05095	7.912	2.37253	9.7273	5.82342	2.83938	5.67326	2.39122
Hdgfrp3	mIC1	mIC2	29877	0.252928	0.346037	0.426508	0.00754129	0.0293959	0.0285714	0.053182	1.98986	16.5455	2.37302	28.5265	8.1382	4.08983	8.35511	3.52088
Wwc1	mIC1	mIC2	211652	0.0115584	0.0458841	0.63433	0.00269834	0.0164577	0.0285714	0.053182	2.22383	32.2514	2.37475	47.5224	9.10605	4.09476	9.62258	4.05204
Kif21a	mIC1	mIC2	16564	0.106956	0.194641	0.427302	0.00137995	0.0116147	0.0285714	0.053182	2.62222	151.363	2.37671	116.402	11.706	4.46417	11.848	4.98505
Zfp811	mIC1	mIC2	240063	0.0253546	0.075991	0.619989	0.00347149	0.0185314	0.0285714	0.053182	2.35075	9.4834	2.39234	10.1234	5.64807	2.40267	5.73819	2.39857
Dock3	mIC1	mIC2	208869	0.064635	0.139604	0.448639	5.01653e-05	0.00273487	0.0285714	0.053182	2.31957	9.11123	2.39995	9.19193	5.60332	2.41567	5.48643	2.28606
Nrbp2	mIC1	mIC2	223649	0.264551	0.355614	0.463438	0.00174497	0.0128724	0.0285714	0.053182	2.11165	12.5624	2.40287	16.149	6.93539	3.28435	6.8742	2.86083
Glrb	mIC1	mIC2	14658	0.135317	0.226576	0.552046	0.00637568	0.0265664	0.0285714	0.053182	2.09332	19.4457	2.40798	34.4296	8.19732	3.91595	8.73175	3.62617
Gpc2	mIC1	mIC2	71951	0.00980486	0.0413212	0.855122	0.0105317	0.0361646	0.0285714	0.053182	2.23255	13.0819	2.40808	19.1469	6.71911	3.00961	7.28376	3.02472
A2m	mIC1	mIC2	232345	0.403572	0.485079	0.393942	0.0100381	0.0351577	0.0571429	0.0881152	2.06916	19.8903	2.40813	35.0534	8.34892	4.03493	8.77566	3.64418
1700029J07Rik	mIC1	mIC2	69479	0.0586846	0.131125	0.491391	0.00352596	0.018754	0.0285714	0.053182	2.36506	12.4442	2.42514	13.0976	6.30204	2.66464	6.31535	2.60412
Mfap2	mIC1	mIC2	17150	0.134556	0.225833	0.401672	0.00838172	0.0313354	0.0285714	0.053182	2.12508	7.38238	2.44337	9.77854	5.44754	2.56345	5.56875	2.27913
Cadm4	mIC1	mIC2	260299	0.195751	0.291127	0.511108	0.0053629	0.0241248	0.0285714	0.053182	2.08774	13.5971	2.44526	23.2438	7.22674	3.46152	7.67923	3.14046
Hspb6	mIC1	mIC2	243912	0.0564243	0.127563	0.552975	0.00992507	0.0348843	0.0285714	0.053182	2.51039	8.31496	2.44741	7.60753	5.07884	2.02313	4.94995	2.02252
Fam169a	mIC1	mIC2	320557	0.117234	0.206684	0.495983	0.0144883	0.0443102	0.0285714	0.053182	2.21416	9.73048	2.45307	12.5278	5.98604	2.70353	6.15696	2.50991
Enho	mIC1	mIC2	69638	0.0255308	0.0761773	0.428035	6.96894e-06	0.00114704	0.0285714	0.053182	2.43295	21.5509	2.46365	22.0068	7.52098	3.09131	7.50698	3.0471
Syt11	mIC1	mIC2	229521	0.0628988	0.137132	0.564996	0.000408342	0.00617986	0.0285714	0.053182	2.44316	57.555	2.46937	69.7895	9.8983	4.05143	10.2934	4.16841
Hdac11	mIC1	mIC2	232232	0.091382	0.175511	0.484547	0.00232818	0.0153493	0.0285714	0.053182	2.05799	12.6591	2.48308	19.9807	7.12347	3.46137	7.23375	2.91321
Prmt8	mIC1	mIC2	381813	0.0138195	0.0516647	0.515117	0.000833683	0.00873672	0.0285714	0.053182	2.51919	12.5935	2.49481	12.2318	6.06024	2.40563	6.0293	2.41674
Sox4	mIC1	mIC2	20677	0.0119597	0.0469503	0.420097	1.15589e-05	0.00137582	0.0285714	0.053182	2.41835	10.5407	2.50499	11.3399	5.79358	2.39567	5.83115	2.32782
Tcea2	mIC1	mIC2	21400	0.0499278	0.117883	0.507807	0.0113388	0.0376875	0.0285714	0.053182	2.06436	9.58196	2.50511	14.6642	6.3235	3.06318	6.44828	2.57405
Mcf2l	mIC1	mIC2	17207	0.0755122	0.154677	0.509212	0.00506469	0.0232093	0.0285714	0.053182	2.23275	17.7973	2.52323	22.4408	7.52297	3.36938	7.43446	2.94641
Zfp579	mIC1	mIC2	68490	0.0176402	0.0599903	0.482598	0.000146947	0.00399478	0.0285714	0.053182	2.38843	17.116	2.52636	20.3775	7.04829	2.95102	7.1981	2.84919
Rnf122	mIC1	mIC2	68867	0.00918676	0.0399517	0.456017	0.000322714	0.00561752	0.0285714	0.053182	2.59329	49.683	2.54928	43.7594	9.17119	3.53651	8.97027	3.51875
Fgf13	mIC1	mIC2	14168	0.0241701	0.0732589	0.476966	0.00387027	0.0197101	0.0285714	0.053182	2.58064	10.2615	2.54991	9.81441	5.48437	2.1252	5.42076	2.12586
Jam2	mIC1	mIC2	67374	0.0476006	0.11424	0.527386	0.00630689	0.0264026	0.0285714	0.053182	2.68657	15.2799	2.55985	12.402	6.26585	2.33228	5.96125	2.32875
Aqp11	mIC1	mIC2	66333	0.0720924	0.150351	0.524796	0.00428246	0.0209757	0.0285714	0.053182	2.49838	13.1008	2.56007	13.3853	6.18864	2.47706	6.14156	2.39898
Zfp423	mIC1	mIC2	94187	0.062876	0.137132	0.535734	0.00296627	0.0171888	0.0285714	0.053182	2.32727	9.84193	2.56021	12.5506	5.78445	2.48551	5.98892	2.33923
Fzd1	mIC1	mIC2	14362	0.0210009	0.0670202	0.527231	0.00221549	0.0148509	0.0285714	0.053182	2.56538	15.9321	2.56967	15.995	6.54523	2.55137	6.54756	2.54802
Phf21b	mIC1	mIC2	271305	0.00985243	0.0414072	0.666079	0.00168702	0.012803	0.0285714	0.053182	2.50595	12.453	2.58834	14.3288	6.05444	2.41602	6.259	2.41815
Arhgef26	mIC1	mIC2	622434	0.0453928	0.110753	0.60147	0.00382053	0.0196331	0.0285714	0.053182	2.56181	17.4339	2.592	17.8884	6.76423	2.64041	6.77462	2.61366
Ccdc112	mIC1	mIC2	240261	0.0141656	0.0524226	0.471696	5.78092e-05	0.0028524	0.0285714	0.053182	2.58233	11.8383	2.61274	11.0791	5.81864	2.25325	5.62125	2.15148
Abat	mIC1	mIC2	268860	0.0336146	0.091948	0.445581	0.000527644	0.00695732	0.0285714	0.053182	2.67842	192.154	2.62702	185.077	12.1059	4.51979	12.1613	4.6293
Bend5	mIC1	mIC2	67621	0.0108171	0.0436597	0.51152	0.000679443	0.00787439	0.0285714	0.053182	2.37662	28.4338	2.63725	35.1559	8.3378	3.50826	8.27248	3.13679
Unc13b	mIC1	mIC2	22249	0.0595471	0.132151	0.444968	2.78397e-05	0.00200993	0.0285714	0.053182	2.58444	38.1776	2.63889	42.1738	8.57106	3.31641	8.69215	3.29387
AI464131	mIC1	mIC2	329828	0.204071	0.298737	0.510219	0.00987163	0.0347519	0.0285714	0.053182	2.26479	40.7904	2.64139	67.2945	9.58023	4.23007	9.77198	3.69956
Prickle2	mIC1	mIC2	243548	0.0996011	0.185717	0.542424	0.00404579	0.0202474	0.0285714	0.053182	2.47636	15.8805	2.64926	18.2836	6.69123	2.70205	6.73451	2.54203
Ppp1r26	mIC1	mIC2	241289	0.00360319	0.0225084	0.492691	0.000109113	0.0035595	0.0285714	0.053182	2.64214	11.8232	2.65005	12.0321	5.73362	2.17007	5.7638	2.17498
Arxes1	mIC1	mIC2	76219	0.147961	0.23958	0.427424	0.00814614	0.0308253	0.0285714	0.053182	2.34958	37.6465	2.66049	56.188	9.11301	3.87856	9.31248	3.50029
Phxr4	mIC1	mIC2	18689	0.0106427	0.0434085	0.502302	1.84893e-06	0.000904745	0.0285714	0.053182	2.62191	27.2336	2.66287	29.645	7.70663	2.93932	7.83024	2.94052
Gprin3	mIC1	mIC2	243385	0.0469062	0.112944	0.526855	0.00641421	0.0266307	0.0285714	0.053182	2.75608	19.6798	2.66776	16.9116	6.74651	2.44786	6.52629	2.44635
Rgs20	mIC1	mIC2	58175	0.0111843	0.0448185	0.451825	7.402e-06	0.00114704	0.0285714	0.053182	2.54122	17.2616	2.66916	19.3421	6.77588	2.66639	6.83404	2.56037
Vldlr	mIC1	mIC2	22359	0.00851779	0.0379344	0.479891	0.0001619	0.00421262	0.0285714	0.053182	2.68085	27.4597	2.67876	27.1934	7.62259	2.84335	7.60371	2.83852
Slc1a4	mIC1	mIC2	55963	0.0813288	0.162954	0.482903	0.000453336	0.00648212	0.0285714	0.053182	2.51286	16.4669	2.68123	17.0368	6.71293	2.67143	6.52367	2.43309
Stxbp5l	mIC1	mIC2	207227	0.00664085	0.0323164	0.511318	0.000401688	0.00617986	0.0285714	0.053182	2.65746	23.7311	2.6814	24.7315	7.32516	2.75645	7.38092	2.75264
Cdo1	mIC1	mIC2	12583	0.478446	0.551568	0.523553	0.00183708	0.0133053	0.0285714	0.053182	2.50314	53.1487	2.69329	54.5671	9.54529	3.81333	9.1775	3.40754
Acvr2b	mIC1	mIC2	11481	0.0303273	0.0855229	0.752542	0.00610975	0.0261256	0.0285714	0.053182	2.62129	11.9784	2.69403	13.4999	5.79195	2.20958	5.97141	2.21654
Sostdc1	mIC1	mIC2	66042	0.0204063	0.06579	0.59264	0.00262021	0.0162392	0.0285714	0.053182	2.67326	13.5464	2.70319	14.1583	6.00685	2.24701	6.06853	2.24495
Tmem44	mIC1	mIC2	224090	0.0182793	0.0614051	0.678666	0.00225345	0.0149686	0.0285714	0.053182	2.68817	14.0426	2.72174	14.8179	6.06965	2.25791	6.14818	2.25891
Bdh2	mIC1	mIC2	69772	0.204256	0.298852	0.518814	0.00673457	0.0274367	0.0285714	0.053182	2.15413	13.6073	2.72793	22.3481	7.02963	3.26333	7.07599	2.59391
Mmp15	mIC1	mIC2	17388	0.0477979	0.114403	0.54152	0.00292893	0.0171369	0.0285714	0.053182	2.77511	25.8913	2.73777	23.9527	7.33896	2.64456	7.2189	2.63678
Dynlrb2	mIC1	mIC2	75465	0.019623	0.0642048	0.94852	0.0162089	0.0477486	0.0285714	0.053182	2.55499	10.7292	2.73974	14.2701	5.62506	2.2016	6.03923	2.20431
Aldh1a1	mIC1	mIC2	11668	0.033225	0.0911668	0.696866	0.00445597	0.0215177	0.0285714	0.053182	2.75167	20.8786	2.74152	20.4791	6.88668	2.50273	6.8574	2.50132
Ypel1	mIC1	mIC2	106369	0.0242294	0.0733264	0.475097	2.60914e-05	0.00194757	0.0285714	0.053182	2.47673	16.8078	2.75968	21.6185	6.82787	2.75681	6.95409	2.51989
Sox21	mIC1	mIC2	223227	0.00999526	0.0417639	0.920598	0.00719888	0.0285107	0.0285714	0.053182	2.56474	19.4792	2.76755	28.6289	7.0216	2.73774	7.57732	2.73792
Fgf18	mIC1	mIC2	14172	0.00692112	0.0329387	0.561673	0.000345606	0.00583161	0.0285714	0.053182	2.77644	16.4623	2.78173	16.5904	6.31592	2.27482	6.32662	2.27434
Tnik	mIC1	mIC2	665113	0.0752465	0.154333	0.656247	0.000786241	0.00850763	0.0285714	0.053182	2.59256	44.4072	2.78686	65.8654	8.90915	3.43643	9.42249	3.38104
Rtn1	mIC1	mIC2	104001	0.0187347	0.0622833	0.602024	0.00169954	0.012803	0.0285714	0.053182	2.784	110.167	2.78733	115.749	10.586	3.80244	10.6901	3.83525
D8Ertd82e	mIC1	mIC2	244418	0.026901	0.0792456	0.715485	0.0105383	0.0361646	0.0285714	0.053182	2.68423	13.7977	2.78977	16.0967	6.03448	2.24813	6.24847	2.23978
Hey1	mIC1	mIC2	15213	0.113894	0.202499	0.500348	0.000500742	0.00686426	0.0285714	0.053182	2.43169	12.9557	2.79053	16.7614	6.27674	2.58122	6.3385	2.27143
Pde9a	mIC1	mIC2	18585	0.00542132	0.0285934	0.530251	0.00018849	0.00441548	0.0285714	0.053182	2.81473	14.7806	2.79738	14.4625	6.0268	2.14116	5.99861	2.14437
Klf15	mIC1	mIC2	66277	0.107995	0.195885	0.508541	0.000272596	0.00528861	0.0285714	0.053182	2.5167	33.524	2.80256	39.7382	8.40801	3.34089	8.25963	2.94717
Ddit4l	mIC1	mIC2	73284	0.496497	0.56603	0.488189	0.0078691	0.0301091	0.0285714	0.053182	2.33801	31.932	2.80704	47.899	8.73152	3.73459	8.6709	3.08898
Mpzl2	mIC1	mIC2	14012	0.248575	0.341713	0.484033	0.010962	0.0369088	0.0285714	0.053182	2.61908	36.6188	2.80814	36.6872	8.40282	3.20831	8.07154	2.87433
Elavl2	mIC1	mIC2	15569	0.205556	0.29991	0.497286	0.00203595	0.0140318	0.0285714	0.053182	2.43225	31.9787	2.82627	54.3081	8.48938	3.49034	8.91876	3.15567
Tnfrsf19	mIC1	mIC2	29820	0.0267577	0.078982	0.509735	0.00257907	0.016142	0.0285714	0.053182	2.97998	20.0822	2.8423	16.2802	6.51365	2.1858	6.20984	2.1848
Pdpn	mIC1	mIC2	14726	0.258272	0.350625	0.546148	0.00186003	0.0133053	0.0285714	0.053182	3.06795	88.3517	2.84833	62.1262	9.59156	3.12637	9.1801	3.22297
Pdzrn3	mIC1	mIC2	55983	0.0662543	0.14178	0.539651	0.0130323	0.0414309	0.0285714	0.053182	2.36519	45.4268	2.84931	73.9759	9.53823	4.03276	9.56644	3.35745
Rai2	mIC1	mIC2	24004	0.00965081	0.0408675	0.683968	0.0011042	0.0102005	0.0285714	0.053182	2.75383	39.6554	2.84959	48.9922	8.33679	3.02734	8.65001	3.03553
Fabp7	mIC1	mIC2	12140	0.0442003	0.109142	0.466045	0.00558335	0.0246232	0.0285714	0.053182	2.76658	626.867	2.85526	703.398	14.5519	5.25988	14.5562	5.09805
Ank2	mIC1	mIC2	109676	0.369431	0.455247	0.44829	0.00557417	0.0246232	0.0285714	0.053182	2.35362	23.8508	2.86687	41.1732	7.95651	3.38055	8.23669	2.87306
Epha4	mIC1	mIC2	13838	0.00182876	0.0153115	0.496166	3.11287e-06	0.000907889	0.0285714	0.053182	2.87899	21.755	2.86901	21.4408	6.80799	2.36471	6.7884	2.36611
Unc5c	mIC1	mIC2	22253	0.00935928	0.0400956	0.645188	0.000799739	0.00854866	0.0285714	0.053182	2.81996	14.5454	2.86986	15.6272	5.98478	2.12229	6.087	2.12101
Pcdh9	mIC1	mIC2	211712	0.108471	0.1962	0.525075	0.0127774	0.0409365	0.0571429	0.0881152	2.09029	11.0521	2.87217	23.5716	6.64544	3.17919	6.9941	2.43513
Gdpd2	mIC1	mIC2	71584	0.0510553	0.119223	0.491352	6.69571e-05	0.00290663	0.0285714	0.053182	2.60849	19.2585	2.87268	23.3332	6.92049	2.65306	6.97094	2.42663
Cdon	mIC1	mIC2	57810	0.0179629	0.0608059	0.595191	0.00205625	0.014106	0.0285714	0.053182	2.87109	15.7255	2.88287	15.9533	6.09947	2.12444	6.11795	2.12217
Sox2ot	mIC1	mIC2	320478	0.0235435	0.0719538	0.58718	0.00461028	0.0219975	0.0285714	0.053182	2.87861	23.2268	2.88557	23.4547	6.95318	2.41546	6.96583	2.41402
Col2a1	mIC1	mIC2	12824	0.130469	0.221847	0.565883	0.00414496	0.0205799	0.0285714	0.053182	2.2954	10.4777	2.89347	14.809	6.00563	2.61638	5.94199	2.05359
Tead2	mIC1	mIC2	21677	0.00384997	0.0230998	0.50993	0.000103227	0.00346565	0.0285714	0.053182	2.91813	45.8392	2.90273	44.3587	8.39554	2.87703	8.34657	2.87542
Rimklb	mIC1	mIC2	108653	0.00314044	0.0210653	0.509885	2.86592e-05	0.00203573	0.0285714	0.053182	2.91731	84.8598	2.91668	83.8752	9.74868	3.34167	9.72415	3.33398
Pcdhb7	mIC1	mIC2	93878	0.0136579	0.0512345	0.53139	0.000307258	0.00557903	0.0285714	0.053182	2.79159	62.3585	2.95029	70.0629	9.29057	3.32805	9.274	3.14342
Plxnb1	mIC1	mIC2	235611	0.00576461	0.029589	0.532802	0.000263953	0.00518951	0.0285714	0.053182	2.96386	24.3942	2.95528	23.9247	6.9551	2.34663	6.92302	2.34259
Slain1	mIC1	mIC2	105439	0.015472	0.0554874	0.504822	0.000233104	0.00479721	0.0285714	0.053182	3.09896	22.1159	2.98113	19.6388	6.59521	2.1282	6.46391	2.16828
Ppm1e	mIC1	mIC2	320472	0.0220368	0.0695201	0.491089	0.00113554	0.0103313	0.0285714	0.053182	3.04465	24.4797	2.98348	21.0324	6.86989	2.25638	6.61011	2.21557
Mmd2	mIC1	mIC2	75104	0.0355953	0.0951224	1.02048	0.0127832	0.0409365	0.0285714	0.053182	2.82325	23.2111	2.98703	29.9068	7.02502	2.48828	7.3696	2.4672
Rnf182	mIC1	mIC2	328234	0.00311405	0.0210653	0.515287	5.50637e-05	0.0028524	0.0285714	0.053182	3.00867	20.4822	2.98795	19.8561	6.52505	2.16875	6.48034	2.16882
Pcdhb9	mIC1	mIC2	93880	0.0170341	0.0589764	0.494772	4.14647e-06	0.000913053	0.0285714	0.053182	3.08018	146.777	2.9913	128.801	10.6575	3.46003	10.5288	3.5198
Cachd1	mIC1	mIC2	320508	0.00525657	0.0279589	0.504046	1.14285e-07	0.000165814	0.0285714	0.053182	3.01218	19.1353	3.01765	18.3009	6.37437	2.1162	6.27241	2.07857
Tmem100	mIC1	mIC2	67888	0.0543813	0.124349	0.542551	0.00100974	0.00970938	0.0285714	0.053182	2.86398	46.3738	3.04988	51.893	8.50482	2.96958	8.47689	2.77942
Slc2a13	mIC1	mIC2	239606	0.00376126	0.0227708	0.562288	0.000107337	0.00352771	0.0285714	0.053182	3.01683	37.3244	3.05265	39.295	7.81128	2.58923	7.87649	2.58022
B4galnt4	mIC1	mIC2	330671	0.0450882	0.110316	0.542105	0.000574428	0.00718687	0.0285714	0.053182	2.65221	50.071	3.06479	72.4136	9.06309	3.41719	9.17035	2.99216
Gdap1	mIC1	mIC2	14545	0.0231397	0.0714636	0.918963	0.00788036	0.030126	0.0285714	0.053182	2.91391	23.738	3.07525	30.8751	6.95646	2.38733	7.33283	2.38446
Ttyh1	mIC1	mIC2	57776	0.00856008	0.0380026	0.507895	5.95386e-05	0.0028524	0.0285714	0.053182	2.97175	146.516	3.08053	157.141	10.8439	3.649	10.8027	3.50677
Slc22a17	mIC1	mIC2	59049	0.00424109	0.0247387	0.552473	0.000337561	0.00582988	0.0285714	0.053182	2.79376	117.171	3.08112	151.524	10.7038	3.83131	10.7239	3.48053
Serping1	mIC1	mIC2	12258	0.568315	0.626969	0.500462	0.0148454	0.0448416	0.0285714	0.053182	2.78278	71.09	3.0908	77.6696	9.60214	3.45056	9.28257	3.00329
Mpped2	mIC1	mIC2	77015	0.0117198	0.0463738	0.533293	0.000763577	0.00838601	0.0285714	0.053182	3.19855	46.2751	3.09817	38.9708	8.04845	2.51628	7.80286	2.51854
Igfbp2	mIC1	mIC2	16008	0.00272286	0.0194667	0.58713	6.70903e-05	0.00290663	0.0285714	0.053182	3.06184	29.8418	3.10457	32.0798	7.27542	2.37616	7.38108	2.37749
Sfrp2	mIC1	mIC2	20319	0.0115178	0.0457836	0.570094	1.74128e-05	0.00167693	0.0285714	0.053182	3.05541	36.5592	3.11056	40.213	7.71826	2.5261	7.85479	2.5252
Nsg2	mIC1	mIC2	18197	0.0595226	0.132151	1.01488	0.0144563	0.0442738	0.0285714	0.053182	3.11663	55.1955	3.12511	70.4465	8.5203	2.73382	9.02699	2.88854
Csrnp3	mIC1	mIC2	77771	0.00629676	0.0313344	0.631323	0.000368267	0.00591916	0.0285714	0.053182	3.0854	29.4456	3.12827	31.4627	7.22006	2.34007	7.31341	2.33784
Lrrn3	mIC1	mIC2	16981	0.0872559	0.170941	0.565101	0.000326423	0.00565971	0.0285714	0.053182	2.67165	46.6432	3.12847	61.5444	8.85983	3.31623	8.73597	2.79241
T	mIC1	mIC2	20997	0.0555929	0.126362	0.72314	0.00725291	0.0286731	0.0285714	0.053182	3.23348	43.3567	3.13086	37.0075	7.87303	2.43484	7.65465	2.44491
Hes5	mIC1	mIC2	15208	0.00518134	0.0278129	0.579917	0.00018824	0.00441548	0.0285714	0.053182	3.16006	46.0083	3.13628	44.3753	8.08108	2.55725	8.033	2.56132
Boc	mIC1	mIC2	117606	0.0121391	0.0472267	0.53558	0.00109592	0.0101823	0.0285714	0.053182	3.29601	34.1693	3.13658	26.7371	7.31353	2.2189	6.95963	2.21886
Msra	mIC1	mIC2	110265	0.0107083	0.0434492	0.535579	1.08138e-05	0.00132289	0.0285714	0.053182	3.2497	31.9826	3.1618	29.0928	7.22138	2.22217	7.11192	2.24933
Ctnnd2	mIC1	mIC2	18163	0.101117	0.187583	0.494851	0.00105016	0.00996059	0.0285714	0.053182	2.60318	53.5534	3.17016	108.592	9.32511	3.5822	9.87903	3.11626
Dbx1	mIC1	mIC2	13172	0.0255151	0.0761773	0.898115	0.00938379	0.0337198	0.0285714	0.053182	3.02637	17.753	3.17234	21.8737	6.19799	2.04799	6.50012	2.049
Celsr1	mIC1	mIC2	12614	0.0187134	0.0622833	0.603795	0.00148355	0.0121668	0.0285714	0.053182	3.26173	39.3376	3.17464	34.1337	7.64021	2.34238	7.43517	2.34205
Fads2	mIC1	mIC2	56473	0.0306687	0.0862484	0.685242	0.00385779	0.0197096	0.0285714	0.053182	3.19348	23.5286	3.17859	23.0172	6.63356	2.07722	6.60151	2.07686
6330439K17Rik	mIC1	mIC2	241688	0.0502029	0.118257	0.726979	0.00798701	0.0304365	0.0285714	0.053182	3.00562	57.7971	3.18042	71.6073	8.77118	2.91826	8.98811	2.82607
Gli2	mIC1	mIC2	14633	0.0124956	0.0481878	0.641524	0.00100043	0.00967971	0.0285714	0.053182	3.17194	41.6397	3.18546	42.5896	7.85688	2.47699	7.88899	2.47656
Fzd10	mIC1	mIC2	93897	0.0189219	0.0625148	0.603282	0.00166525	0.0127762	0.0285714	0.053182	3.23298	45.7069	3.19749	43.1367	7.98384	2.4695	7.90223	2.47138
Sox13	mIC1	mIC2	20668	0.00467857	0.0263591	0.63705	0.000234604	0.00480556	0.0285714	0.053182	3.16197	24.0303	3.20024	25.3654	6.70836	2.12158	6.78492	2.12013
Gsg1l	mIC1	mIC2	269994	0.00600017	0.0304433	0.536062	0.00026551	0.00519691	0.0285714	0.053182	3.26286	38.4518	3.20617	34.9329	7.59167	2.3267	7.45023	2.32372
Ptprd	mIC1	mIC2	19266	0.0370614	0.0975604	0.557438	0.000169836	0.00427305	0.0285714	0.053182	2.69486	37.4253	3.20821	56.0953	8.30934	3.0834	8.44081	2.63101
Mycn	mIC1	mIC2	18109	0.0092996	0.0400346	0.523362	8.75362e-05	0.00322486	0.0285714	0.053182	3.17443	66.0425	3.20963	63.477	8.82551	2.78018	8.69819	2.71003
Qrfpr	mIC1	mIC2	229214	0.0376306	0.0984784	0.518133	0.000858135	0.00883624	0.0285714	0.053182	3.11309	59.8146	3.21154	57.4585	8.69569	2.79326	8.48716	2.64271
Syt7	mIC1	mIC2	54525	0.0466923	0.112756	0.98226	0.0138202	0.04294	0.0285714	0.053182	2.79237	23.6637	3.21238	39.4049	7.11129	2.54669	7.69605	2.39575
Cyp2j9	mIC1	mIC2	74519	0.078123	0.158698	0.614643	0.00185625	0.0133053	0.0285714	0.053182	2.58867	34.1798	3.21506	46.4732	8.3022	3.20713	8.03864	2.50031
Ascl1	mIC1	mIC2	17172	0.0164354	0.0579053	0.991613	0.00547793	0.0244207	0.0285714	0.053182	3.05737	24.9355	3.22399	32.519	6.8955	2.25537	7.28187	2.25865
Kcnn2	mIC1	mIC2	140492	0.00524852	0.0279498	0.686818	0.000355133	0.00585755	0.0285714	0.053182	3.18151	55.9721	3.24684	64.1276	8.46839	2.66175	8.67457	2.67169
Scrg1	mIC1	mIC2	20284	0.00993172	0.0416168	0.915071	0.00306606	0.0174331	0.0285714	0.053182	3.07884	20.0221	3.26348	26.1802	6.4033	2.07978	6.79145	2.08104
Plce1	mIC1	mIC2	74055	0.00982802	0.0413792	0.612489	0.000486961	0.0067228	0.0285714	0.053182	3.29378	61.8996	3.26416	59.501	8.54664	2.59478	8.49839	2.60355
Stxbp6	mIC1	mIC2	217517	0.00798021	0.0363067	0.552254	0.00048606	0.0067228	0.0285714	0.053182	3.38115	75.1987	3.2854	61.5787	8.85012	2.61749	8.54537	2.60101
Kcnk2	mIC1	mIC2	16526	0.111743	0.199687	0.592784	0.0117509	0.0385255	0.0571429	0.0881152	2.29397	20.8802	3.30305	49.2849	7.77215	3.38809	8.06465	2.44158
Pdzrn4	mIC1	mIC2	239618	0.0102462	0.042519	0.767255	0.00132774	0.0114654	0.0285714	0.053182	3.20236	25.181	3.30769	29.4355	6.76757	2.11331	6.99393	2.11445
Morn4	mIC1	mIC2	226123	0.0142763	0.0524814	0.548752	2.54882e-06	0.000907889	0.0285714	0.053182	3.14616	49.2171	3.31022	53.7969	8.24022	2.61914	8.23815	2.48871
Megf11	mIC1	mIC2	214058	0.0225706	0.0704351	1.05203	0.0102116	0.0354669	0.0285714	0.053182	3.10586	34.3874	3.31029	48.9261	7.52743	2.42362	8.04189	2.42936
Afap1l2	mIC1	mIC2	226250	0.0102532	0.042519	0.570417	1.79978e-05	0.00168643	0.0285714	0.053182	3.09689	68.0532	3.32676	82.9264	8.99222	2.90363	9.11309	2.73933
Podxl2	mIC1	mIC2	319655	0.0251791	0.075692	0.729229	0.00252592	0.016142	0.0285714	0.053182	3.37028	25.0522	3.32685	23.6521	6.60733	1.96047	6.5253	1.9614
Nxph1	mIC1	mIC2	18231	0.0116241	0.0460366	0.549136	0.00100226	0.00967971	0.0285714	0.053182	3.4971	55.6778	3.33655	42.6711	8.12134	2.32231	7.73279	2.3176
Cbs	mIC1	mIC2	12411	0.0445708	0.109659	0.796663	0.00688943	0.0278614	0.0285714	0.053182	3.37649	34.3379	3.36064	33.6208	7.24848	2.14675	7.21955	2.14827
Ttpa	mIC1	mIC2	50500	0.0391684	0.101374	0.652124	0.0102569	0.0355679	0.0285714	0.053182	3.47628	33.7411	3.37112	29.0876	7.12646	2.05003	6.91298	2.05065
1110012J17Rik	mIC1	mIC2	68617	0.125352	0.21574	0.594578	0.0146429	0.0446076	0.0571429	0.0881152	2.29084	13.5155	3.3906	30.7335	6.6667	2.91015	7.0089	2.06716
Pipox	mIC1	mIC2	19193	0.0362356	0.0962435	0.671148	0.00389648	0.0197852	0.0285714	0.053182	3.51235	31.991	3.39751	27.2854	6.9896	1.99	6.75965	1.98959
Kank4	mIC1	mIC2	242553	0.00894732	0.039348	0.692735	0.000665148	0.0078115	0.0285714	0.053182	3.35445	38.2865	3.39823	40.9289	7.49231	2.23355	7.58796	2.23291
Egln3	mIC1	mIC2	112407	0.0419492	0.105931	0.590689	0.000278233	0.00537429	0.0285714	0.053182	2.8008	51.1238	3.40012	77.2298	8.82781	3.15189	8.88391	2.61282
Plch1	mIC1	mIC2	269437	0.0108257	0.0436597	0.636003	0.000652948	0.00771057	0.0285714	0.053182	3.46727	84.3831	3.42418	77.2144	8.99239	2.59351	8.85756	2.58677
Cadps2	mIC1	mIC2	320405	0.00756998	0.0350641	0.735668	0.000734106	0.00823173	0.0285714	0.053182	3.29297	33.0153	3.4416	39.7476	7.24529	2.20023	7.48874	2.17595
Scg2	mIC1	mIC2	20254	0.0419471	0.105931	0.695616	8.78694e-05	0.00322486	0.0285714	0.053182	3.29819	144.164	3.44771	195.129	10.2921	3.12052	10.7166	3.10832
Ttc6	mIC1	mIC2	100503562	0.00895248	0.039348	0.584246	0.000449702	0.00648212	0.0285714	0.053182	3.55698	72.657	3.44979	61.6107	8.60113	2.4181	8.3719	2.42679
Slc6a15	mIC1	mIC2	103098	0.0133725	0.050595	0.753712	0.000733338	0.00823173	0.0285714	0.053182	3.17038	52.9102	3.4663	74.5771	8.36347	2.638	8.74292	2.52226
Clstn2	mIC1	mIC2	64085	0.0338525	0.0923137	0.938354	0.0104395	0.0360312	0.0285714	0.053182	3.35812	33.997	3.46859	40.0771	7.2447	2.15737	7.48169	2.15698
Negr1	mIC1	mIC2	320840	0.0169484	0.0588544	0.670437	0.00256519	0.016142	0.0285714	0.053182	3.45192	46.5735	3.47196	48.2082	7.80148	2.26004	7.85306	2.26185
Ednrb	mIC1	mIC2	13618	0.0048618	0.0270005	0.543152	1.05918e-07	0.000165814	0.0285714	0.053182	3.4383	104.524	3.47196	108.212	9.45867	2.75098	9.49147	2.73375
Zfp41	mIC1	mIC2	22701	0.00374695	0.0227708	0.621303	0.000115438	0.00371085	0.0285714	0.053182	3.47054	76.9214	3.48461	78.9341	8.80133	2.53601	8.83922	2.53664
Gprasp2	mIC1	mIC2	245607	0.0212756	0.0677008	1.05723	0.00904076	0.033011	0.0285714	0.053182	3.25517	77.8216	3.50669	123.433	9.06774	2.78564	9.7192	2.77162
Grm3	mIC1	mIC2	108069	0.00273803	0.0195294	0.597548	5.38754e-05	0.00282461	0.0285714	0.053182	3.50882	62.1867	3.52197	63.2064	8.33357	2.37503	8.35396	2.37196
Jakmip2	mIC1	mIC2	76217	0.00948835	0.0404518	0.720702	0.000291578	0.00551078	0.0285714	0.053182	3.26324	67.0209	3.52766	92.6791	8.74701	2.68047	9.11924	2.58507
Zfp428	mIC1	mIC2	232969	0.00519541	0.0278129	0.65028	7.64186e-05	0.00303608	0.0285714	0.053182	3.44243	66.7833	3.54696	75.9409	8.54313	2.48172	8.69946	2.45266
Tril	mIC1	mIC2	66873	0.0260046	0.0771728	0.651786	0.00270772	0.0164577	0.0285714	0.053182	3.74758	50.3262	3.566	38.8405	7.71078	2.05754	7.33697	2.05748
2900092D14Rik	mIC1	mIC2	73100	0.00474654	0.0265613	0.734932	0.000359812	0.00585755	0.0285714	0.053182	3.48066	61.6514	3.57621	72.7615	8.34303	2.39696	8.58596	2.40085
Ankrd6	mIC1	mIC2	140577	0.0019606	0.0159602	0.597688	1.02559e-05	0.00129049	0.0285714	0.053182	3.58154	57.4027	3.57855	57.979	8.10644	2.26339	8.12907	2.27161
Calb2	mIC1	mIC2	12308	0.0149768	0.0542417	0.837822	0.00254663	0.016142	0.0285714	0.053182	3.4604	38.4753	3.58319	46.4672	7.40611	2.14025	7.68206	2.14392
Ncan	mIC1	mIC2	13004	0.019992	0.0650407	1.03344	0.00645687	0.0266934	0.0285714	0.053182	3.37951	34.6641	3.58488	47.0941	7.26513	2.14975	7.70747	2.15
Mapk10	mIC1	mIC2	26414	0.00877436	0.038681	0.730925	0.000564123	0.00715965	0.0285714	0.053182	3.51602	88.5251	3.58497	99.1349	9.03875	2.57073	9.19666	2.56534
Slc2a12	mIC1	mIC2	353169	0.0138487	0.0517302	0.617523	0.00169331	0.012803	0.0285714	0.053182	3.62547	36.7208	3.58626	34.8154	7.17857	1.98004	7.10198	1.98033
Kctd14	mIC1	mIC2	233529	0.00988166	0.041486	0.693777	0.000726589	0.00820487	0.0285714	0.053182	3.56919	75.4122	3.59775	78.9011	8.66423	2.4275	8.7279	2.42593
Grtp1	mIC1	mIC2	66790	0.0170875	0.0589913	0.614875	0.00145037	0.0119839	0.0285714	0.053182	3.68156	57.0418	3.59903	50.3822	8.00953	2.17558	7.8306	2.17575
Pnmal2	mIC1	mIC2	434128	0.012754	0.0489241	0.71927	0.000810431	0.00858676	0.0285714	0.053182	3.55195	75.4535	3.60186	77.9516	8.68174	2.44422	8.6999	2.41539
6330527O06Rik	mIC1	mIC2	76161	0.0573294	0.128881	0.814374	0.00923469	0.0334964	0.0285714	0.053182	3.78198	96.3705	3.60986	72.492	8.95952	2.369	8.5476	2.36785
St5	mIC1	mIC2	76954	0.0397809	0.10245	0.62414	0.00322674	0.0177253	0.0285714	0.053182	2.84286	52.0447	3.61566	82.8987	8.79561	3.09393	8.80986	2.43658
Tshz2	mIC1	mIC2	228911	0.00751542	0.0349134	0.615216	0.000241761	0.00490623	0.0285714	0.053182	3.49159	85.6976	3.61674	95.356	8.99833	2.57714	9.08802	2.51277
Frem2	mIC1	mIC2	242022	0.0525415	0.121658	0.905096	0.00942933	0.0337616	0.0285714	0.053182	3.7744	42.2791	3.65152	35.826	7.34892	1.94704	7.11009	1.94716
Stox2	mIC1	mIC2	71069	0.0173169	0.0591863	0.665653	0.0101632	0.0353543	0.0285714	0.053182	2.59209	42.7501	3.65642	88.1958	8.82084	3.40298	8.89547	2.43284
Zfp334	mIC1	mIC2	228876	0.0158266	0.0563009	0.558847	6.85394e-06	0.00114704	0.0285714	0.053182	3.27416	27.4796	3.66618	34.6711	6.88229	2.102	7.03439	1.91872
Sox2	mIC1	mIC2	20674	0.0233345	0.0716634	0.569261	0.000516839	0.00687661	0.0285714	0.053182	3.36002	375.912	3.66857	451.869	12.1789	3.62465	12.1248	3.30505
Abcd2	mIC1	mIC2	26874	0.00320229	0.0212074	0.612347	0.00010001	0.0034143	0.0285714	0.053182	3.65908	62.1492	3.67145	63.5056	8.19816	2.2405	8.23059	2.24178
A730017C20Rik	mIC1	mIC2	225583	0.0146756	0.0534307	0.686842	0.0173077	0.0499495	0.0285714	0.053182	2.4932	41.0019	3.67338	89.898	8.94564	3.58802	8.91794	2.42772
Fjx1	mIC1	mIC2	14221	0.0274103	0.0805305	0.635808	0.00258234	0.016142	0.0285714	0.053182	2.92425	82.6539	3.67969	132.072	9.67889	3.30988	9.67429	2.62911
Pcdh20	mIC1	mIC2	219257	0.0833978	0.166342	0.662326	0.00480585	0.0224322	0.0285714	0.053182	2.66928	52.1488	3.69926	95.4294	9.12193	3.41737	9.01272	2.43635
Arhgef4	mIC1	mIC2	226970	0.0376338	0.0984784	0.585346	6.67527e-05	0.00290663	0.0285714	0.053182	3.10444	63.0995	3.70902	96.5881	8.82096	2.8414	9.02778	2.43401
Irf6	mIC1	mIC2	54139	0.0836977	0.166714	0.671652	0.00412679	0.0205354	0.0285714	0.053182	2.7937	120.098	3.71416	182.642	10.7594	3.8513	10.2809	2.76803
Nrgn	mIC1	mIC2	64011	0.0494852	0.117294	0.962157	0.0106284	0.0363327	0.0285714	0.053182	3.88868	58.6097	3.74843	48.1069	7.9062	2.03313	7.62139	2.03322
Tmem178	mIC1	mIC2	68027	0.0496387	0.117342	0.762054	0.00378374	0.0195068	0.0285714	0.053182	2.81056	38.6422	3.75544	94.8816	8.18397	2.91186	8.95172	2.38366
Cdh10	mIC1	mIC2	320873	0.00251695	0.0186534	0.599986	2.09755e-05	0.00179949	0.0285714	0.053182	3.49155	99.6303	3.77475	116.442	9.30292	2.66441	9.33701	2.47354
Pou3f3	mIC1	mIC2	18993	0.00810253	0.0366361	0.874243	0.00116391	0.0104824	0.0285714	0.053182	3.64997	60.1711	3.79074	74.6658	8.14159	2.23059	8.45202	2.22965
Fam181b	mIC1	mIC2	58238	0.00520635	0.0278129	0.728417	0.00030378	0.00555123	0.0285714	0.053182	3.71292	90.1514	3.79616	101.992	8.88811	2.39383	9.05855	2.38624
Cdh22	mIC1	mIC2	104010	0.0381774	0.0994873	0.729308	0.00452311	0.0216991	0.0285714	0.053182	4.02064	105.341	3.8251	77.4744	8.94327	2.22434	8.49704	2.22139
Gpr37	mIC1	mIC2	14763	0.00775869	0.0358169	0.769906	0.000623476	0.00750284	0.0285714	0.053182	3.75269	73.9838	3.82849	83.3513	8.4648	2.25566	8.63715	2.25602
Mia1	mIC1	mIC2	12587	0.0116168	0.0460366	0.604493	0.00100064	0.00967971	0.0285714	0.053182	4.04207	65.7701	3.83922	49.8403	8.02464	1.98528	7.62543	1.98619
Tmem132c	mIC1	mIC2	208213	0.0251415	0.0756305	0.665012	0.00439157	0.0213236	0.0285714	0.053182	2.80847	78.9461	3.8879	166.112	9.78795	3.48515	9.93012	2.55411
Wif1	mIC1	mIC2	24117	0.0430027	0.107421	0.677205	0.00301804	0.017354	0.0285714	0.053182	2.91637	129.288	3.88998	215.072	10.6747	3.66028	10.4299	2.68122
Grik1	mIC1	mIC2	14805	0.00367711	0.0226173	0.612946	6.26025e-05	0.00290663	0.0285714	0.053182	3.95735	173.665	3.9023	161.363	9.95599	2.51582	9.86118	2.52702
Scn3a	mIC1	mIC2	20269	0.00465171	0.0263318	0.769996	0.000300011	0.00551078	0.0285714	0.053182	3.80249	156.224	3.90244	185.623	9.88783	2.60036	10.1327	2.59651
Wscd1	mIC1	mIC2	216881	0.0253014	0.0759041	0.704967	0.00472459	0.0222774	0.0285714	0.053182	3.97215	111.897	3.92708	104.303	9.09597	2.28994	8.99519	2.29055
Fam107a	mIC1	mIC2	268709	0.00190935	0.0157763	0.605907	3.84343e-07	0.000282108	0.0285714	0.053182	3.79277	147.456	3.93982	155.436	9.7837	2.57957	9.75659	2.47641
Tet1	mIC1	mIC2	52463	0.00152395	0.0135183	0.610262	3.09563e-06	0.000907889	0.0285714	0.053182	3.96045	89.4918	3.94842	87.9651	8.67378	2.1901	8.64947	2.19061
Robo3	mIC1	mIC2	19649	0.00225756	0.0171453	0.597685	1.50603e-07	0.000165814	0.0285714	0.053182	4.07016	300.046	3.97982	273.921	10.9094	2.68033	10.8151	2.71749
Scg5	mIC1	mIC2	20394	0.00442294	0.0254622	0.849989	0.000579306	0.00722197	0.0285714	0.053182	3.80168	147.472	3.98688	200.62	9.77572	2.57142	10.209	2.56064
Pcdhb3	mIC1	mIC2	93874	0.00193545	0.0159322	0.603719	7.11802e-06	0.00114704	0.0285714	0.053182	4.0307	128.084	4.00186	123.225	9.31096	2.31001	9.25878	2.31362
Camta1	mIC1	mIC2	100072	0.00945403	0.0403445	1.04923	0.00293547	0.017145	0.0285714	0.053182	3.7634	76.5277	4.0151	114.519	8.52248	2.26457	9.10784	2.2684
Gabrg1	mIC1	mIC2	14405	0.00293416	0.0204633	0.612041	4.80674e-05	0.00272639	0.0285714	0.053182	4.06526	123.173	4.01648	114.406	9.2101	2.26556	9.1049	2.26688
Zcchc18	mIC1	mIC2	66995	0.0231949	0.0715832	1.02495	0.00310951	0.0174942	0.0285714	0.053182	3.85336	104.683	4.04431	143.384	9.06145	2.35157	9.51689	2.35316
Nrcam	mIC1	mIC2	319504	0.00924119	0.0399517	0.665281	0.000395822	0.00613803	0.0285714	0.053182	4.04219	130.188	4.05369	123.74	9.33346	2.30901	9.22748	2.27631
Elavl4	mIC1	mIC2	15572	0.0112765	0.0451469	1.51195	0.0136067	0.0426201	0.0285714	0.053182	3.67192	79.9063	4.08006	156.748	8.68567	2.36543	9.65988	2.36758
Slc25a18	mIC1	mIC2	71803	0.00844588	0.0377621	0.987003	0.00180579	0.013145	0.0285714	0.053182	3.88501	55.469	4.09516	74.4098	7.80178	2.00817	8.22618	2.00876
Slitrk1	mIC1	mIC2	76965	0.00488273	0.0270485	0.630849	0.000175209	0.00431073	0.0285714	0.053182	4.17349	180.095	4.10558	161.125	9.85362	2.361	9.69296	2.36092
Foxa1	mIC1	mIC2	15375	0.0104432	0.0430232	0.645454	0.000691459	0.00795088	0.0285714	0.053182	4.23937	156.402	4.10835	125.88	9.53927	2.25016	9.22015	2.24425
Sez6	mIC1	mIC2	20370	0.0038557	0.0231027	0.609101	0.000148669	0.00401681	0.0285714	0.053182	4.24288	146.889	4.11514	120.608	9.41839	2.21981	9.13372	2.21954
Msx3	mIC1	mIC2	17703	0.0386489	0.10036	0.917628	0.00953185	0.0340456	0.0285714	0.053182	4.14898	133.765	4.16145	137.03	9.30668	2.24313	9.34362	2.24528
Gpr98	mIC1	mIC2	110789	0.00195822	0.0159602	0.620894	1.13928e-09	5.01737e-06	0.0285714	0.053182	4.09493	184.841	4.20201	188.954	9.9632	2.43306	9.9235	2.36161
Cbln1	mIC1	mIC2	12404	0.0225674	0.0704351	0.824466	0.00713354	0.0283801	0.0285714	0.053182	4.1593	80.7771	4.21416	86.8254	8.34135	2.00547	8.44369	2.00365
Cspg5	mIC1	mIC2	29873	0.00459826	0.0261802	0.756113	0.000204583	0.00448285	0.0285714	0.053182	4.21788	118.933	4.2464	125.074	9.03641	2.14241	9.1126	2.14596
2610017I09Rik	mIC1	mIC2	66297	0.00353982	0.022332	0.793725	0.000183055	0.00441548	0.0285714	0.053182	4.2311	181.229	4.34034	218.582	9.82338	2.32171	10.0987	2.32672
Alox15	mIC1	mIC2	11687	0.0953169	0.180393	0.737552	0.0147474	0.0447296	0.0285714	0.053182	2.73938	66.2319	4.34349	122.662	9.52738	3.47793	9.01378	2.07524
Odz3	mIC1	mIC2	23965	0.0351047	0.0944263	0.681748	0.00972135	0.0344431	0.0285714	0.053182	2.71426	127.984	4.34366	538.978	11.0831	4.08329	11.7879	2.71382
Bai3	mIC1	mIC2	210933	0.00167186	0.0143526	0.681965	8.19884e-06	0.00117668	0.0285714	0.053182	4.32724	256.561	4.3656	275.404	10.4085	2.40535	10.5137	2.40831
Odz2	mIC1	mIC2	23964	0.00282378	0.0198975	0.819495	0.000198278	0.00445518	0.0285714	0.053182	4.23365	211.077	4.371	265.665	10.1095	2.3879	10.4425	2.38904
Gpm6a	mIC1	mIC2	234267	0.0352641	0.0946393	0.619475	0.000204886	0.00448285	0.0285714	0.053182	3.75751	252.68	4.39805	378.17	10.8755	2.89434	11.0828	2.51995
Kcnc2	mIC1	mIC2	268345	0.00943519	0.0403032	0.69939	0.000574032	0.00718687	0.0285714	0.053182	4.60565	282.99	4.48876	234.852	10.4035	2.25885	10.133	2.25743
Pcdh8	mIC1	mIC2	18530	0.0145311	0.0530638	1.72796	0.0168587	0.0489426	0.0285714	0.053182	4.09646	153.921	4.53229	309.72	9.61261	2.34657	10.6174	2.34262
6330403K07Rik	mIC1	mIC2	103712	0.0321116	0.0891328	0.676104	0.00115005	0.0104001	0.0285714	0.053182	3.25398	182.028	4.58745	447.425	10.839	3.33101	11.26	2.45453
Pdlim3	mIC1	mIC2	53318	0.00916963	0.0399517	0.67932	5.09745e-05	0.00273771	0.0285714	0.053182	4.40496	529.08	4.69833	600.431	11.7044	2.6571	11.7255	2.49568
Prr18	mIC1	mIC2	320111	0.00219559	0.0170236	0.746259	3.83587e-05	0.00237932	0.0285714	0.053182	4.64877	165.454	4.69907	177.691	9.39022	2.01993	9.49353	2.0203
Id4	mIC1	mIC2	15904	0.040136	0.102707	0.669043	8.02541e-05	0.00307712	0.0285714	0.053182	3.79879	322.178	4.70246	488.898	11.3086	2.9769	11.3462	2.41283
En2	mIC1	mIC2	13799	0.00539295	0.0284954	0.680103	0.000209901	0.00448741	0.0285714	0.053182	4.85103	693.876	4.72788	573.594	11.8894	2.45091	11.6221	2.4582
Otx2	mIC1	mIC2	18424	0.014862	0.0539146	0.660922	2.09045e-05	0.00179949	0.0285714	0.053182	3.82765	289.618	4.74077	508.313	11.0702	2.89216	11.3927	2.40313
Shc4	mIC1	mIC2	271849	0.0362338	0.0962435	0.815824	0.00333024	0.0180402	0.0285714	0.053182	4.41278	193.439	4.76951	234.871	9.82141	2.22567	9.96505	2.08932
Bcan	mIC1	mIC2	12032	0.0108063	0.0436597	0.773492	0.000706103	0.00803307	0.0285714	0.053182	4.96569	260.984	4.88258	231.852	10.0521	2.02432	9.88073	2.02367
Tox3	mIC1	mIC2	244579	0.00148259	0.0133798	0.671093	2.06402e-06	0.000907889	0.0285714	0.053182	4.93124	543.807	4.9039	522.735	11.3984	2.31147	11.343	2.31305
Sox11	mIC1	mIC2	20666	0.00654146	0.031974	0.813957	0.000117958	0.0037396	0.0285714	0.053182	4.41304	415.101	4.9083	628.499	11.2456	2.54826	11.6742	2.37847
Fmo1	mIC1	mIC2	14261	0.00411926	0.0242931	0.714953	0.000123956	0.00378063	0.0285714	0.053182	4.96657	200.663	4.91395	187.406	9.57691	1.92828	9.47903	1.929
Rfx4	mIC1	mIC2	71137	0.00317218	0.0211032	0.775172	0.000103875	0.00346565	0.0285714	0.053182	4.88293	372.876	4.9541	415.383	10.7426	2.20003	10.8981	2.19982
Ildr2	mIC1	mIC2	100039795	0.00609348	0.0306343	0.738106	0.00224013	0.0149252	0.0285714	0.053182	3.73332	350.434	5.15483	631.441	11.5456	3.09257	11.5415	2.23896
1500015O10Rik	mIC1	mIC2	78896	0.00321895	0.0212538	0.703075	7.27827e-05	0.00298819	0.0285714	0.053182	5.33271	1568.39	5.28861	1466.61	13.065	2.44998	12.9709	2.4526
Ly6h	mIC1	mIC2	23934	0.00157833	0.0137838	0.716387	7.08081e-06	0.00114704	0.0285714	0.053182	5.45166	1040.59	5.46583	1063.61	12.2747	2.25156	12.3062	2.25149

## Sheet: mIC vs Mb
GENEID	SYMBOL	ttest_pval	adj,ttest_pval	meanFCarith	meanFCgeo
333564	Fndc3c1	6.13e-06	0.000313973	6.35709	2773.8
78896	1500015O10Rik	8.57e-05	0.00118022	5.11169	1433.51
17075	Epcam	0.000104536	0.00121476	4.84788	919.447
15904	Id4	0.000360685	0.00217425	5.01573	526.709
100039795	Ildr2	1.74e-07	8.38e-05	4.77506	511.987
76933	Ifi27l2a	0.00295126	0.00618803	3.7589	511.898
230904	Fbxo2	0.00015351	0.00147324	5.30545	462.644
54139	Irf6	0.000511633	0.00250175	5.11208	406.81
71137	Rfx4	9.51e-05	0.0012071	4.84003	393.496
20563	Slit2	0.000984927	0.0034607	3.62821	327.631
23965	Odz3	0.00148528	0.00428908	3.82984	321.8
268345	Kcnc2	0.000529876	0.00253279	4.60048	309.757
19649	Robo3	4.95e-07	8.76e-05	3.63139	260.522
15903	Id3	0.000305022	0.00200815	2.78016	251.914
24117	Wif1	0.000291586	0.00196936	3.78578	245.158
14261	Fmo1	0.000135529	0.00137597	5.0506	217.18
271849	Shc4	0.00303508	0.00630213	4.58978	209.607
110789	Gpr98	2.7e-06	0.000214017	4.19215	204.513
11687	Alox15	0.00276841	0.00599656	4.64986	194.624
57776	Ttyh1	9.89e-09	1.91e-05	3.24384	190.121
329828	AI464131	0.000456293	0.00239316	4.09459	176.024
15375	Foxa1	0.000633424	0.00276442	4.25972	172.905
20249	Scd1	0.00160938	0.00447332	3.75909	170.917
18530	Pcdh8	0.0148555	0.0174863	4.07952	169.8
14221	Fjx1	6.96e-05	0.0010401	4.10534	165.099
14805	Grik1	6.77e-05	0.00102845	3.68626	164.74
12351	Car4	0.00547455	0.00904919	3.58454	151.778
208213	Tmem132c	0.000197763	0.00163727	3.72645	150.342
17703	Msx3	0.00804825	0.0115086	4.18731	150.327
19659	Rbp1	0.00211849	0.00522578	2.88738	139.704
21682	Tec	4.41e-05	0.000817067	3.09545	139.629
15228	Foxg1	0.010532	0.0135985	3.54667	137.405
16373	Irx3	0.000846666	0.00321171	4.07764	137.269
23964	Odz2	0.000499172	0.00249113	3.22076	135.604
13618	Ednrb	3.64e-05	0.000723909	3.73887	129.647
14405	Gabrg1	5.22e-05	0.000915011	4.0279	129.333
14860	Gsta4	0.000262415	0.00187468	2.45895	126.335
11931	Atp1b1	9.64e-05	0.0012071	2.08858	120.384
23831	Car14	0.000428643	0.00233574	4.19924	119.24
14862	Gstm1	8.37e-07	0.0001077	2.04399	118.73
268709	Fam107a	0.00040271	0.00227143	3.41182	115.59
76954	St5	7.68e-05	0.00111459	3.76081	114.964
107869	Cth	2.69e-05	0.000592465	3.29717	114.203
12307	Calb1	0.000319394	0.00202004	3.79126	111.102
219257	Pcdh20	0.00103586	0.00354901	3.68349	109.799
76161	6330527O06Rik	0.00910075	0.0123925	3.73487	98.492
66214	1190002H23Rik	0.000187773	0.00160984	2.80168	98.1819
11669	Aldh2	5.1e-07	8.76e-05	2.53516	98.0695
74137	Nuak2	9.36e-05	0.0012071	2.54618	95.933
12778	Cxcr7	0.00112264	0.00369551	2.61591	90.3342
16010	Igfbp4	0.000189092	0.00161397	2.44262	89.0092
225583	A730017C20Rik	1.54e-05	0.000464052	3.46738	88.0969
20370	Sez6	0.00113418	0.0037082	3.01043	85.0976
14972	H2-K1	0.00268396	0.00595681	2.83551	84.6375
73284	Ddit4l	0.0038588	0.0073264	3.76555	83.0398
112407	Egln3	3.32e-05	0.00068863	3.73096	81.9784
12832	Col5a2	0.00649526	0.0101125	2.72885	81.2694
14763	Gpr37	0.000553015	0.00253828	3.7697	80.9374
233529	Kctd14	0.000698869	0.00294977	3.53142	80.5152
70417	Megf10	0.00256138	0.00579238	2.49807	80.4882
23934	Ly6h	0.000350077	0.00214894	2.04608	77.7536
14873	Gsto1	2.17e-07	8.38e-05	2.8738	77.6337
17263	Meg3	0.00177364	0.00472356	2.80676	74.7347
18104	Nqo1	0.00286853	0.00611424	3.89965	74.1179
229214	Qrfpr	0.00136269	0.0040835	3.24925	73.763
100503562	Ttc6	0.000540959	0.00253279	3.48305	73.5464
226250	Afap1l2	0.000190662	0.0016202	3.07255	72.5711
76263	Gstk1	0.00289624	0.00614134	3.93526	70.4161
22418	Wnt5a	0.000723039	0.00296764	3.24747	69.7361
99543	Olfml3	0.000132604	0.00135696	3.47171	68.5309
219228	Pcdh17	0.000156492	0.00147579	2.61769	68.4841
108069	Grm3	4e-05	0.000772453	3.51426	68.3715
16403	Itga6	0.00919498	0.0124476	2.53222	67.6305
18003	Nedd9	5.08e-06	0.000279711	2.47765	66.8877
240725	Sulf1	0.000105287	0.00121616	3.46736	66.7714
21809	Tgfb3	0.00531009	0.00889935	4.09976	65.7168
64011	Nrgn	0.00936252	0.0125918	3.95968	65.5629
80892	Zfhx4	0.000539067	0.00253279	3.43886	65.4074
19224	Ptgs1	0.0179465	0.019873	2.68395	64.3155
22773	Zic3	0.00161274	0.00447623	3.17796	62.6
66355	Gmpr	0.000326531	0.00205843	3.61025	62.246
97064	Wwtr1	4.27e-07	8.76e-05	2.98963	61.9972
66141	Ifitm3	0.0127899	0.0157062	1.92433	61.8876
18231	Nxph1	0.00091923	0.00335832	3.47398	60.0464
14609	Gja1	0.00123215	0.00385332	1.91068	59.2101
74519	Cyp2j9	0.000623618	0.00274109	3.29621	58.4013
140577	Ankrd6	1.13e-05	0.000411086	3.48355	57.9858
12395	Runx1t1	5.89e-05	0.000980456	3.00249	57.5429
72960	Top1mt	1.03e-05	0.000396337	3.56394	57.3274
66873	Tril	0.00241813	0.00563171	3.80374	56.2129
21827	Thbs3	0.00628635	0.00993965	3.38471	54.5589
73102	Slc22a23	8.95e-05	0.00119851	3.41241	53.2309
74055	Plce1	0.000408326	0.00227647	2.92086	53.1708
16779	Lamb2	4.09e-05	0.000778617	2.494	51.8699
26941	Slc9a3r1	0.00219975	0.00534432	2.97268	51.6639
16475	Jub	0.000194837	0.00163727	3.65392	50.7646
26458	Slc27a2	0.000967073	0.0034546	3.46354	49.6927
68797	Pdgfrl	0.00323893	0.0065906	3.44688	49.3133
229534	Pbxip1	1.23e-06	0.000141611	2.75735	49.2731
20997	T	0.00617188	0.00982471	3.21418	48.4043
319939	Tns3	0.00176094	0.00471132	2.00346	48.3373
18858	Pmp22	9.42e-06	0.000386008	2.26182	47.4618
26897	Acot1	0.000926172	0.00336584	2.01916	47.4613
93897	Fzd10	0.0012365	0.00385332	3.13763	46.859
20200	S100a6	0.00378807	0.00724201	1.94614	46.3694
15208	Hes5	0.000173797	0.00157396	3.03689	45.6676
242022	Frem2	0.00994883	0.0130731	3.83798	45.5483
24063	Spry1	0.002071	0.00518152	3.81135	45.2995
67888	Tmem100	0.00181834	0.00477222	2.79313	45.2355
66180	Leprel4	0.00978663	0.0129659	2.78828	44.8764
71586	Ifih1	0.00527383	0.00886942	3.35001	43.3546
14012	Mpzl2	0.0133244	0.0161958	2.60444	42.9071
16145	Igtp	0.00512081	0.00871268	2.73055	42.8138
17750	Mt2	0.00668368	0.0102936	1.70384	42.6128
67880	Dcxr	0.000521781	0.00251001	3.43197	42.4456
98932	Myl9	0.00918619	0.0124476	2.8834	42.3274
80285	Parp9	0.00216633	0.00531659	2.85296	42.3078
12925	Crip1	0.0101483	0.0132899	2.72082	42.3054
67916	Ppap2b	0.00514537	0.00873716	2.22366	42.1638
67111	Naaa	0.000232865	0.00174107	3.4056	41.9689
16419	Itgb5	0.00030897	0.00201209	2.47544	41.732
12552	Cdh11	0.00112124	0.00369551	2.32968	41.6773
228357	Lrp4	0.00162465	0.00449634	3.11072	41.653
22619	Siae	0.00121611	0.00383312	3.15193	41.5509
11745	Anxa3	0.000174674	0.00157452	3.23051	41.087
353169	Slc2a12	0.00136683	0.0040835	3.70267	40.6521
242553	Kank4	0.00100293	0.00349847	3.34377	40.5697
66277	Klf15	0.000350916	0.00214894	2.61891	40.3438
75745	Rian	0.00590912	0.00951478	3.3563	40.3356
13732	Emp3	0.00181053	0.00476241	3.00502	40.1455
18605	Enpp1	0.00271867	0.00597303	3.07423	39.6543
11906	Zfhx3	2.99e-06	0.000214017	2.56204	39.6437
12411	Cbs	0.005861	0.00945307	3.43904	39.0059
22329	Vcam1	8.24e-06	0.000378273	2.1201	38.7754
12830	Col4a5	0.000517286	0.00250715	2.80847	38.6266
67621	Bend5	2.32e-05	0.000540215	2.57951	38.3117
74030	Rin2	4.53e-06	0.00027265	1.87108	38.124
50500	Ttpa	0.00900087	0.0123314	3.55587	38.1152
20674	Sox2	0.0147717	0.0174386	1.70693	37.9523
64085	Clstn2	0.00825636	0.0117021	3.40044	37.8983
12614	Celsr1	0.000687184	0.00291977	3.05622	37.8518
56458	Foxo1	0.0022642	0.00539882	2.3015	37.4952
19039	Lgals3bp	0.006797	0.0103894	3.42778	37.4507
24110	Usp18	0.019268	0.0209633	3.40985	37.1403
14182	Fgfr1	0.000185022	0.00160119	2.98853	37.0352
12759	Clu	0.0209397	0.0222427	1.93908	36.949
14387	Gaa	3.43e-05	0.000697243	2.24975	36.9194
333182	Cox6b2	0.00222267	0.00535941	3.24455	36.7548
210503	Zfp677	0.0262663	0.0262936	2.60381	36.543
16431	Itm2a	1.45e-05	0.00044462	1.66469	36.4367
19193	Pipox	0.00332321	0.00668454	3.60394	36.3978
11761	Aox1	0.000998193	0.00348825	3.31521	36.2636
232345	A2m	0.00910123	0.0123925	2.6798	36.1483
11475	Acta2	0.0018073	0.00476241	2.2796	36.109
69538	Antxr1	2.01e-05	0.000540215	1.62373	35.3287
80837	Rhoj	0.00206375	0.00517683	1.79245	35.317
65255	Asb4	0.0012319	0.00385332	3.0121	35.2347
67865	Rgs10	0.00423634	0.00771662	2.94878	35.0164
22160	Twist1	0.00694109	0.010518	2.72532	34.4244
22320	Vamp8	0.000126109	0.001344	2.9707	33.8724
71803	Slc25a18	0.0135915	0.0164603	2.71809	32.9423
72333	Palld	0.00486216	0.0084193	2.11858	32.9411
54561	Nap1l3	0.000789471	0.0031305	2.42442	32.7405
12798	Cnn2	0.00143425	0.00419193	2.13194	32.6585
12032	Bcan	0.0136744	0.0165275	1.97564	32.6468
214058	Megf11	0.00751668	0.0110181	2.84026	32.4409
12843	Col1a2	0.00352154	0.00694586	2.85573	32.3893
77097	Tanc2	0.00524744	0.00883673	3.15359	32.1043
72514	Fgfbp3	0.00178657	0.00472743	1.9582	32.0181
12583	Cdo1	0.00203186	0.0051369	2.04558	31.3619
108653	Rimklb	0.00904852	0.0123704	1.9657	31.024
23966	Odz4	0.0171416	0.0192783	3.28856	30.7414
54396	Irgm2	0.00309129	0.00638447	2.84885	29.9552
71233	Enkur	0.000227746	0.00174107	2.81574	29.6183
12140	Fabp7	0.00774896	0.0112136	1.49927	29.4844
211652	Wwc1	0.00251188	0.00574101	2.10928	28.799
54525	Syt7	0.0126501	0.0155923	2.9851	28.7834
672511	Rnf213	0.008599	0.0120201	2.29215	27.9133
17172	Ascl1	0.00398854	0.00747706	3.15306	27.783
212943	Fam46a	0.00256848	0.00580164	2.9535	27.2274
17748	Mt1	0.00117179	0.00376104	1.66276	27.2172
69550	Bst2	0.00380053	0.0072443	2.41108	27.0649
27357	Gyg	0.000831715	0.00320235	2.09253	26.9024
16913	Psmb8	0.017778	0.0197431	2.88971	26.781
23833	Cd52	0.00520609	0.00878668	2.1044	26.5212
27273	Pdk4	0.00809407	0.0115636	2.74817	26.2676
12496	Entpd2	0.0158464	0.0182315	2.08844	25.9938
12978	Csf1r	0.000150965	0.00147324	2.00394	25.9541
11747	Anxa5	0.00982888	0.0129961	1.76964	25.8625
14131	Fcgr3	0.000468909	0.00240412	2.04818	25.5826
72017	Cyb5r1	0.00443444	0.00792775	1.95575	25.3838
56473	Fads2	0.00388349	0.0073588	3.22633	25.1288
14313	Fst	0.00431988	0.00782446	2.87576	25.1287
14118	Fbn1	0.00408024	0.00757535	2.16446	25.0846
13388	Dll1	0.0194328	0.021095	3.14023	25.0807
20254	Scg2	0.00396411	0.00745237	1.80711	25.0592
268860	Abat	0.0011336	0.0037082	1.60683	24.986
14230	Fkbp10	0.000431389	0.0023375	2.82993	24.8856
20668	Sox13	0.000156191	0.00147579	3.1666	24.473
545370	Hmcn1	0.00119441	0.00379782	2.72408	24.3163
140887	Lnx2	0.00456723	0.00805319	2.36581	24.2352
320508	Cachd1	8.67e-05	0.00118306	3.37686	24.2348
20692	Sparc	0.00516866	0.0087536	1.67767	24.1501
13838	Epha4	8.23e-06	0.000378273	2.88536	24.0383
52668	Ifi27l1	0.0121412	0.015149	1.97969	23.954
16414	Itgb2	0.000370519	0.00219027	2.93999	23.9046
69772	Bdh2	0.0055263	0.00910353	2.69825	23.866
16206	Lrig1	0.00103973	0.00354981	1.63665	23.8071
27386	Npas3	0.000992698	0.00348166	2.72289	23.2114
71584	Gdpd2	0.000759483	0.00305217	2.72415	23.1724
232232	Hdac11	0.000469857	0.00240412	2.58793	23.1453
22051	Trip6	0.0143685	0.0171091	2.08137	23.1243
279653	Pcdh19	0.00178374	0.00472743	2.90738	23.0782
100503686	Gm19831	0.00701176	0.0105725	2.33896	22.7193
107350	AW112010	0.0207949	0.0221612	2.86591	22.6697
67374	Jam2	0.00127074	0.0039106	3.13658	22.6153
56615	Mgst1	0.00195142	0.00499905	1.56243	22.5555
13056	Cyb561	0.0158779	0.0182421	2.93688	22.3164
17388	Mmp15	0.000932777	0.00336953	2.47007	22.0826
15437	Hoxd8	0.0241776	0.0246765	2.65551	21.5958
229905	Ccbl2	0.000718486	0.00296764	2.28043	21.5616
320478	Sox2ot	0.00454952	0.00803646	2.76884	21.1351
223227	Sox21	0.00638618	0.0100481	2.55349	21.0691
100121	Tdrd7	0.000145017	0.00144195	2.24011	21.0043
29820	Tnfrsf19	0.00160259	0.00446675	2.97313	20.9829
68303	Fam114a1	0.0128685	0.0157509	2.43595	20.9321
68659	Fam198b	0.00748688	0.0110162	2.74322	20.8169
69534	Avpi1	0.000948514	0.0034009	2.64471	20.8036
208618	Etl4	2.44e-05	0.000554688	2.28519	20.731
13845	Ephb3	0.00642886	0.010066	2.7199	20.6169
268354	Fam19a2	0.0175211	0.0195366	2.65349	20.3779
11668	Aldh1a1	0.00238589	0.00559901	2.478	20.3335
11816	Apoe	0.00947223	0.0126711	1.46566	20.0868
13650	Rhbdf1	0.00081013	0.00314435	2.34654	19.9733
13172	Dbx1	0.00837763	0.0118046	3.07989	19.4898
207521	Dtx4	0.010921	0.0139634	2.41715	19.2945
242864	Napepld	0.0177713	0.0197431	2.57731	19.2123
66993	Smarcd3	0.000113104	0.00126115	1.72935	19.2055
194126	Mtmr11	0.0011212	0.00369551	2.39581	19.1667
11486	Ada	0.00507718	0.00866714	2.51182	18.9886
140492	Kcnn2	0.00430949	0.00781297	1.95448	18.8071
93874	Pcdhb3	0.00472809	0.00824636	1.81219	18.8019
70097	Sash1	0.000111673	0.00125975	1.51435	18.7897
12824	Col2a1	0.00253263	0.00576794	3.05736	18.7149
76491	Abhd14b	0.00959059	0.0127941	2.35524	18.6758
17084	Ly86	0.00246607	0.00568185	1.67491	18.5484
74048	4632428N05Rik	0.0106684	0.0137379	2.19586	18.5304
18950	Pnp	0.000103717	0.00121436	1.50473	18.5208
14314	Fstl1	0.000132931	0.00135696	1.4361	18.4648
66278	1810013D10Rik	7.63e-07	0.000105181	2.14196	18.2482
76467	Msrb2	0.000152629	0.00147324	2.48079	18.2373
244810	AW551984	0.0143015	0.017061	2.97283	18.0443
20971	Sdc4	0.000238968	0.00177908	2.61113	17.9933
12259	C1qa	0.0133122	0.0161913	1.54412	17.8819
58175	Rgs20	1.36e-05	0.000438602	2.46501	17.3888
622434	Arhgef26	0.00253217	0.00576794	2.31722	17.3546
14172	Fgf18	0.000421602	0.00231043	2.77398	17.3039
230757	5730409E04Rik	0.00319539	0.00653648	2.9278	17.272
26362	Axl	0.00121262	0.0038322	2.68364	17.2193
269999	Orai3	0.00108634	0.0036521	3.33368	17.1569
100504017	D230004N17Rik	2.25e-05	0.000540215	2.84682	17.064
13798	En1	0.00388084	0.0073588	2.26516	17.0439
72562	Pcbd2	0.017074	0.0192157	2.03988	17.0291
57810	Cdon	0.00173045	0.00465555	2.87998	16.9417
76238	Grhpr	0.000116807	0.00129495	2.25803	16.9311
58859	Efemp2	0.00017715	0.00157939	2.56379	16.7978
14634	Gli3	0.00206175	0.00517683	2.87799	16.7551
50908	C1s	0.00294109	0.00617662	2.28095	16.7267
11676	Aldoc	0.0153373	0.0178874	1.71142	16.649
245404	Dcaf12l1	0.0015504	0.00438116	2.11281	16.5847
23880	Fyb	0.000274839	0.00190847	2.79732	16.4065
72007	Fndc3b	0.000313965	0.00201209	1.69164	16.3904
67009	Ttc23	0.0027571	0.00599598	2.81853	16.3015
328234	Rnf182	0.000737166	0.00299597	2.82312	16.2539
14017	Evi2a	0.00618563	0.00983684	2.43971	16.1106
226422	Rab7l1	0.000311578	0.00201209	2.3872	16.0473
235472	Prtg	0.0143608	0.0171091	2.30357	15.9999
16582	Kifc3	0.0137971	0.0166342	2.22923	15.8679
66333	Aqp11	0.003933	0.00740171	2.63367	15.8212
77994	2810055G20Rik	0.0103384	0.0134567	2.02942	15.8123
66042	Sostdc1	0.00186895	0.00486532	2.74179	15.7545
17751	Mt3	0.00470461	0.00821284	1.98986	15.5972
142980	Tlr3	0.0159883	0.0183035	2.18147	15.5352
14991	H2-M3	0.00665121	0.0102642	2.37503	15.427
216136	Ilvbl	0.00290088	0.00614134	1.8831	15.3832
20269	Scn3a	0.00116842	0.00376104	1.65016	15.3754
15446	Hpgd	0.00141674	0.0041545	2.4229	15.3199
67739	Slc48a1	0.00116959	0.00376104	1.8956	14.8273
14066	F3	0.0226583	0.0234736	1.79553	14.8092
106878	2010002N04Rik	0.0162406	0.0185264	2.84419	14.7996
107227	Macrod1	0.000982126	0.0034607	2.30482	14.7869
68738	Acss1	0.0098417	0.0129961	2.54669	14.7358
244418	D8Ertd82e	0.0090575	0.0123739	2.64245	14.7136
70676	Gulp1	0.000184786	0.00160119	2.42867	14.6788
17289	Mertk	0.00774636	0.0112136	2.49123	14.6336
241576	Ldlrad3	0.00448469	0.00800074	1.70648	14.5253
13036	Ctsh	0.0215357	0.0227007	1.84358	14.5017
76969	Chst1	0.000935586	0.00337336	1.95759	14.2628
23888	Gpc6	0.00012908	0.00134753	2.19159	14.2377
56857	Slc37a2	0.000776927	0.00309008	2.10267	14.0394
56812	Dnajb2	9.26e-05	0.0012071	2.10878	13.9198
12406	Serpinh1	0.0041335	0.00760832	1.46991	13.9152
22352	Vim	0.00233461	0.00548533	1.36453	13.7951
12308	Calb2	0.00302759	0.00630012	1.99215	13.7572
217333	Trim47	0.00713205	0.0106893	2.11079	13.7555
66790	Grtp1	0.00603124	0.00965386	1.85458	13.7531
76965	Slitrk1	0.0139917	0.0167803	1.61277	13.6975
27226	Pla2g7	0.00458508	0.00806618	1.85607	13.6228
69479	1700029J07Rik	0.00266885	0.00594025	2.3994	13.5079
228026	Pdk1	0.00697315	0.01055	2.05598	13.4132
102545	Cmtm7	0.000704916	0.00294977	2.12611	13.3984
14362	Fzd1	0.000790545	0.0031305	2.27184	13.3894
105352	Dusp22	0.0034708	0.00688105	1.92622	13.299
14726	Pdpn	0.0158592	0.0182315	1.61841	13.2978
20893	Bhlhe40	6.92e-05	0.0010401	1.70692	13.29
20660	Sorl1	0.00227449	0.00540997	1.73586	13.1466
12825	Col3a1	0.000179832	0.00157939	1.79016	13.0779
66259	Camk2n1	0.000101623	0.00121436	1.52029	12.9338
16332	Inppl1	9.58e-05	0.0012071	1.62717	12.8134
214597	Sidt2	0.0125103	0.0154843	1.57422	12.7507
16391	Irf9	0.000682403	0.00291829	1.76415	12.7346
13852	Stx2	0.000894169	0.00330431	2.53807	12.6866
101502	Hsd3b7	0.00062745	0.0027508	2.07114	12.6163
18606	Enpp2	0.000836913	0.00321171	1.44517	12.6137
11861	Arl4a	0.0044963	0.00800074	1.65844	12.6024
64685	Nmi	0.00206976	0.00518152	1.67313	12.5563
102623	AI414108	0.000148268	0.00145922	2.65966	12.5401
18631	Pex11a	3.1e-05	0.000670958	2.32639	12.4808
12260	C1qb	0.00233374	0.00548533	1.48857	12.4793
54353	Skap2	1.42e-06	0.000144374	2.0443	12.4719
73230	Bmper	0.00418044	0.00766205	2.519	12.4507
74245	Ctbs	0.000281383	0.00193853	2.45804	12.4227
15438	Hoxd9	0.00892781	0.0122749	2.43243	12.374
18295	Ogn	0.0157661	0.0181894	2.65831	12.3522
75465	Dynlrb2	0.014315	0.0170665	2.61771	12.2739
319236	Trim12c	0.0175426	0.0195492	2.37321	12.1318
20733	Spint2	0.0029678	0.00619577	2.19583	12.1101
14964	H2-D1	0.00364137	0.0070595	1.47534	12.0966
58809	Rnase4	0.0023891	0.00559973	1.51065	12.0487
320557	Fam169a	0.010964	0.0139911	2.39667	11.9564
231861	Tnrc18	0.000315588	0.00201467	1.68643	11.8883
15162	Hck	0.00874314	0.0121537	2.15712	11.8776
18753	Prkcd	1.81e-05	0.000528624	2.57612	11.7583
12577	Cdkn1c	0.00876495	0.012155	1.60467	11.7259
72137	Wdsub1	0.00152229	0.00434393	2.06014	11.7203
102747	Lrrc49	0.00949504	0.0126842	2.1516	11.685
245386	Fam70a	0.000826333	0.00319558	2.08837	11.5763
13057	Cyba	0.000637469	0.0027758	1.78027	11.5477
269152	Kif26b	0.0147457	0.0174292	2.23691	11.484
50915	Grb14	0.0221989	0.0232096	1.96986	11.4374
14119	Fbn2	0.0119842	0.0149724	2.25418	11.3575
13138	Dag1	0.0068039	0.0103917	1.79335	11.3166
21838	Thy1	0.0207105	0.022107	2.34455	11.2911
230088	B230312A22Rik	3.5e-06	0.000232792	1.62008	11.2362
17150	Mfap2	0.00726733	0.0107961	2.51738	11.233
16173	Il18	0.0250311	0.0253998	1.89928	11.2257
12476	Cd151	0.00362557	0.00705197	1.61018	11.2148
545622	Ptpn3	0.0120275	0.0150169	1.70787	11.1587
434128	Pnmal2	0.0018438	0.00482572	1.71064	11.1475
17313	Mgp	0.0247071	0.0251238	1.49715	11.1472
14190	Fgl2	0.0139049	0.0167223	1.9069	11.0801
230103	Npr2	0.000926522	0.00336584	1.79103	11.0324
72701	Zfp618	0.000369875	0.00219027	2.73085	11.0318
13040	Ctss	5.52e-05	0.000958481	1.3338	11.0316
106861	Abhd3	0.00535344	0.00892549	2.14057	10.9683
16792	Laptm5	0.00289422	0.00614134	1.65052	10.7847
13358	Slc25a1	0.00450245	0.00800074	1.66345	10.762
58238	Fam181b	0.0010599	0.00359777	1.61869	10.7233
80891	Fcrls	0.0169061	0.0191044	1.84216	10.719
50706	Postn	0.000119874	0.00130559	2.12312	10.6717
13032	Ctsc	0.00722977	0.0107785	1.45356	10.6201
12894	Cpt1a	0.000678703	0.00290937	1.60994	10.5184
65113	Ndfip1	4.09e-07	8.76e-05	1.38079	10.4395
75578	Fggy	0.00084856	0.00321171	1.79836	10.399
68385	Tlcd1	0.000359837	0.00217425	1.85491	10.3423
232441	Rerg	0.0156062	0.0180698	2.1576	10.3246
70461	Crtc3	0.00436586	0.00787655	1.9333	10.3176
68151	Wls	0.0013369	0.004066	1.47253	10.2506
109900	Asl	0.00339682	0.00681129	2.27442	10.196
14872	Gstt2	0.00123997	0.0038579	2.24718	10.1665
114644	Slc13a3	0.00497152	0.00853968	1.69031	10.079
67978	Tctn2	0.00263366	0.00588515	2.58094	10.0333
192216	Tmem47	0.00248161	0.00569884	1.50324	9.97877
68328	Rab13	0.00534138	0.0089208	1.9064	9.9537
243912	Hspb6	0.00676219	0.010385	2.63208	9.88833
17294	Mest	0.0216865	0.0228223	1.47547	9.86162
16651	Sspn	0.00239841	0.00561472	2.29244	9.78323
71918	Zcchc24	0.0142601	0.0170226	1.75782	9.75403
19301	Pxmp2	0.00343104	0.00684434	2.44422	9.64831
225845	Pla2g16	0.00537145	0.00894258	2.22494	9.51949
17874	Myd88	0.00917542	0.0124468	1.96464	9.37096
70152	Mettl7a1	0.000727755	0.00297424	1.48091	9.32505
13132	Dab2	0.00379332	0.0072443	1.99264	9.31561
13110	Cyp2j6	0.0049379	0.00850285	2.1012	9.2087
12010	B2m	0.00123506	0.00385332	1.32857	9.20648
108682	Gpt2	0.000112746	0.00126115	1.42093	9.1709
14735	Gpc4	0.00597125	0.00958281	1.74148	9.1085
66940	Shisa5	0.00382039	0.00727495	1.54648	9.09691
224090	Tmem44	0.0191338	0.0208967	2.04012	9.07504
17311	Kitl	0.0222533	0.0232412	2.17828	9.01565
54403	Slc4a4	0.00650199	0.0101148	1.91185	9.00642
16854	Lgals3	0.00273589	0.00597682	1.60322	8.99611
16155	Il10rb	0.000416568	0.00229589	1.93115	8.82232
66566	Ntpcr	7.93e-06	0.000378273	1.61772	8.75767
242584	Wdr78	0.000242831	0.00178107	2.40303	8.72129
26364	Cd97	0.0138823	0.0167159	1.81671	8.71073
14127	Fcer1g	0.00047652	0.00241897	1.50185	8.70865
52855	Lair1	0.00486182	0.0084193	2.10118	8.70388
15212	Hexb	0.00108862	0.0036521	1.32813	8.6782
19012	Ppap2a	0.0013923	0.00412172	1.68993	8.66844
239743	Klhl6	0.00244871	0.0056502	2.43164	8.66581
69608	Sec24d	0.000547826	0.00253419	1.65838	8.61995
19156	Psap	0.000543465	0.00253419	1.38466	8.61708
223453	Dap	0.000704947	0.00294977	1.5638	8.60707
207798	Gramd1c	0.00746198	0.0110047	2.12208	8.58071
242297	Fam110b	0.00135213	0.0040721	2.05648	8.56945
278240	Spin2	0.00139528	0.00412172	1.62485	8.56054
280411	Lix1l	0.00968796	0.0128794	1.86624	8.5579
13803	Enc1	0.0231796	0.0239237	1.49755	8.55486
22253	Unc5c	0.00357108	0.00700063	1.98948	8.51768
319710	Frmd6	0.00113327	0.0037082	1.90328	8.51136
18438	P2rx4	0.000538219	0.00253279	1.88834	8.46038
17025	Alad	0.000377136	0.00221123	1.54991	8.444
15980	Ifngr2	0.0062533	0.00990831	1.82217	8.38382
20846	Stat1	0.00795254	0.0113987	1.59849	8.33378
13008	Csrp2	4.63e-05	0.000843253	1.3375	8.30429
21356	Tapbp	0.010886	0.013951	1.69551	8.27904
11629	Aif1	0.00101925	0.00353266	1.50885	8.26865
18739	Pitpnm1	0.00886018	0.0122255	1.82294	8.26256
103172	Chchd10	0.0156903	0.0181346	1.59371	8.24026
68024	Hist1h2bc	0.0080242	0.0114912	1.33167	8.14112
240354	Malt1	0.000153334	0.00147324	1.88401	8.08366
98365	Slamf9	0.0078047	0.0112689	2.40245	8.06575
15586	Hyal1	0.00553235	0.00910573	2.11674	8.02934
11690	Alox5ap	0.00538012	0.00894258	1.98184	7.99586
22710	Zfp52	0.0102104	0.013344	1.89429	7.98432
11363	Acadl	0.00109324	0.00365727	1.41294	7.97465
19122	Prnp	0.00136715	0.0040835	1.2881	7.96523
320685	Dctd	0.00637004	0.0100309	1.60301	7.93813
67776	Vwa5a	0.00657374	0.0101729	1.63964	7.92554
15170	Ptpn6	0.00178508	0.00472743	1.93065	7.90004
94279	Sfxn2	0.00028904	0.00196323	1.42568	7.83904
56508	Rapgef4	0.0108587	0.013951	2.37423	7.81182
59010	Sqrdl	0.0104428	0.0135287	2.41357	7.80977
319909	Ism1	0.0127913	0.0157062	2.14011	7.78274
22601	Yap1	0.0140213	0.0167994	1.70884	7.78172
215615	Rnpep	0.0015039	0.00432344	1.63162	7.77861
68525	Evc2	0.00814943	0.0116017	1.82957	7.68262
56506	Cib2	0.0259034	0.0260249	2.00522	7.6735
208820	Gm11818	1.45e-05	0.00044462	1.66856	7.62609
78271	5330427O13Rik	0.00341138	0.00682503	2.31174	7.59872
12633	Cflar	0.000454004	0.00239283	1.84154	7.58361
14783	Grb10	0.00498572	0.00855646	1.94606	7.57818
59009	Sh3rf1	0.00465126	0.00815429	1.91854	7.55432
17984	Ndn	0.00181214	0.00476241	1.32403	7.53261
26874	Abcd2	0.018687	0.0204958	1.53226	7.52171
226970	Arhgef4	0.00330347	0.00667267	1.47453	7.44954
57319	Smpdl3a	0.000159307	0.00147742	1.45284	7.4484
100861722	LOC100861722	0.0101737	0.0133051	1.43354	7.43565
17476	Mpeg1	0.000185104	0.00160119	1.3501	7.43242
14706	Gng4	0.00372749	0.00716167	2.18545	7.42172
21825	Thbs1	0.00494567	0.00850285	1.81923	7.40939
233571	P2ry6	0.00560859	0.00916086	2.11209	7.37947
71704	Arhgef3	0.00389265	0.00736092	1.80672	7.37097
17060	Blnk	0.00363979	0.0070595	2.54676	7.30536
72461	Prcp	0.0125309	0.015495	1.56445	7.30152
170758	Rac3	0.011309	0.0142906	1.82695	7.2812
65963	Tmem176b	0.00635972	0.0100228	1.32324	7.24071
72043	Sulf2	0.00321486	0.00655545	1.52045	7.21615
110524	Dgkq	0.00278147	0.00600835	2.26831	7.21162
13799	En2	0.00608881	0.00973099	1.30885	7.15292
74747	Ddit4	0.00153068	0.004355	1.30568	7.0753
18689	Phxr4	0.000446642	0.00238004	1.56463	7.05808
20363	Sepp1	0.0104103	0.0135137	1.26247	7.0379
78134	Lpar4	0.00656506	0.0101729	1.65316	7.00583
237339	L3mbtl3	2.65e-06	0.000214017	1.442	6.9325
64378	Gpr88	0.00330195	0.00667267	2.23613	6.9285
14219	Ctgf	0.00940873	0.0126301	1.41227	6.91958
20196	S100a13	0.00409908	0.00758299	1.82852	6.88981
14130	Fcgr2b	0.0223644	0.0232976	1.6753	6.88937
232313	Gxylt2	0.0210317	0.0223158	2.19074	6.88035
407831	Tmem204	0.00830808	0.0117409	1.75511	6.87369
17937	Nab2	0.0139967	0.0167803	1.92079	6.83298
20686	Spa17	0.000384086	0.00222465	1.92564	6.82301
56430	Clip1	0.000484637	0.00243674	2.00174	6.81704
320982	Arl4c	0.010454	0.0135341	1.69108	6.81028
330319	Wipf3	0.0159178	0.0182662	2.06663	6.78642
71820	Wdr34	0.00692874	0.0105075	1.62383	6.77095
19253	Ptpn18	0.00725677	0.0107961	2.20419	6.76448
209378	Itih5	0.00141901	0.0041545	1.61206	6.72788
20947	Swap70	0.000532176	0.00253279	1.65057	6.71387
17304	Mfge8	0.0207228	0.022107	1.64098	6.70256
218203	Mylip	0.000313735	0.00201209	1.50277	6.68992
20872	Stk16	0.0154921	0.0179931	1.6256	6.63559
22701	Zfp41	0.000413618	0.00228616	1.38745	6.62528
83671	Sytl2	0.0206252	0.0220489	2.19003	6.59334
18173	Slc11a1	0.000308757	0.00201209	2.14589	6.56846
270151	Nlrx1	0.0064937	0.0101125	1.82367	6.54582
14789	Leprel2	6.34e-05	0.00100295	1.61324	6.52746
207181	Rbms3	0.000592169	0.00263809	1.55925	6.52659
20973	Syngr2	0.0180011	0.0199106	1.49925	6.48565
106672	AI413582	1.01e-05	0.000396309	2.12547	6.47613
239273	Abcc4	1.29e-05	0.000435952	1.71189	6.47395
230793	Ahdc1	0.0148158	0.01748	1.94268	6.46273
19264	Ptprc	0.00232956	0.00548533	1.46586	6.42232
66273	1810020D17Rik	0.000554502	0.00253828	1.35069	6.41647
243771	Parp12	0.00389606	0.00736092	1.41053	6.41419
257635	Sdsl	0.0128029	0.0157097	2.27668	6.39724
93880	Pcdhb9	0.0046926	0.00820216	1.3168	6.36732
110454	Ly6a	0.0170048	0.0191938	1.5041	6.35209
330260	Pon2	3.58e-05	0.000718545	1.37641	6.34483
12506	Cd48	0.00175138	0.00469225	2.06054	6.32766
234779	Plcg2	0.00673965	0.0103592	2.02755	6.31341
50762	Fbxo6	9.12e-06	0.000386008	1.88448	6.29623
235587	Parp3	0.00262737	0.00587958	2.0451	6.25573
19734	Rgs16	0.000467987	0.00240412	1.46143	6.25266
110173	Manba	0.00396764	0.00745237	1.89189	6.25104
73910	Arhgap18	0.00242927	0.00564549	1.68218	6.19894
104776	Aldh6a1	0.00135315	0.0040721	1.34947	6.19592
433375	Creg1	0.0237297	0.0243612	1.4187	6.18462
68038	Chid1	0.000743866	0.00300651	1.79644	6.18302
434402	Gm5617	0.00321071	0.00655394	1.73843	6.18146
503610	Zdhhc18	0.0178934	0.0198256	1.42071	6.15623
494448	Cbx6	0.000110386	0.00125256	1.3814	6.13799
59049	Slc22a17	0.00197098	0.0050358	1.31067	6.1116
268395	Mpg	0.000623815	0.00274109	1.65017	6.09941
13170	Dbp	0.00344535	0.00685162	1.55416	6.06841
74443	P4htm	0.00415233	0.0076357	1.64857	6.05538
14605	Tsc22d3	0.000119612	0.00130559	1.34246	6.05078
20345	Selplg	0.00652714	0.0101457	1.81523	6.03672
235041	Kank2	0.00891237	0.0122625	1.73478	6.0257
102632	Acad11	0.000745004	0.00300651	1.47969	6.02547
77041	Arsk	0.000582545	0.00261942	1.78466	6.00765
67398	Srpr	0.00610275	0.0097452	1.47233	5.99558
74318	Hopx	0.00683632	0.0104165	1.76849	5.96022
216613	Ccdc85a	0.00560696	0.00916086	1.98096	5.95912
213081	Wdr19	0.0150851	0.0176787	1.52466	5.95544
56794	Hacl1	0.000156484	0.00147579	1.84343	5.95308
228602	4930402H24Rik	1.45e-05	0.00044462	1.30451	5.90793
71684	Rbm43	0.00809874	0.0115636	1.42016	5.88084
211712	Pcdh9	0.0162993	0.0185576	1.60785	5.87474
67122	Nrarp	0.0197183	0.021309	1.9083	5.87284
13202	Ddt	0.000245015	0.00179028	1.29871	5.86348
216516	Ccdc157	0.000123745	0.0013309	1.60027	5.85634
320873	Cdh10	0.0147661	0.0174386	1.3662	5.84726
69745	Pold4	0.00072108	0.00296764	1.86687	5.83143
66895	1300014I06Rik	0.0235982	0.024252	1.60047	5.82929
219132	D14Ertd668e	0.0218736	0.0229691	1.56265	5.76595
106581	Itfg3	0.000379923	0.00221412	1.56141	5.76589
65107	Lrp10	0.00304024	0.00630605	1.44146	5.76504
67703	Kirrel3	0.0131294	0.0160193	2.01937	5.75226
12827	Col4a2	0.0031312	0.0064462	1.39904	5.74531
67789	Dalrd3	0.00055529	0.00253828	1.44245	5.74505
16855	Lgals4	0.000426712	0.00233181	2.09302	5.74303
217837	Itpk1	0.0226355	0.0234626	1.49935	5.74202
107702	Rnh1	0.000640268	0.0027817	1.39647	5.67821
11512	Adcy6	0.000453549	0.00239283	1.36699	5.66398
76626	Msi2	0.0264847	0.0264847	1.57643	5.63911
14107	Fat1	0.00405077	0.007557	1.25864	5.62742
22177	Tyrobp	0.00178486	0.00472743	1.29015	5.62257
338351	Akap17b	0.0051573	0.00874973	1.66304	5.59601
373864	Col27a1	0.0019068	0.00493058	1.8461	5.58888
64933	Ap3m2	0.000311975	0.00201209	1.49417	5.55941
67448	Plxdc2	0.00911609	0.0123925	1.56066	5.55036
140497	AF251705	0.00531836	0.00890549	1.68864	5.54659
29811	Ndrg2	0.00060843	0.00268572	1.2768	5.54603
68312	Gstm7	0.00367868	0.00710864	2.07051	5.54589
71707	Ubiad1	0.000265667	0.00187468	1.46896	5.53631
227753	Gsn	0.00092871	0.00336745	1.39181	5.52463
66279	Tmem218	0.0029401	0.00617662	1.36766	5.51563
67263	Zswim6	0.000485047	0.00243674	1.34152	5.4988
20130	Rras	0.00565133	0.00919951	1.63353	5.49414
14824	Grn	0.000584472	0.00262197	1.25783	5.46274
16971	Lrp1	0.000976106	0.0034607	1.37352	5.43601
67169	Nradd	0.00220523	0.00534432	1.81404	5.40933
74104	Abcb6	1.88e-05	0.000533921	1.46396	5.39835
216725	Adamts2	0.00344504	0.00685162	1.85514	5.39638
64296	Abhd8	0.0109334	0.0139672	1.58819	5.39023
213436	Zcchc5	0.0208056	0.0221612	2.13845	5.38115
233575	Pgap2	0.00048324	0.00243674	1.42175	5.37836
12816	Col12a1	0.0198129	0.0213873	1.67303	5.3606
330814	Lphn1	0.00320592	0.00655108	1.30154	5.36017
77219	Ptgr2	0.000302102	0.0019983	1.61743	5.34599
66659	Acp6	0.00203105	0.0051369	1.59959	5.341
68774	Ms4a6d	0.00699655	0.0105725	1.59955	5.31024
14319	Fth1	0.00751283	0.0110181	1.22022	5.30016
11658	Alcam	0.00116397	0.00376104	1.29965	5.28867
100678	Psph	0.00723596	0.0107785	1.28596	5.27282
66961	Neat1	0.00314017	0.00645776	1.31203	5.27097
56644	Clec7a	0.00845936	0.0118764	1.34203	5.21687
13405	Dmd	0.0159843	0.0183035	1.56703	5.19703
106564	Ppcs	0.00677797	0.010385	2.13417	5.18942
22040	Trex1	0.0151507	0.0177236	1.64328	5.18641
66616	Snx9	0.00288421	0.00614088	1.66493	5.16954
229731	Slc25a24	2e-05	0.000540215	1.62117	5.13606
17159	Man2b1	0.00221263	0.00534432	1.3304	5.1318
228839	Tgif2	0.0139331	0.0167406	2.19069	5.11847
21813	Tgfbr2	0.00209791	0.0052136	1.54924	5.11712
19165	Psen2	0.000218489	0.00171512	1.57161	5.09698
71198	Otud1	0.000276974	0.00191499	1.75253	5.09178
18195	Nsf	0.000899976	0.00331308	1.3182	5.0781
68346	Sirt5	3.26e-05	0.00068863	1.47182	5.0642
66208	Nenf	0.000165335	0.00151515	1.32083	5.05498
69870	Polr3gl	0.000684328	0.00291829	1.46712	5.05056
22031	Traf3	0.00010084	0.00121436	1.38248	5.03009
276846	Pigs	0.00332313	0.00668454	1.54798	5.0255
69675	Pxdn	0.0119073	0.0148957	1.33976	5.01199
329659	E130311K13Rik	0.0100957	0.0132424	1.59678	5.00492
76574	Mfsd2a	0.0118832	0.0148752	1.43435	4.99573
66264	Ccdc28b	0.000685321	0.00291829	1.285	4.93685
16000	Igf1	0.00994369	0.0130731	1.90072	4.90557
67946	Spata6	0.00781122	0.0112699	1.80253	4.90303
70155	Ogfrl1	0.0045079	0.00800074	1.31613	4.90042
20321	Frrs1	0.015561	0.018045	1.62311	4.89627
68588	Cthrc1	0.000283508	0.00194603	1.44138	4.89247
56332	Amotl2	0.00811032	0.0115716	1.27626	4.89131
54216	Pcdh7	0.00558004	0.00915298	1.80644	4.86861
103841	Cuedc1	0.00418741	0.00766205	1.72542	4.85545
12306	Anxa2	0.000547637	0.00253419	1.37643	4.84728
235611	Plxnb1	0.000179158	0.00157939	1.47301	4.8452
66725	Lrrk2	0.000411673	0.00228194	2.26213	4.82528
68910	Zfp467	3.39e-05	0.000695541	1.57261	4.82472
11857	Arhgdib	0.0206316	0.0220489	1.86057	4.81826
54194	Akap8l	0.00503941	0.00862557	1.4547	4.81547
72433	Rab38	0.00930311	0.0125232	2.09013	4.81192
16456	F11r	0.0140536	0.0168243	1.80106	4.77111
237010	Klhl4	0.000157955	0.00147614	1.70813	4.77056
16011	Igfbp5	0.0113764	0.0143431	1.41034	4.76487
93878	Pcdhb7	0.0166624	0.0188832	1.32086	4.74091
19735	Rgs2	0.00751763	0.0110181	1.2771	4.7403
226251	Ablim1	0.00940472	0.0126301	1.42303	4.73188
19126	Prom1	0.00166667	0.00457978	1.25095	4.72887
26930	Ppnr	0.00357021	0.00700063	1.79441	4.71482
20652	Soat1	0.00189673	0.00491114	1.40918	4.70941
16981	Lrrn3	0.0158039	0.0182222	1.32598	4.69936
67013	Oma1	0.000249211	0.00181406	1.49402	4.69177
380718	Mks1	0.00134343	0.0040721	1.80316	4.68189
19128	Pros1	0.00036816	0.00219027	1.28927	4.68163
11593	Aga	0.00906473	0.012375	1.30531	4.68054
65221	Slc15a3	0.00302253	0.00629639	1.98672	4.66152
319760	D130020L05Rik	0.00317169	0.00650181	1.69164	4.65217
56327	Arl2	0.000313725	0.00201209	1.55497	4.62515
66673	Sorcs3	0.00213115	0.00525029	2.01889	4.61941
13713	Elk3	0.0108917	0.013951	1.66247	4.61428
20193	S100a1	0.0209211	0.0222352	1.65014	4.61161
93760	Arid1a	0.00595128	0.00956669	1.29706	4.607
56212	Rhog	0.017358	0.01942	1.5463	4.58783
52585	Dhrs1	0.000452058	0.00239283	1.26972	4.58255
208638	Slc25a38	0.00352024	0.00694586	1.49704	4.5694
66631	Hiatl1	0.0126837	0.0156138	1.28982	4.55232
11982	Atp10a	0.00803447	0.0114974	1.62969	4.54228
72555	Shisa9	0.0217572	0.0228842	1.93024	4.53687
68041	Mid1ip1	0.00150857	0.0043304	1.30134	4.51721
107607	Nod1	0.000418758	0.00230138	1.58301	4.49922
66398	Commd5	0.00362098	0.00705197	1.53307	4.48864
243499	Lrrtm4	0.0064139	0.010066	1.85046	4.48436
15900	Irf8	0.00230204	0.00545676	1.64176	4.46136
14678	Gnai2	0.00410675	0.00758805	1.22952	4.45598
18105	Nqo2	0.00679327	0.0103894	1.60084	4.45248
103743	Tmem98	0.00455358	0.00803646	1.47023	4.45234
209760	Tmc7	0.0172674	0.0193656	1.89328	4.44133
14268	Fn1	0.000713666	0.00296694	1.30821	4.42509
286940	Flnb	0.0169157	0.0191044	1.69098	4.39676
72565	Uaca	0.000457332	0.00239316	1.72909	4.39258
217069	Trim25	0.0260729	0.0261271	1.53573	4.38221
215280	Wipf1	0.00947869	0.0126711	1.45582	4.35649
16922	Phyh	0.000253286	0.00183157	1.26399	4.35024
216724	Rufy1	0.00294262	0.00617662	1.40061	4.29636
68337	Crip2	0.0205488	0.0219909	1.25716	4.29022
13030	Ctsb	0.00668631	0.0102936	1.3444	4.26522
83965	Enpp5	0.0210452	0.0223178	1.35499	4.25232
30791	Slc39a1	0.00292232	0.00616083	1.27242	4.25071
19290	Pura	0.00160469	0.00446675	1.24159	4.24132
67216	Mboat2	0.00700583	0.0105725	1.26389	4.2292
68021	Bphl	0.00012419	0.0013309	1.29254	4.22049
217692	Sipa1l1	0.0041989	0.00766289	1.5442	4.21296
226154	Lzts2	0.00853197	0.0119609	1.36517	4.20505
229615	Pias3	0.011245	0.014224	1.8244	4.20096
103711	Pnpo	0.00929181	0.0125232	1.46063	4.18981
26378	Decr2	0.000546095	0.00253419	1.65543	4.17693
74778	Rrp7a	0.00155892	0.00439002	1.42426	4.17017
53612	Vti1b	0.00092537	0.00336584	1.23978	4.15705
67075	Magt1	0.00479549	0.00833379	1.31894	4.15583
216964	Trp53i13	0.000767373	0.0030584	1.88556	4.13604
110078	Pygb	0.00777521	0.0112347	1.30337	4.12635
14423	Galnt1	0.000719667	0.00296764	1.23995	4.1141
74091	Npl	0.0147265	0.0174172	1.62489	4.11264
17168	Nprl3	0.00148097	0.00428903	1.97207	4.0876
269437	Plch1	0.00986644	0.013018	1.2844	4.08185
76901	Phf15	0.00197614	0.00504228	1.58339	4.07041
12257	Tspo	0.0173099	0.0193907	1.78257	4.06098
12368	Casp6	0.00458714	0.00806618	1.53107	4.05966
16886	Limk2	0.0191355	0.0208967	1.44871	4.03451
170826	Ppargc1b	0.0148568	0.0174863	1.68716	4.03268
66970	Ssbp2	0.0131377	0.0160193	1.29406	4.03249
50767	Pnpla6	0.0224298	0.0233259	1.43939	4.0202
210719	Mkx	0.022547	0.0234086	1.7866	4.01846
238871	Pde4d	0.000514875	0.00250175	1.23794	4.01815
18207	Nthl1	0.000204345	0.00167737	1.64192	4.01344
70615	Ankrd24	0.00594605	0.00956625	1.4541	4.01269
27055	Fkbp9	0.000598216	0.00265278	1.23736	3.99997
67951	Tubb6	0.0152748	0.0178469	1.45521	3.99247
12006	Axin2	0.00403452	0.00754127	1.85957	3.96698
51798	Ech1	0.000979178	0.0034607	1.23389	3.96146
67528	Nudt7	0.0162097	0.0185021	1.61223	3.95815
104759	Pld4	0.00700794	0.0105725	1.62396	3.94833
229776	Cdc14a	0.00213601	0.00525558	1.25811	3.94808
12741	Cldn5	0.000573507	0.00259064	1.32333	3.9465
320111	Prr18	0.0239004	0.0244843	1.26149	3.93637
18826	Lcp1	0.0233875	0.0240996	1.53499	3.93552
53614	Reck	0.00351427	0.00694572	1.25472	3.92356
20250	Scd2	7.97e-05	0.00113014	1.28268	3.92346
72927	Hepacam	0.000607288	0.00268572	1.78799	3.92088
68055	Atp5s	0.00202259	0.00513365	1.36217	3.91818
72507	Dzip1l	0.000826992	0.00319558	1.47516	3.89959
69894	2010107G23Rik	0.00437563	0.00787655	1.34378	3.89232
100169	Phactr4	0.00289817	0.00614134	1.26271	3.88938
55963	Slc1a4	0.00992444	0.0130588	1.39423	3.88697
234365	Yjefn3	4.59e-05	0.00084234	1.73861	3.88437
18642	Pfkm	0.00210627	0.0052136	1.2455	3.88425
70757	Ptplb	0.0019964	0.00508053	1.37394	3.86199
101861	Ints4	0.00611999	0.00975657	1.23495	3.86033
70564	5730469M10Rik	0.00107504	0.00363177	1.22314	3.84307
77592	4931406H21Rik	0.0112209	0.0142029	1.86979	3.83421
226525	Rasal2	0.00305368	0.00632034	1.29914	3.81943
99371	Arfgef2	0.0170388	0.0192092	1.61429	3.80924
68177	Ebpl	9.1e-05	0.00120209	1.23955	3.79108
241274	Pnpla7	0.000810112	0.00314435	1.41016	3.78983
109552	Sri	0.000264719	0.00187468	1.30587	3.78436
56752	Aldh9a1	2.26e-05	0.000540215	1.2784	3.77838
20556	Slfn2	0.0247022	0.0251238	1.70215	3.77541
21985	Tpd52	0.00276789	0.00599656	1.25311	3.77175
625098	Slc38a6	0.000407112	0.00227629	1.31994	3.77089
77015	Mpped2	0.0162843	0.0185576	1.30284	3.76948
50934	Slc7a8	0.0129632	0.0158366	1.73746	3.76226
102032	AI316807	0.0106279	0.0136949	1.33508	3.75639
235606	Apeh	0.00391152	0.00737747	1.30872	3.74943
100504230	AU020206	0.0103175	0.0134476	1.2847	3.74881
67188	2700046G09Rik	0.0153068	0.0178734	1.57238	3.74699
71279	Slc29a3	0.00172695	0.00465555	1.85463	3.74654
238330	6430527G18Rik	0.00188999	0.00490949	1.22869	3.74616
76267	Fads1	0.00151581	0.00433827	1.23019	3.74421
216991	Adap2	0.000457863	0.00239316	1.52576	3.74026
99011	Pomt1	0.00217872	0.0053332	1.52192	3.7277
52538	Acaa2	0.00538224	0.00894258	1.32117	3.72717
13033	Ctsd	0.00734632	0.0108674	1.20469	3.69973
76893	Lass2	0.000499776	0.00249113	1.29131	3.69536
12751	Tpp1	2.84e-06	0.000214017	1.25734	3.68697
69660	Tmbim1	0.0235022	0.0241662	1.34936	3.68305
17909	Myo10	0.0102307	0.0133616	1.32331	3.67731
23991	Cib1	0.0161145	0.0184206	1.26767	3.67353
66300	Prr24	0.00347441	0.00688105	1.34784	3.67126
56368	Cyb561d2	0.000721289	0.00296764	1.60342	3.66963
69080	Gmppa	0.00490878	0.00846962	1.3802	3.66595
103012	6720401G13Rik	4.12e-05	0.000778617	1.47395	3.66368
108101	Fermt3	0.00332321	0.00668454	1.55416	3.65603
11430	Acox1	0.0113125	0.0142906	1.24539	3.6495
216154	Med16	0.00537892	0.00894258	1.30639	3.64768
11881	Arsb	0.000129234	0.00134753	1.3578	3.63873
56401	Lepre1	0.0259458	0.0260539	1.47167	3.63247
226527	BC026585	0.016444	0.0187031	1.62346	3.62583
65116	Prrg2	0.00362991	0.00705197	1.44532	3.60778
15473	Hrsp12	0.00131441	0.00402461	1.25708	3.60271
67844	Rab32	0.00451951	0.00800563	1.43253	3.60224
18220	Nucb1	0.0061193	0.00975657	1.28598	3.594
20340	Glg1	0.00141929	0.0041545	1.20572	3.5841
19063	Ppt1	0.00046282	0.00239351	1.26999	3.57552
66834	Acot13	0.0027729	0.00599656	1.23549	3.57298
213452	Dstyk	0.00168035	0.00460427	1.2659	3.57077
20732	Spint1	0.0258654	0.0260002	1.71998	3.55033
17096	Lyn	0.0099047	0.0130418	1.48719	3.54881
67117	Dynlt3	0.000346008	0.00214201	1.23712	3.54489
77975	Tmem50b	0.00584038	0.00943558	1.27986	3.54484
54635	Pdgfc	0.000984307	0.0034607	1.33223	3.54012
108687	Edem2	0.00924052	0.0124737	1.40903	3.5352
226162	Dpcd	0.000212797	0.00170244	1.27813	3.50649
231668	Vsig10	0.00259374	0.00583648	1.4446	3.49664
64138	Ctsz	0.00310032	0.00638943	1.20818	3.48716
100502854	D030029J20Rik	0.00770541	0.0111673	1.25412	3.47047
235534	Acpl2	0.00981266	0.0129915	1.26754	3.4599
21888	Tle4	0.000396999	0.00227143	1.26362	3.45841
20719	Serpinb6a	0.0207318	0.022107	1.25176	3.45764
67939	Prorsd1	0.000531429	0.00253279	1.34226	3.45162
12305	Ddr1	0.000158404	0.00147614	1.23223	3.44794
52665	Echdc1	0.00688284	0.0104543	1.26683	3.44716
70984	4931406C07Rik	0.000461474	0.00239316	1.25579	3.44602
76192	Abhd12	0.000347967	0.0021445	1.26656	3.44096
93757	Immp2l	0.00486774	0.0084214	1.47492	3.44078
233899	Gm166	0.0174323	0.0194713	1.80083	3.43992
15077	Hist2h3c1	0.0256488	0.0258498	1.84914	3.43641
67905	Ppm1m	0.0156652	0.0181273	1.25531	3.42681
320634	Ocrl	0.0156868	0.0181346	1.25249	3.41439
104174	Gldc	0.00747564	0.0110162	1.36538	3.40596
66241	Tmem9	0.00596699	0.00958281	1.41273	3.40012
72307	2510002D24Rik	0.0248063	0.0251981	1.38765	3.39593
17161	Maoa	0.018776	0.0205672	1.30654	3.39411
100040724	Mirg	0.0176247	0.0195954	1.76086	3.39289
50524	Sall2	0.019603	0.0212173	1.22264	3.39105
72238	Tbc1d5	0.00874832	0.0121537	1.35467	3.39046
108902	B3gnt1	0.0144608	0.0171978	1.27945	3.38342
73296	Rhobtb3	0.0127196	0.0156481	1.4154	3.37398
11750	Anxa7	3.93e-06	0.000244573	1.43046	3.37074
229600	BC028528	0.00989668	0.0130418	1.50354	3.37048
56700	0610031J06Rik	0.00859195	0.0120201	1.27227	3.35882
24044	Scamp2	0.00248712	0.00570469	1.3511	3.34111
236848	BC023829	0.00290014	0.00614134	1.27222	3.33532
100434	Slc44a1	0.0242271	0.024714	1.29224	3.31182
104346	Gas8	0.00135964	0.0040835	1.55436	3.30799
69625	2310014F06Rik	0.0230695	0.0238484	1.69938	3.30434
26447	Poli	0.00127238	0.0039106	1.29831	3.30218
17920	Myo6	0.0170725	0.0192157	1.63248	3.29253
56699	Cdc42ep4	0.00110623	0.00368552	1.3341	3.29237
76547	Tmem101	0.00268732	0.00595681	1.28786	3.28583
80708	Pacsin3	0.0044312	0.00792775	1.50727	3.28506
72805	Zfp839	0.00135196	0.0040721	1.28143	3.26978
101113	Snx21	0.00516731	0.0087536	1.67427	3.26971
30939	Pttg1	0.00466457	0.00816511	1.23612	3.26445
66387	Nudt8	0.000216153	0.00171315	1.34655	3.25414
232223	Txnrd3	0.00176913	0.00472012	1.75177	3.25232
228607	Mavs	0.00191226	0.00493808	1.33102	3.24638
11865	Arntl	0.019216	0.0209304	1.32126	3.24355
26922	Mecr	0.00984288	0.0129961	1.37672	3.24104
54338	Slc23a2	0.000266285	0.00187468	1.48507	3.21364
57357	Srd5a3	0.0253505	0.025616	1.45473	3.19227
327655	Ppip5k1	0.0239596	0.024516	1.38041	3.19092
14854	Gss	0.00520235	0.00878668	1.37346	3.19073
98732	Rab3gap2	0.0244883	0.0249277	1.28875	3.18841
22359	Vldlr	0.00356052	0.00700063	1.27122	3.18694
27883	D16H22S680E	0.0129041	0.0157744	1.29169	3.18581
170757	Eltd1	0.00373628	0.00717142	1.46683	3.17713
68556	Uckl1	0.00363018	0.00705197	1.30611	3.15928
378462	Morn2	0.0210658	0.0223275	1.25675	3.15227
67454	Ikbip	0.00437828	0.00787655	1.26704	3.15149
18129	Notch2	0.00383647	0.00729119	1.31083	3.14796
108811	Ccdc122	0.00520641	0.00878668	1.48057	3.14197
52076	Tmem38b	0.00196228	0.00502021	1.30296	3.14045
24017	Rnf13	0.00885008	0.0122255	1.23425	3.13953
100038570	Gm11744	0.00286084	0.00611136	1.78843	3.1254
73635	Ptges3l	0.012388	0.0153774	1.54526	3.12225
110911	Cds2	0.000871668	0.00326248	1.28789	3.11487
215160	Rhbdd2	6.02e-05	0.000984353	1.33642	3.11211
53881	Slc5a3	0.00223415	0.0053782	1.30054	3.10996
21689	Tekt1	0.0146557	0.0173761	1.6158	3.10913
67768	N6amt1	0.0163064	0.0185576	1.28187	3.08446
225912	Cybasc3	0.00340173	0.00681407	1.28135	3.07509
55927	Hes6	0.000140632	0.00141399	1.20452	3.05161
104401	Pcnxl3	0.00845037	0.0118724	1.23271	3.0498
72203	2610507I01Rik	0.00712552	0.0106883	1.47212	3.04136
67469	Abhd5	0.0220593	0.0231263	1.39359	3.04097
20868	Stk10	0.00203896	0.00514137	1.41773	3.02457
71228	Dlg5	0.000345064	0.00214201	1.52131	3.02454
68545	Ecscr	0.0165335	0.0187828	1.59637	3.02118
320438	Alg6	0.00426495	0.00774433	1.25388	3.02074
52377	Rcn3	0.0154046	0.0179225	1.31111	3.01331
212139	Cc2d1a	0.011801	0.0147915	1.44592	3.00875
212326	Fam149a	0.0103312	0.0134564	1.39057	3.00826
13383	Dlg1	3.28e-06	0.00022564	1.29095	2.99732
52163	Camk1	0.00914004	0.0124163	1.39632	2.983
21821	Ift88	0.0212502	0.0224734	1.33919	2.98093
12982	Csf2ra	0.00230934	0.00546148	1.36895	2.97644
22017	Tpmt	0.0076745	0.0111623	1.44985	2.97287
70420	2610034B18Rik	0.0165552	0.0187964	1.37526	2.97022
67902	Sumf2	0.0175872	0.0195763	1.25939	2.96557
231130	Tnip2	0.00114471	0.0037237	1.5069	2.96324
208198	Btbd2	0.0165949	0.0188304	1.32273	2.9631
12846	Comt	0.0161581	0.0184541	1.24135	2.96118
53625	B3gnt2	0.00149576	0.00430646	1.39142	2.95391
20913	Stxbp4	0.00404751	0.007557	1.2261	2.95102
57373	D930014E17Rik	0.0173227	0.0193938	1.25923	2.94777
105501	Abhd4	0.00462483	0.00812505	1.23596	2.94621
319190	Hist2h2be	0.00290889	0.00614595	1.25579	2.94
16909	Lmo2	0.0139375	0.0167406	1.20089	2.9328
65112	Pmepa1	0.00687354	0.0104533	1.45835	2.93079
56491	Vapb	0.0149125	0.0175297	1.24146	2.92818
227620	Uap1l1	0.0196541	0.0212516	1.47363	2.92783
56218	Patz1	0.000850795	0.00321171	1.212	2.91628
111175	Pecr	0.00487977	0.00843465	1.25584	2.91478
236733	Usp11	0.00365148	0.00706498	1.35482	2.91321
12297	Cacnb3	0.013613	0.016474	1.3562	2.91275
94184	Pdxdc1	0.0150255	0.0176303	1.2673	2.90375
109136	Mmaa	0.00450207	0.00800074	1.3558	2.8973
56357	Ivd	0.00283038	0.0060734	1.22788	2.89547
140546	Eri3	0.00673842	0.0103592	1.32982	2.89504
75695	Rilpl1	0.000357141	0.00216643	1.22707	2.87063
64143	Ralb	0.00530022	0.00889054	1.43189	2.86868
66711	Sbds	0.000843105	0.00321171	1.21348	2.86212
76916	4930455C21Rik	0.00889641	0.0122575	1.2242	2.85855
72318	Cyth4	0.00836812	0.0117998	1.47047	2.85298
56048	Lgals8	0.000514077	0.00250175	1.25349	2.85079
16348	Invs	0.00921428	0.0124476	1.27852	2.84502
16438	Itpr1	0.00102372	0.00353266	1.24168	2.84308
18186	Nrp1	0.0122615	0.0152695	1.2577	2.84216
233315	Mtmr10	0.00102215	0.00353266	1.26215	2.84212
219189	1300010F03Rik	0.00740485	0.0109456	1.42971	2.83329
76927	1700021C14Rik	0.00823566	0.0116899	1.46261	2.827
212528	Trmt1	0.00121219	0.0038322	1.25443	2.79812
217935	Wdr60	9.56e-05	0.0012071	1.49568	2.79786
20509	Slc19a1	0.00131923	0.00403294	1.23417	2.78908
15529	Sdc2	0.014962	0.0175771	1.22545	2.77589
105245	Txndc5	0.0145564	0.0172809	1.22126	2.77091
102294	Cyp4v3	0.00625202	0.00990831	1.52091	2.76771
17423	Ndst2	0.00397433	0.00745767	1.28309	2.76267
72852	Mblac2	0.025238	0.0255694	1.28252	2.75579
68631	Cryl1	0.0196114	0.0212173	1.4254	2.75038
16889	Lipa	0.00319493	0.00653648	1.29449	2.74991
68490	Zfp579	0.00710532	0.0106746	1.2528	2.74693
13052	Cxadr	0.0221691	0.0232036	1.48626	2.73902
105439	Slain1	0.00884483	0.0122255	1.2695	2.73461
56613	Rps6ka4	0.0104616	0.0135349	1.30668	2.73193
80294	Pofut2	0.0203754	0.0218939	1.36901	2.72948
234725	Zfp612	0.022351	0.0232976	1.23059	2.71323
17436	Me1	0.0186842	0.0204958	1.26551	2.70117
330177	Taok3	0.00654517	0.0101586	1.22863	2.69253
171210	Acot2	0.00512192	0.00871268	1.30317	2.68895
24004	Rai2	0.0231315	0.0238869	1.20184	2.68195
215653	Rassf2	0.00117109	0.00376104	1.51052	2.68124
73545	1700094D03Rik	0.00030249	0.0019983	1.27925	2.67681
83922	Tsga14	0.024788	0.0251928	1.50346	2.6666
234378	Klhl26	0.0222277	0.0232271	1.66391	2.62721
105855	Nckap1l	0.00407342	0.00757535	1.43377	2.61626
16542	Kdr	0.00407746	0.00757535	1.30306	2.60839
11603	Agrn	0.00118166	0.00378641	1.25939	2.60659
50935	St6galnac6	0.00901005	0.0123353	1.21892	2.60303
233893	Zfp764	0.0233624	0.0240866	1.31658	2.58444
223732	Ldoc1l	0.000362734	0.00217979	1.22952	2.58064
67605	Akt1s1	0.0204665	0.0219576	1.3284	2.58024
71956	Rnf135	0.0192149	0.0209304	1.3414	2.56496
11491	Adam17	0.00198424	0.00505628	1.20052	2.55986
382117	D9Ertd402e	6.73e-05	0.00102845	1.22389	2.556
319625	Galm	0.0224392	0.0233259	1.36894	2.54849
75801	4930447C04Rik	0.0160244	0.018334	1.62008	2.54186
20444	St3gal2	0.000443594	0.00238004	1.40638	2.5368
360013	Myo18a	0.0045126	0.00800074	1.2121	2.53584
75221	Dpp3	0.00705038	0.0106169	1.20545	2.53393
22756	Zfp94	0.0151399	0.0177236	1.61684	2.53194
67194	2700038G22Rik	0.0157258	0.0181647	1.24682	2.53122
668173	Pex10	0.00247365	0.00568733	1.26213	2.52724
68188	Sympk	0.0104381	0.0135287	1.21904	2.52461
14794	Spsb2	0.00246832	0.00568185	1.40269	2.52409
54131	Irf3	0.00137969	0.0040945	1.29256	2.52126
67727	Stx17	8.35e-05	0.00116661	1.33022	2.51596
231128	Fam193a	0.00266988	0.00594025	1.3485	2.49494
52187	Rragd	0.00101384	0.00352378	1.2225	2.4901
217887	BC022687	0.0145575	0.0172809	1.49492	2.48071
19358	Rad23a	0.00964607	0.0128446	1.27878	2.47628
103677	Smg6	0.00140855	0.00414824	1.26638	2.47408
78038	Mccc2	0.0123177	0.0153288	1.23715	2.46744
56187	Rabggta	0.0155803	0.0180507	1.33283	2.45654
11671	Aldh3a2	0.00170751	0.00464065	1.21506	2.45029
74895	4930455F23Rik	0.000837545	0.00321171	1.22202	2.44896
76137	Ccdc90a	0.00155123	0.00438116	1.23616	2.4465
74480	Samd4	0.0218615	0.0229688	1.4697	2.44598
74396	4933407K13Rik	0.0250488	0.0254044	1.37077	2.43927
229445	Ctso	0.00795371	0.0113987	1.28728	2.40314
74096	Hvcn1	0.00502367	0.00861392	1.3358	2.39984
59045	Stard3	0.00942649	0.0126451	1.24344	2.39046
52055	Rab11fip5	0.0236492	0.0242914	1.20723	2.38317
12013	Bach1	0.00752249	0.0110181	1.21727	2.38194
102791	Tcta	0.00122385	0.00384496	1.20419	2.37537
13642	Efnb2	0.0122146	0.0152209	1.43369	2.37488
24045	Scamp3	0.00687473	0.0104533	1.2043	2.36934
241989	Pabpc4l	0.00369546	0.00711432	1.4864	2.36792
69109	Fam58b	0.00549869	0.00908132	1.20683	2.34606
14998	H2-DMa	0.0020883	0.00520423	1.36427	2.33988
68628	Fbxw9	0.0101292	0.013274	1.26226	2.3332
21415	Tcf7l1	0.00253113	0.00576794	1.41943	2.33179
17969	Ncf1	0.00760437	0.0110876	1.34999	2.32844
18293	Ogdh	0.00457183	0.00805393	1.23827	2.31519
234912	9230110C19Rik	0.0128386	0.0157343	1.22023	2.31461
69572	Mfsd3	0.00271498	0.00597303	1.25766	2.30307
12508	Cd53	0.00839081	0.0118145	1.26682	2.30125
12388	Ctnnd1	0.00776507	0.0112285	1.33638	2.29921
67884	1810043G02Rik	0.000914468	0.00334727	1.29605	2.29507
68755	Cgrrf1	0.0140595	0.0168243	1.30433	2.29296
102060	Gadd45gip1	0.000870333	0.00326248	1.21667	2.29236
68972	Tatdn3	0.0182246	0.0201232	1.22656	2.27497
104910	Slc25a47	0.012493	0.0154779	1.37486	2.27281
12817	Col13a1	0.0111829	0.014192	1.44113	2.27185
12521	Cd82	0.00016093	0.00148533	1.2345	2.26651
80987	Nckipsd	0.00583394	0.00943308	1.50759	2.25552
21754	Tesk1	0.00253891	0.00577187	1.56937	2.25321
241289	Ppp1r26	0.000510207	0.00250175	1.26504	2.23803
93742	Pard3	0.0257389	0.0259	1.3254	2.22754
237411	Zfp938	0.00483266	0.00838327	1.39918	2.22479
140792	Colec12	0.00179814	0.00475152	1.56942	2.21899
277463	Gpr107	0.00209086	0.00520423	1.26631	2.21849
320295	C920006O11Rik	0.00690146	0.0104744	1.44041	2.21531
68241	Fam195a	0.010889	0.013951	1.37956	2.19718
224481	Tfb1m	0.0123353	0.0153317	1.20962	2.19583
16658	Mafb	0.0205146	0.0219848	1.3279	2.17543
21391	Tbxas1	0.0253052	0.0256105	1.37329	2.16833
74257	Tspan17	0.0211791	0.0224229	1.28034	2.16068
217473	Ankmy2	0.00534896	0.00892549	1.24958	2.1411
223658	Heatr7a	0.0114365	0.0144001	1.34459	2.14054
20491	Sla	0.0106139	0.013686	1.33683	2.13516
279572	Tlr13	0.0109801	0.0139991	1.26944	2.10914
17948	Naip2	0.0203224	0.0218516	1.41454	2.10762
80720	Pbx4	0.0124592	0.0154459	1.4498	2.06436
224109	Lrrc33	0.00139327	0.00412172	1.47086	2.04833
19719	Rfng	0.00657683	0.0101729	1.32532	2.04417
353282	Sfmbt2	0.0107689	0.0138581	1.39816	2.04017
232201	Arhgap25	0.000574387	0.00259064	1.43318	2.02768
12054	Bcl7b	0.0151602	0.0177236	1.22149	2.02234
231532	Arhgap24	0.00533247	0.0089208	1.38875	2.01769
27274	Zfp354b	0.0259741	0.0260686	1.37583	1.98802
14865	Gstm4	0.0159313	0.0182708	1.29627	1.98197
270084	Lpcat2	0.00254765	0.00578166	1.23701	1.97984
72093	2010320M18Rik	0.00507411	0.00866714	1.23368	1.97282
268512	Slc26a11	0.0117975	0.0147915	1.39205	1.97217
17237	Mgrn1	6e-05	0.000984353	1.3276	1.96898
75729	4933432B09Rik	0.00355631	0.00700063	1.37628	1.96574
50798	Gne	0.00347956	0.00688417	1.28106	1.94355
66049	Rogdi	0.00161531	0.0044769	1.21555	1.93677
56364	Zmym3	0.00631552	0.00996943	1.20078	1.9325
67729	Mansc1	0.0186895	0.0204958	1.45736	1.93048
73516	1700086O06Rik	0.00539403	0.00895446	1.24257	1.9061
71971	Zswim1	0.0264625	0.0264762	1.22143	1.89298
268880	AI480653	0.00831997	0.0117491	1.23133	1.88277
20723	Serpinb9	0.0132175	0.0161065	1.28634	1.88069
432769	Zfp708	0.0123684	0.0153629	1.24766	1.82813
80719	Igsf6	0.000740326	0.00300019	1.29032	1.82086
19249	Ptpn13	0.0111086	0.0141163	1.34644	1.81884
76650	Srxn1	0.00136997	0.00408449	1.20342	1.7853
64058	Perp	0.0158879	0.0182427	1.29064	1.77336
74476	4933439C10Rik	0.0218238	0.0229417	1.22373	1.77163
399566	Btbd6	0.0166391	0.0188694	1.29734	1.75649
67685	Dyx1c1	0.00221364	0.00534432	1.24446	1.73775
100504556	D5Ertd683e	0.019162	0.020907	1.32319	1.70873
19294	Pvrl2	0.0108836	0.013951	1.21887	1.52486
23900	Hcst	0.0219911	0.0230674	1.26206	1.41342
327766	Tmem26	4.81e-06	0.00027265	-1.21311	-1.36655
18779	Pla2r1	0.00694931	0.0105221	-1.21329	-1.47407
320590	Svopl	0.00273934	0.00597759	-1.20069	-1.48312
237887	Slfn10-ps	7.54e-05	0.00110241	-1.20459	-1.48728
382156	Fbxw22	0.00250227	0.00573264	-1.20355	-1.48889
622976	Gm6377	0.018055	0.0199539	-1.21247	-1.48989
386753	Dbpht2	0.00294118	0.00617662	-1.2043	-1.5156
93885	Pcdhb14	0.00741617	0.0109539	-1.21124	-1.51909
100604	Lrrc8c	0.0178279	0.0197872	-1.21896	-1.52166
234155	Mboat4	0.00859915	0.0120201	-1.21595	-1.52511
74362	Spag17	0.00137686	0.00409239	-1.20454	-1.53191
239559	A4galt	0.00251039	0.00574101	-1.25213	-1.54806
66468	Ska1	0.00121383	0.0038322	-1.23625	-1.569
626870	Gm11992	0.001651	0.00456272	-1.21879	-1.57074
75890	1700003P14Rik	0.00365152	0.00706498	-1.22707	-1.57795
402734	C730036E19Rik	0.00829822	0.0117355	-1.23427	-1.58853
328563	Apol11b	0.000799303	0.00314435	-1.2286	-1.60294
21375	Tbr1	0.00547209	0.00904919	-1.23492	-1.61148
74732	Stx11	0.000886318	0.00329067	-1.24889	-1.61532
503692	Aym1	0.02562	0.0258343	-1.24612	-1.61887
19340	Rab3d	0.00770017	0.0111673	-1.28794	-1.62128
75196	Ankrd7	0.00291895	0.00616046	-1.23942	-1.62224
67304	3110070M22Rik	0.012902	0.0157744	-1.23753	-1.63243
320454	Tmprss11g	0.000657203	0.00283612	-1.23349	-1.6355
68238	1700123O21Rik	0.00973019	0.0129178	-1.27535	-1.64999
17686	Msh3	2.26e-05	0.000540215	-1.23426	-1.6589
22767	Zfy1	0.00202791	0.0051369	-1.24304	-1.65913
13586	Ear1	0.00281859	0.00606138	-1.24503	-1.66125
100504561	9230112J17Rik	0.00266117	0.00593456	-1.24819	-1.66245
57781	Cd200r1	0.000896122	0.0033052	-1.2855	-1.66311
74399	4933403O03Rik	0.002717	0.00597303	-1.25316	-1.67963
74914	Cylc2	0.00323626	0.0065906	-1.2614	-1.69272
69750	2410021H03Rik	0.00733374	0.0108654	-1.22914	-1.70738
433215	BC048609	0.00581323	0.00941539	-1.26573	-1.71529
77424	Spinkl	0.00132677	0.00404897	-1.26111	-1.72564
16204	Fabp6	0.00103047	0.00354901	-1.25684	-1.74434
74427	Eaf1	0.00145482	0.00423691	-1.20428	-1.75194
434198	B130024G19Rik	0.00260723	0.00585489	-1.24796	-1.75254
74782	Glt8d2	0.00344115	0.00685162	-1.27164	-1.75557
22362	Vpreb1	0.00113959	0.00371718	-1.25688	-1.77736
207615	Wdr37	0.00435418	0.0078718	-1.21057	-1.77806
26556	Homer1	0.0234983	0.0241662	-1.29283	-1.77887
13137	Daf2	0.00218968	0.0053332	-1.2717	-1.78045
20248	Serpinb3a	0.00575096	0.00933019	-1.23931	-1.78657
104732	4930427A07Rik	0.00325166	0.00660258	-1.34127	-1.78934
214704	Iqub	0.00262133	0.00587607	-1.27035	-1.80157
67370	Zfp606	0.00438421	0.00787655	-1.23581	-1.81043
319481	Wdr59	0.0205065	0.0219848	-1.29129	-1.82764
319998	Tmem198	0.0186822	0.0204958	-1.28317	-1.85656
80732	Mynn	0.00910878	0.0123925	-1.27696	-1.87339
73671	Sult6b1	0.000887065	0.00329067	-1.28285	-1.87339
56323	Dnajb5	0.00555968	0.0091357	-1.29597	-1.89444
224694	Zfp81	0.00453894	0.0080253	-1.36144	-1.89775
66602	1700020I14Rik	0.00118564	0.00378893	-1.20696	-1.90481
625360	BC147527	0.00141481	0.0041545	-1.29478	-1.90668
239849	Cd200r4	0.00225349	0.00539329	-1.31432	-1.9224
100504701	Gm20362	0.00140283	0.0041377	-1.30254	-1.9549
209361	Taf3	0.00715814	0.0107094	-1.20403	-1.95541
100503381	Gm14022	0.00326589	0.0066245	-1.31737	-1.96572
68039	Nmb	0.00862147	0.0120252	-1.22449	-2.01598
74335	Xrcc3	0.025721	0.0258955	-1.40602	-2.01888
11492	Adam19	0.0109666	0.0139911	-1.41255	-2.02167
19691	Recql	0.00654594	0.0101586	-1.25479	-2.02777
13368	Dffb	0.0112202	0.0142029	-1.38487	-2.0299
67736	Ccdc130	0.0234707	0.0241662	-1.31052	-2.03132
54650	Sfmbt1	0.000143757	0.00143683	-1.26021	-2.03205
233724	Tmem41b	0.0151589	0.0177236	-1.22587	-2.05237
104349	Zfp119a	0.0234933	0.0241662	-1.3473	-2.07704
78785	Clip4	0.000840913	0.00321171	-1.23557	-2.0857
216877	Dhx33	0.00575915	0.00933562	-1.22831	-2.09564
58194	Sh3kbp1	0.0172109	0.0193247	-1.29253	-2.09733
231805	Pilra	0.0184874	0.02039	-1.29509	-2.11192
13649	Egfr	0.00243708	0.0056502	-1.31742	-2.14243
75869	Arl5b	0.00533835	0.0089208	-1.39116	-2.14838
100102	Pcsk9	0.0157388	0.0181688	-1.39986	-2.1553
74044	Ttf2	0.0153751	0.0179098	-1.23441	-2.15644
20667	Sox12	0.00436572	0.00787655	-1.3166	-2.17111
319188	Hist1h2bp	0.000703917	0.00294977	-1.3246	-2.17245
75216	4930534B04Rik	0.0175602	0.0195575	-1.38304	-2.18653
65247	Asb1	0.00242027	0.00563171	-1.38175	-2.1885
105193	Nhlrc1	0.0228863	0.0236971	-1.28457	-2.18962
434234	2610020H08Rik	0.017507	0.0195366	-1.2543	-2.19584
19057	Ppp3cc	0.00623769	0.00990329	-1.32001	-2.22061
83946	Phip	0.00894788	0.0122912	-1.24291	-2.22168
74175	Crct1	0.00355843	0.00700063	-1.3961	-2.22229
12361	Cask	0.0070677	0.0106346	-1.20936	-2.23047
231670	Fbxo21	0.00134874	0.0040721	-1.2014	-2.23551
57748	Jmy	0.00493894	0.00850285	-1.4128	-2.23664
20397	Sgpl1	0.000193141	0.00163408	-1.33242	-2.23669
240614	Ranbp6	0.00113029	0.0037082	-1.25831	-2.24217
57915	Tbc1d1	0.0195776	0.0212145	-1.47873	-2.24431
54610	Tbc1d8	0.0189794	0.0207547	-1.243	-2.24862
193043	Zfp3	0.000473396	0.00241372	-1.29834	-2.28587
22247	Umps	0.00783649	0.0112895	-1.28139	-2.28649
246102	Rttn	0.00192819	0.00496591	-1.27024	-2.28755
69151	Lzic	0.00817199	0.0116166	-1.20267	-2.31341
16172	Il17ra	0.000132952	0.00135696	-1.28848	-2.33134
380850	Gm5141	0.0203843	0.0218939	-1.23124	-2.34462
24018	Rngtt	0.00451057	0.00800074	-1.24467	-2.34751
76788	Klhdc10	0.0103918	0.0135014	-1.39951	-2.35322
116939	Pnpla3	0.0193989	0.0210819	-1.50229	-2.36213
544963	Iqgap2	0.0192091	0.0209304	-1.24043	-2.36435
22694	Zfp35	0.00295858	0.00618991	-1.20543	-2.36535
226043	Cbwd1	0.0100983	0.0132424	-1.23459	-2.36885
99512	Wdr47	0.012853	0.0157418	-1.38467	-2.36886
76967	2700049A03Rik	0.0239695	0.024516	-1.29064	-2.38062
70645	Oip5	0.0095687	0.0127737	-1.33493	-2.38192
74551	Pck2	0.000120474	0.00130559	-1.40191	-2.38756
13361	Dhfr	0.0173923	0.0194378	-1.33663	-2.39525
19650	Rbl1	0.000724761	0.00296829	-1.20911	-2.39608
381990	Zbtb2	0.00100763	0.00350852	-1.23619	-2.39646
78833	Gins3	0.0150249	0.0176303	-1.37024	-2.39987
71844	Nupl1	0.00274569	0.00598469	-1.33538	-2.41563
224617	Tbc1d24	0.022596	0.0234413	-1.22726	-2.42283
11819	Nr2f2	0.0251955	0.0255397	-1.31247	-2.42284
109202	A930024E05Rik	0.0253394	0.025616	-1.26693	-2.42583
76563	Qrsl1	0.000842749	0.00321171	-1.20749	-2.43737
17389	Mmp16	0.00476895	0.00829527	-1.45415	-2.44557
73747	1110034G24Rik	0.00193559	0.00497171	-1.46587	-2.44833
229542	Gatad2b	0.0109981	0.0140036	-1.2698	-2.45357
70925	Cdkn2aip	0.0186563	0.0204958	-1.25962	-2.45514
17391	Mmp24	0.013389	0.0162641	-1.52727	-2.4594
72568	Lin9	0.00230264	0.00545676	-1.3117	-2.46721
72124	Seh1l	0.00254034	0.00577187	-1.22585	-2.46739
225659	Cep76	0.000213578	0.00170244	-1.38451	-2.47518
79221	Hdac9	0.00871307	0.0121354	-1.48059	-2.47573
234362	Zfp868	0.00718936	0.0107423	-1.24202	-2.48894
68968	Cdan1	0.00376245	0.00720312	-1.25442	-2.49046
109095	Rbm15b	0.0202216	0.0217554	-1.35598	-2.49095
210766	Brcc3	0.000553066	0.00253828	-1.36351	-2.51299
68743	Anln	0.00681066	0.0103938	-1.21826	-2.51766
18554	Pcsk7	0.0221848	0.0232074	-1.27001	-2.53184
26379	Esrra	0.000529765	0.00253279	-1.31073	-2.54507
22698	Zfp39	0.00755223	0.0110533	-1.38271	-2.56506
17997	Nedd1	0.00557001	0.0091443	-1.25188	-2.59395
494468	Armcx5	0.0242952	0.0247703	-1.26242	-2.59906
333433	Gpd1l	0.000101949	0.00121436	-1.24478	-2.60238
192156	Mvd	0.00127068	0.0039106	-1.62445	-2.60266
68310	Zmym1	0.00029917	0.00199	-1.2043	-2.60432
66356	2310008H09Rik	0.00200548	0.00509694	-1.25673	-2.60474
74385	Mudeng	0.00105515	0.00359152	-1.22306	-2.60806
320191	Hook3	0.0116182	0.0146098	-1.22669	-2.61752
241062	Pgap1	0.000195369	0.00163727	-1.21635	-2.62198
66497	2610528E23Rik	0.0166708	0.0188832	-1.23073	-2.62359
18181	Nrf1	0.000392042	0.00225466	-1.3595	-2.62667
108900	Fam72a	0.0238553	0.024451	-1.64432	-2.63063
102423	Hinfp	0.0198302	0.0213939	-1.32928	-2.63303
75785	Klhl24	0.01926	0.0209633	-1.25695	-2.63375
75678	Ippk	0.000651118	0.00282249	-1.32681	-2.63802
17248	Mdm4	0.0100898	0.0132424	-1.29652	-2.64041
69906	Slc25a32	0.00211085	0.0052136	-1.39798	-2.64393
14226	Fkbp1b	0.0171932	0.0193161	-1.33872	-2.6666
209707	Lcorl	0.0195766	0.0212145	-1.243	-2.66854
27387	Sh2d3c	0.01135	0.0143192	-1.46385	-2.67772
70823	Hmgxb4	0.000401767	0.00227143	-1.2464	-2.67835
99167	Ssx2ip	0.0113853	0.014345	-1.23866	-2.67895
218138	Gmds	0.00658156	0.0101729	-1.32301	-2.68941
117160	Ttyh2	0.00834337	0.0117735	-1.41025	-2.69281
68916	Cdkal1	0.00368378	0.00710864	-1.43907	-2.69337
77011	5730590G19Rik	0.00226343	0.00539882	-1.5401	-2.69397
73103	3110009E18Rik	0.00285195	0.00609912	-1.23943	-2.69468
105837	Mtbp	0.0064148	0.010066	-1.2563	-2.69801
66311	Cenpw	0.00103452	0.00354901	-1.39128	-2.70371
241950	Bbs12	0.00119506	0.00379782	-1.26276	-2.70885
17250	Abcc1	0.00263596	0.00588515	-1.22436	-2.71042
13603	Opn3	0.00160073	0.00446675	-1.27164	-2.71158
58998	Pvrl3	0.00936718	0.0125918	-1.22142	-2.72362
217198	Plekhh3	0.0191418	0.0208967	-1.37649	-2.73052
17826	Fam89b	0.00413107	0.00760832	-1.21257	-2.74076
12611	Cebpg	0.00038519	0.00222465	-1.22	-2.74622
227099	Pms1	0.00513589	0.00872875	-1.23317	-2.7489
232236	C130022K22Rik	0.0103029	0.0134376	-1.23817	-2.75156
75985	Rab30	0.000849552	0.00321171	-1.27398	-2.75217
77252	9430038I01Rik	0.0237583	0.0243776	-1.38945	-2.75451
319651	Usp37	0.000229709	0.00174107	-1.21138	-2.75804
54188	Cpsf4	0.000589041	0.00263634	-1.20695	-2.76335
192678	Rassf3	0.0132798	0.016162	-1.26546	-2.77382
83492	Gsdmc	0.000751872	0.00302789	-1.46693	-2.78894
67923	Tceb1	0.00764173	0.0111252	-1.22268	-2.79767
58212	Srrm3	0.00494287	0.00850285	-1.69482	-2.80959
268490	Lsm12	0.0144013	0.0171376	-1.36794	-2.82016
65103	Arl6ip6	0.00208034	0.00519816	-1.23924	-2.82958
66390	Slmo2	0.00204258	0.00514379	-1.22844	-2.84474
18541	Pcnt	0.0099029	0.0130418	-1.30448	-2.85468
11480	Acvr2a	0.00112106	0.00369551	-1.23287	-2.86095
66689	Klhl28	0.00145623	0.00423691	-1.22616	-2.8696
55991	Panx1	0.00218751	0.0053332	-1.20813	-2.87565
56018	Stard10	0.00189245	0.00490949	-1.56497	-2.88277
140559	Igsf8	0.00286809	0.00611424	-1.24215	-2.89872
12593	Cdyl	0.00240677	0.00562064	-1.25529	-2.91789
67220	Plekho1	0.0124242	0.0154124	-1.29289	-2.92441
16443	Itsn1	0.00127202	0.0039106	-1.29023	-2.93388
212547	BC027231	0.015404	0.0179225	-1.3166	-2.94322
226922	Kcnq5	0.012325	0.0153288	-1.5889	-2.9441
19108	Prkx	1.06e-05	0.000402713	-1.60686	-2.94758
14385	Slc37a4	0.00540669	0.00896304	-1.28593	-2.95071
101118	Tmem168	0.0142605	0.0170226	-1.20971	-2.95437
209131	Snx30	0.00787702	0.0113394	-1.52729	-2.96198
12575	Cdkn1a	0.0089881	0.0123227	-1.28025	-2.96256
56513	Pard6a	0.000765342	0.0030584	-1.25474	-2.97569
73288	Ccdc132	0.000445051	0.00238004	-1.21867	-2.97864
26419	Mapk8	0.0117776	0.0147813	-1.30509	-2.98334
73804	Kif2c	0.00224968	0.00539329	-1.28333	-2.9834
13006	Smc3	5.45e-07	8.76e-05	-1.41306	-2.98727
240641	Kif20b	0.00945656	0.0126679	-1.26911	-2.99314
12122	Bid	0.000253515	0.00183157	-1.40177	-3.00953
74173	1700012B15Rik	0.0186826	0.0204958	-1.48945	-3.02064
227674	Ddx31	0.00426761	0.00774433	-1.32251	-3.02232
20841	Zfp143	0.000409807	0.00227815	-1.26266	-3.04195
26431	Git2	0.00189355	0.00490949	-1.22059	-3.04493
211488	Ado	0.000700654	0.00294977	-1.21614	-3.04893
106522	Pkdcc	0.00425523	0.00773642	-1.325	-3.04921
26934	Racgap1	0.0104254	0.0135243	-1.20579	-3.05111
207592	Tbc1d16	0.0237815	0.0243884	-1.33726	-3.05467
100043766	Gm14057	0.0110454	0.0140544	-1.42327	-3.05843
22367	Vrk1	0.0085898	0.0120201	-1.30691	-3.05989
231327	Ppat	0.000296629	0.00198553	-1.22785	-3.06218
68074	A930013F10Rik	0.00890244	0.0122575	-1.21576	-3.06487
75316	Taf1d	0.000224676	0.0017336	-1.23228	-3.06649
106205	Zc3h7a	0.00315223	0.00647567	-1.25345	-3.07399
18027	Nfia	4.69e-06	0.00027265	-1.24459	-3.07548
105377	Ankrd32	0.000103577	0.00121436	-1.24817	-3.08662
29871	Scmh1	0.00870647	0.012135	-1.34601	-3.0902
100087	Kti12	0.00828679	0.011728	-1.24964	-3.09082
216363	Rab3ip	0.00159202	0.00445699	-1.35849	-3.09534
217827	BC002230	0.00411704	0.00759979	-1.23233	-3.11248
69976	Galk2	0.00734482	0.0108674	-1.28813	-3.12005
329540	8430427H17Rik	0.0153732	0.0179098	-1.58336	-3.12255
12236	Bub1b	0.017285	0.0193741	-1.20899	-3.12326
51944	D2Ertd750e	0.00229546	0.00545314	-1.3333	-3.12878
73467	1700066M21Rik	0.000972416	0.0034607	-1.31736	-3.14098
233826	Palb2	0.00108814	0.0036521	-1.30096	-3.14212
69274	Ctdspl	0.00203869	0.00514137	-1.3475	-3.14443
77634	Snapc3	0.0022038	0.00534432	-1.2496	-3.15022
67238	2810453I06Rik	0.0167391	0.0189271	-1.3178	-3.15294
241627	Wdr76	0.00731819	0.0108507	-1.35925	-3.17202
191578	Helq	0.000241058	0.00178107	-1.36911	-3.17864
78658	Ncapd3	0.000378629	0.00221326	-1.26941	-3.18117
69263	Rfc3	0.00407765	0.00757535	-1.24378	-3.18135
28010	Miip	0.0183382	0.0202371	-1.39701	-3.18922
66441	Magohb	0.0158271	0.0182272	-1.2052	-3.18989
18081	Ninj1	0.00965507	0.0128446	-1.27658	-3.19086
209003	Rbmx2	0.000401985	0.00227143	-1.21547	-3.20313
223697	Sun2	1.1e-05	0.000406636	-1.20507	-3.21192
14910	Gt(ROSA)26Sor	0.0255518	0.0257969	-1.20551	-3.2286
77048	Ccdc41	3.72e-05	0.000731927	-1.21779	-3.23054
70021	Nt5dc2	0.0223289	0.023295	-1.22962	-3.24167
268564	Zbtb1	0.000398329	0.00227143	-1.22551	-3.24587
245631	Mum1l1	0.00382679	0.00727995	-1.23357	-3.2497
16468	Jarid2	0.00410008	0.00758299	-1.21866	-3.25019
208117	Aph1b	0.0229753	0.0237638	-1.24496	-3.25478
109019	Nabp1	0.00152949	0.004355	-1.49259	-3.26585
207965	Mettl21d	0.0116865	0.0146862	-1.30636	-3.28005
56455	Dynll1	0.013952	0.0167477	-1.42112	-3.28185
75939	4930579G24Rik	0.0158153	0.0182245	-1.26267	-3.28507
18037	Nfkbie	0.0223189	0.023295	-1.4624	-3.29113
382018	Unc13a	0.000239794	0.00177908	-1.57137	-3.29622
71924	Tube1	0.00275013	0.00598759	-1.34025	-3.30463
215474	Sec22c	0.00540849	0.00896304	-1.41008	-3.30579
70472	Atad2	0.00438945	0.00787655	-1.21447	-3.30726
75906	Fam184a	0.00642006	0.010066	-1.64011	-3.30769
66681	Pgm1	0.00656614	0.0101729	-1.3451	-3.30791
15366	Hmmr	0.0148575	0.0174863	-1.29244	-3.30837
68789	Trmt61b	0.000766683	0.0030584	-1.27191	-3.32396
67629	Spc24	0.0137208	0.0165525	-1.2345	-3.3387
107815	Scml2	0.0109141	0.0139634	-1.55857	-3.33992
71151	Eri2	4.89e-05	0.000864576	-1.32133	-3.34335
70620	Ube2v2	0.00465416	0.00815429	-1.4593	-3.3434
224691	Zfp472	0.00877307	0.0121575	-1.26207	-3.34467
76832	Hyls1	0.0154225	0.0179325	-1.29299	-3.355
20768	Sephs2	0.00145547	0.00423691	-1.23478	-3.36452
238673	Zfp367	0.000230888	0.00174107	-1.34269	-3.37495
66140	Ska2	0.00567022	0.00922248	-1.23652	-3.38538
22137	Ttk	0.0125481	0.0155058	-1.24335	-3.38937
77022	2700099C18Rik	0.000178835	0.00157939	-1.28808	-3.4083
13196	Asap1	0.00473909	0.00825808	-1.45507	-3.41527
21408	Zfp354a	0.011335	0.0143097	-1.51667	-3.41659
233987	Zfp958	0.0012543	0.00388371	-1.29243	-3.42095
114714	Rad51c	9.85e-05	0.00121436	-1.60745	-3.42309
72016	1600002H07Rik	0.00840464	0.0118253	-1.32296	-3.43297
18971	Pold1	0.0162976	0.0185576	-1.26485	-3.43439
380629	Heca	0.000502118	0.00249636	-1.29534	-3.43591
22696	Zfp37	0.00103766	0.00354901	-1.41636	-3.43638
319583	Lig4	0.00417237	0.00766205	-1.30189	-3.44289
72634	Tdrkh	0.000995352	0.00348463	-1.27507	-3.45045
77744	6720463M24Rik	0.00303161	0.00630169	-1.2626	-3.46971
66892	Eif4e3	0.00174899	0.00469225	-1.25258	-3.47145
214901	Chtf18	0.00816884	0.0116166	-1.61832	-3.4771
76843	Dtl	0.00556004	0.0091357	-1.45488	-3.48247
237400	Mex3d	0.000590624	0.0026373	-1.24511	-3.4826
66964	Golt1b	0.0186179	0.0204872	-1.31282	-3.49634
107065	Lrrtm2	0.025666	0.0258537	-1.54326	-3.50768
18760	Prkd1	0.0135249	0.0164188	-1.32857	-3.52558
22775	Zik1	0.00520471	0.00878668	-1.29156	-3.53461
83679	Pde4dip	0.000508198	0.00250175	-1.42315	-3.54708
54712	Plxnc1	0.0201032	0.0216522	-1.61655	-3.54845
433490	Defb45	0.00309986	0.00638943	-1.42006	-3.55388
67724	Pop1	0.0128105	0.0157097	-1.30676	-3.57367
194237	Rimkla	0.013537	0.0164232	-1.35625	-3.58475
12767	Cxcr4	0.00433942	0.00785247	-1.25233	-3.59005
319468	Ppm1h	2.28e-05	0.000540215	-1.52566	-3.61323
67062	Mcart6	0.00757822	0.0110661	-1.48799	-3.61685
210104	Zfp658	0.000400087	0.00227143	-1.46226	-3.62303
27401	Skp2	0.000533449	0.00253279	-1.25021	-3.64175
211948	Pde12	5.69e-05	0.00097154	-1.4138	-3.64688
67269	Agtpbp1	0.000945726	0.00339722	-1.26016	-3.64913
269037	Ctif	0.00223819	0.0053782	-1.36957	-3.67104
74107	Cep55	0.00333481	0.00670088	-1.26929	-3.67134
110033	Kif22	0.0127461	0.0156707	-1.2559	-3.67452
545389	Cep170	0.00748367	0.0110162	-1.22487	-3.68196
74041	4632434I11Rik	0.00628549	0.00993965	-1.38291	-3.69202
83815	Cenpq	0.00244723	0.0056502	-1.23906	-3.69417
76132	6230409E13Rik	0.0212245	0.0224586	-1.42042	-3.69496
107823	Whsc1	9.23e-06	0.000386008	-1.26141	-3.70763
70466	Ckap2l	0.0153309	0.0178874	-1.28875	-3.70909
17245	Mdm1	0.00727012	0.0107961	-1.29226	-3.71867
226182	Taf5	0.00632274	0.00997266	-1.3016	-3.71997
16571	Kif4	0.0159731	0.0183035	-1.28724	-3.72207
16511	Kcnh2	0.00391247	0.00737747	-1.84067	-3.7245
99696	Ankrd50	0.00345926	0.00687222	-1.31061	-3.726
227094	Tmem194b	0.018797	0.0205786	-1.34794	-3.72768
72033	Tsc22d2	0.00046737	0.00240412	-1.27558	-3.72837
72504	Taf4b	0.00119166	0.00379782	-1.53447	-3.72862
239618	Pdzrn4	0.00881374	0.0122051	-1.2735	-3.73098
56190	Rbm38	0.0145396	0.0172809	-1.56133	-3.75687
60525	Acss2	0.00644889	0.0100776	-1.36101	-3.76024
50927	Nasp	6.2e-05	0.00100222	-1.43602	-3.76589
73132	Slc25a16	0.00677681	0.010385	-1.26774	-3.76856
268822	Adck5	0.00221206	0.00534432	-1.24884	-3.77466
232784	Zfp212	0.024111	0.0246346	-1.43385	-3.79068
319801	9630033F20Rik	0.00109396	0.00365727	-1.62408	-3.791
109880	Braf	0.014868	0.0174881	-1.28935	-3.79149
76044	Ncapg2	0.00563844	0.00919405	-1.21208	-3.79798
66934	Dsn1	0.00270753	0.00597303	-1.33571	-3.79971
23939	Mapk7	0.00215915	0.00530573	-1.38692	-3.80005
194309	Vps37d	0.0017143	0.00464427	-1.44184	-3.80007
240087	Mdc1	0.00402925	0.00753872	-1.29799	-3.81005
13605	Ect2	0.0022711	0.00540858	-1.2296	-3.81064
53618	Fut8	0.0012526	0.00388371	-1.21529	-3.81215
75430	3200002M19Rik	0.000872701	0.00326248	-1.32956	-3.81712
68166	Spire1	0.0050864	0.00867521	-1.31378	-3.82056
56403	Syncrip	0.000352991	0.00215481	-1.23723	-3.82649
118445	Klf16	0.00419446	0.00766205	-1.62755	-3.83061
22025	Nr2c1	0.00842503	0.0118454	-1.54719	-3.83916
12534	Cdk1	0.00119907	0.0038043	-1.2022	-3.84923
19183	Psmc3ip	0.00171469	0.00464427	-1.26297	-3.8523
17684	Cited2	0.00814189	0.0115995	-1.29846	-3.87677
16551	Kif11	0.00244651	0.0056502	-1.27234	-3.88527
17279	Melk	0.0132374	0.0161206	-1.23459	-3.8871
28040	D6Wsu163e	0.0241356	0.0246467	-1.3034	-3.89376
209773	Dennd2a	0.00895235	0.0122912	-1.32782	-3.89841
18861	Pms2	0.00186332	0.00485722	-1.30527	-3.90297
18393	Orc2	2.18e-05	0.000540215	-1.33507	-3.92349
67456	Ergic2	9.06e-06	0.000386008	-1.25074	-3.94578
117606	Boc	0.0104718	0.013539	-1.26708	-3.94692
12545	Cdc7	0.000176396	0.00157939	-1.25089	-3.94737
102920	Cenpi	0.0214137	0.0226037	-1.29761	-3.95022
74365	Lonrf3	0.00102215	0.00353266	-1.69998	-4.00424
12144	Blm	0.0103937	0.0135014	-1.33371	-4.0079
225207	Zfp521	0.000709996	0.00296446	-1.29522	-4.00931
20873	Plk4	0.00317088	0.00650181	-1.30175	-4.02484
245469	Pdzd4	0.0229119	0.0237109	-1.54927	-4.02539
14793	Cdca3	0.013692	0.0165384	-1.23042	-4.02802
94187	Zfp423	0.00875547	0.0121537	-1.33696	-4.03509
67849	Cdca5	0.0209543	0.0222459	-1.2824	-4.03926
18574	Pde1b	0.00262275	0.00587607	-1.63831	-4.04804
170799	Rtkn2	0.0193129	0.0210003	-1.72103	-4.05476
51793	Ddah2	0.000231679	0.00174107	-1.20465	-4.05896
52502	Carhsp1	0.00824545	0.0116952	-1.30297	-4.06427
240120	Zfp119b	0.00268968	0.00595681	-1.49618	-4.06449
27053	Asns	0.0224432	0.0233259	-1.25813	-4.06837
108037	Shmt2	0.00964883	0.0128446	-1.30332	-4.07289
239393	Lrp12	0.000130539	0.00135382	-1.27429	-4.08903
14056	Ezh2	0.000804954	0.00314435	-1.20301	-4.10125
54673	Sh3glb1	0.00159065	0.00445699	-1.23087	-4.10763
20419	Shcbp1	0.00707727	0.0106407	-1.21479	-4.11752
320365	Fry	0.0260093	0.0260769	-1.84558	-4.12087
52696	Zwint	0.000103236	0.00121436	-1.32835	-4.12939
21335	Tacc3	0.0082751	0.01172	-1.24952	-4.13176
21853	Timeless	0.00603554	0.00965386	-1.30897	-4.14118
22256	Ung	0.00231354	0.00546244	-1.27888	-4.14182
231123	Haus3	0.000213404	0.00170244	-1.27929	-4.16003
387524	Znrf2	0.000690322	0.00292666	-1.24854	-4.16542
12235	Bub1	0.00221258	0.00534432	-1.24157	-4.18454
77766	Elp4	2.08e-05	0.000540215	-1.64675	-4.19013
19076	Prim2	0.00026533	0.00187468	-1.30835	-4.1942
20439	Siah2	5.9e-05	0.000980456	-1.71403	-4.19532
216527	Ccm2	0.000803266	0.00314435	-1.27209	-4.20813
66665	5730528L13Rik	0.00210742	0.0052136	-1.38521	-4.20915
269587	Epb4.1	0.00147282	0.00427872	-1.34554	-4.21709
66988	Lap3	9.51e-05	0.0012071	-1.22377	-4.22239
19361	Rad51	0.0208895	0.0222161	-1.27523	-4.2354
12649	Chek1	0.00886962	0.0122298	-1.34845	-4.25406
212377	Mms22l	0.0154933	0.0179931	-1.40514	-4.26047
68145	Etaa1	1.31e-05	0.000436101	-1.48101	-4.27539
239122	Setdb2	0.0216587	0.0228055	-1.42899	-4.28408
69159	Rhebl1	0.0248236	0.0252025	-1.29731	-4.28943
108907	Nusap1	0.00307346	0.00635445	-1.22968	-4.29688
83397	Akap12	0.00257885	0.00581174	-1.32189	-4.30049
78894	Aacs	0.000763229	0.0030584	-1.41063	-4.3025
237911	Brip1	0.0205545	0.0219909	-1.7566	-4.30353
18005	Nek2	0.00442765	0.00792775	-1.23454	-4.31393
17218	Mcm5	0.00300966	0.00627637	-1.2899	-4.34186
228421	Kif18a	0.00885046	0.0122255	-1.35622	-4.34437
13123	Cyp7b1	0.0175148	0.0195366	-1.34586	-4.34654
18969	Pola2	0.0195709	0.0212145	-1.33127	-4.35006
74741	5730419I09Rik	0.00123382	0.00385332	-1.35497	-4.35978
14348	Fut9	0.0185254	0.0204202	-1.33523	-4.37895
54392	Ncapg	0.00453397	0.00802388	-1.31694	-4.37964
69146	Gsdmd	0.00756242	0.0110598	-1.50806	-4.38404
110749	Chaf1b	0.0221631	0.0232036	-1.67072	-4.39233
70024	Mcm10	0.0260092	0.0260769	-1.51689	-4.40462
214763	Mb21d1	0.011197	0.0141936	-1.60087	-4.40689
93692	Glrx	0.00136752	0.0040835	-1.49546	-4.41021
12452	Ccng2	7.3e-06	0.000361013	-1.26703	-4.4168
13197	Gadd45a	8.71e-05	0.00118306	-1.3133	-4.41889
26456	Sema4g	0.00984308	0.0129961	-1.65086	-4.43679
194655	Klf11	0.00193116	0.00496695	-1.6147	-4.44501
269582	Clspn	0.00744536	0.0109886	-1.53472	-4.45286
12396	Cbfa2t2	0.00114078	0.00371718	-1.60835	-4.46042
320593	A230051N06Rik	0.0135608	0.0164417	-2.01682	-4.46079
219103	Cenpj	0.004063	0.0075725	-1.33125	-4.46319
212398	Frat2	4.19e-05	0.000783944	-1.55168	-4.46514
12298	Cacnb4	0.00761745	0.0110982	-1.72882	-4.4765
239510	Phf20l1	6.23e-05	0.00100222	-1.31182	-4.48656
329154	Ankrd44	0.00560793	0.00916086	-1.2807	-4.48929
72080	2010317E24Rik	0.00413069	0.00760832	-1.73327	-4.49203
19075	Prim1	0.00600453	0.00962021	-1.24404	-4.50359
71846	Syce2	0.00050632	0.00250175	-1.29843	-4.51346
11799	Birc5	0.00768859	0.0111623	-1.24848	-4.52452
56075	Pdss1	3e-06	0.000214017	-1.36479	-4.52613
57028	Pdxp	0.0204492	0.0219514	-1.44515	-4.53764
18583	Pde7a	0.000140739	0.00141399	-1.39469	-4.54068
94185	Tnfrsf21	0.0178406	0.0197898	-1.41811	-4.54296
18576	Pde3b	0.000667168	0.0028663	-1.23843	-4.5432
233806	Tmem159	0.00112168	0.00369551	-1.40915	-4.55456
12428	Ccna2	0.00563186	0.00919108	-1.23584	-4.57528
13007	Csrp1	0.0138452	0.0166816	-1.35725	-4.5784
234258	Neil3	0.00558986	0.00916086	-1.33587	-4.59331
67276	Eri1	0.00359754	0.00702394	-1.3147	-4.60435
69912	Nup43	0.0121617	0.0151647	-1.40209	-4.6046
66570	Cenpm	0.00524981	0.00883673	-1.87716	-4.61319
66979	Pole4	0.00284336	0.0060883	-1.303	-4.6148
74206	Sipa1l3	0.00127312	0.0039106	-1.27585	-4.62399
66634	Mcm8	0.000519844	0.0025096	-1.4677	-4.62752
71819	Kif23	0.00295783	0.00618991	-1.37374	-4.63335
14453	Gas2	0.000828301	0.00319558	-1.36699	-4.63514
269994	Gsg1l	0.000959495	0.00343389	-1.28233	-4.63574
26921	Map4k4	0.00218392	0.0053332	-1.36285	-4.63644
215387	Ncaph	0.00400721	0.00750476	-1.30058	-4.63715
71835	Lancl2	0.00159426	0.00445699	-1.4579	-4.63796
20460	Stil	0.0225027	0.0233752	-1.42871	-4.6411
20230	Satb1	0.000216697	0.00171315	-1.267	-4.66832
338362	Ust	0.0138984	0.0167223	-1.54726	-4.68848
73430	1700049G17Rik	0.000564282	0.00257329	-1.59911	-4.72147
225182	Rbbp8	0.00861485	0.0120252	-1.34556	-4.7316
69635	Dapk1	0.00476903	0.00829527	-1.70481	-4.74021
223753	Cerk	0.000197401	0.00163727	-1.30895	-4.74412
623474	Rad54b	0.0231126	0.0238802	-1.50068	-4.74627
52679	E2f7	0.0161192	0.0184206	-1.36032	-4.78224
232853	Zfp954	0.00750424	0.0110181	-1.54759	-4.783
67412	6330407J23Rik	0.000222735	0.00173248	-1.77484	-4.80405
15245	Hhip	0.00225688	0.0053947	-1.88433	-4.84448
14156	Fen1	0.00409303	0.00758299	-1.29796	-4.85091
215690	Nav1	0.000275041	0.00190847	-1.31022	-4.86085
229841	Cenpe	0.00915358	0.0124259	-1.34216	-4.86743
73254	Ccdc18	0.00173027	0.00465555	-1.88423	-4.8741
70454	Cenpl	0.00419412	0.00766205	-1.41248	-4.90235
207182	Ggt7	0.00925251	0.0124812	-1.87732	-4.90492
217653	Mis18bp1	0.00425331	0.00773642	-1.28528	-4.91914
67847	Sncaip	0.0135932	0.0164603	-1.74399	-4.9331
67052	Ndc80	0.00977095	0.012959	-1.33576	-4.93964
19366	Rad54l	0.0232347	0.0239677	-1.35982	-4.96136
208628	Kntc1	0.00551858	0.0091023	-1.31328	-4.98674
104418	Dgkz	0.0125935	0.0155326	-1.32523	-4.99463
66101	Ppih	0.00105567	0.00359152	-1.72848	-5.00141
70348	Ube2cbp	7.75e-05	0.00111553	-1.58769	-5.00452
54132	Pdlim1	0.0170483	0.0192092	-1.47295	-5.0056
67141	Fbxo5	0.00617292	0.00982471	-1.31004	-5.01365
70385	Ccdc99	0.0171496	0.0192783	-1.39069	-5.01521
30954	Siva1	0.00267399	0.00594255	-1.26982	-5.04321
67196	Ube2t	0.0200686	0.021627	-1.33627	-5.0441
69716	Trip13	0.0109878	0.0139996	-1.35242	-5.048
80752	Fam20c	0.00645396	0.0100776	-1.42198	-5.05864
52829	D4Bwg0951e	0.0125638	0.0155058	-1.49943	-5.07847
69928	Apitd1	0.00791217	0.011373	-1.4883	-5.08253
17219	Mcm6	0.00290353	0.00614134	-1.23386	-5.09111
268747	Lrrc16b	0.00118637	0.00378893	-1.82531	-5.09632
319162	Hist3h2a	0.0189446	0.0207284	-1.38993	-5.1388
72119	Tpx2	0.00701544	0.0105725	-1.33117	-5.14137
387314	Tmtc1	0.003764	0.00720312	-1.53917	-5.15592
384763	Zfp667	0.000107926	0.00123189	-1.36259	-5.16091
93683	Glce	7.07e-05	0.00104864	-1.43596	-5.17939
72776	Sass6	0.00544072	0.00900871	-1.48322	-5.18076
211651	Fancd2	8.51e-06	0.000381661	-2.03241	-5.18393
75284	Bcdin3d	0.00225175	0.00539329	-1.85905	-5.19513
237211	Fancb	0.00677743	0.010385	-1.58816	-5.22799
71914	Antxr2	0.00679237	0.0103894	-1.36181	-5.24028
21417	Zeb1	0.00106301	0.00359777	-1.29495	-5.26354
268465	Eme1	0.00423375	0.00771662	-1.61049	-5.29939
14958	H1f0	2.52e-05	0.000564637	-1.27062	-5.32093
100042277	Gm3764	0.00751704	0.0110181	-1.87033	-5.35189
56150	Mad2l1	0.00170371	0.00464065	-1.25549	-5.36802
16170	Il16	1.25e-06	0.000141611	-2.10469	-5.38079
66578	2610039C10Rik	0.000404621	0.00227211	-1.29063	-5.38395
380768	Gm1568	0.00276916	0.00599656	-1.74105	-5.38983
171170	Mbnl3	0.0110572	0.0140603	-1.98493	-5.41904
28113	Tinf2	0.00210886	0.0052136	-1.39555	-5.44125
22038	Plscr1	0.0170366	0.0192092	-1.42347	-5.46613
76464	Casc5	0.00137227	0.00408503	-1.5027	-5.48163
78802	Ttc30a1	0.00644273	0.0100776	-1.74241	-5.50046
94044	Bcl2l13	3.17e-05	0.000679239	-1.35069	-5.52915
16834	Cog1	0.000572751	0.00259064	-1.39891	-5.57214
269702	Mphosph9	1.34e-06	0.000143796	-1.42593	-5.60569
71909	Haus5	0.0101626	0.0132996	-1.68719	-5.6095
67121	Mastl	0.00132867	0.00404897	-1.70199	-5.63371
69551	2310022B05Rik	0.00127975	0.00392469	-1.34852	-5.67513
19296	Pvt1	0.00151851	0.00433955	-1.85521	-5.68008
270192	Rab6b	0.0187516	0.0205522	-1.50583	-5.68135
27355	Pald1	0.0200604	0.021627	-1.32368	-5.70573
207785	Csrnp2	0.00723141	0.0107785	-1.44998	-5.71232
105171	Arrdc3	0.00273265	0.0059765	-1.27722	-5.72509
15201	Hells	0.00813298	0.0115954	-1.29409	-5.74142
17912	Myo1b	0.00358211	0.0070031	-1.57806	-5.7421
75623	1700029F09Rik	5.79e-05	0.000979923	-1.29713	-5.74672
26757	Dpysl4	0.00663957	0.0102544	-2.10022	-5.75758
20678	Sox5	0.0150737	0.0176761	-2.007	-5.77233
60411	Cenpk	0.00111238	0.00369551	-1.3265	-5.78934
14236	Foxn2	0.000208038	0.00170044	-1.31485	-5.79788
100861531	Rn45s	0.00438947	0.00787655	-1.25421	-5.79865
71643	4930422G04Rik	0.000242712	0.00178107	-1.36927	-5.81561
69706	Lrr1	0.000209924	0.00170244	-1.83854	-5.85125
109065	1110034A24Rik	0.00272303	0.00597415	-1.66878	-5.89715
12448	Ccne2	0.000392725	0.00225466	-1.34528	-5.89797
58200	Ppp1r1a	0.00911484	0.0123925	-1.92487	-5.90966
106344	Rfc4	0.00116207	0.00376104	-1.31834	-5.91719
319655	Podxl2	0.00687676	0.0104533	-1.3774	-5.92609
12189	Brca1	9.09e-05	0.00120209	-1.85259	-5.92679
218194	Phactr1	0.000514336	0.00250175	-1.88511	-5.93901
55984	Camkk1	0.000405186	0.00227211	-1.95118	-5.94413
70571	Tcerg1l	0.00439749	0.0078836	-2.09382	-5.95364
11987	Slc7a1	0.000346452	0.00214201	-1.3651	-5.95922
54141	Spag5	0.000737731	0.00299597	-1.60721	-5.96517
67177	Cdt1	0.0117298	0.014731	-1.30916	-5.96589
67897	Rnmt	9.99e-05	0.00121436	-1.34034	-5.9826
106582	Nrm	0.000723064	0.00296764	-1.57941	-5.99672
228858	Gdap1l1	0.00270974	0.00597303	-2.21883	-6.00386
69727	Usp46	0.000632698	0.00276442	-1.35279	-6.02027
14421	B4galnt1	0.000800807	0.00314435	-2.08293	-6.02548
76960	Bcas1	0.0213895	0.0225961	-1.7412	-6.04127
56224	Tspan5	0.0223797	0.0232976	-1.63477	-6.05082
97487	Cmtm4	0.000460096	0.00239316	-1.37899	-6.0666
27214	Dbf4	0.00108498	0.0036521	-1.30718	-6.11837
14007	Celf2	0.0214206	0.0226037	-1.3056	-6.13362
67153	Rnaseh2b	0.000908191	0.00333506	-1.35112	-6.16745
66336	Cenpp	0.00165978	0.00456904	-1.42759	-6.17652
12531	Cdc25b	0.0261688	0.0262096	-1.70222	-6.19189
320129	Adrbk2	0.0010631	0.00359777	-1.38955	-6.24039
237877	Atad5	0.000308878	0.00201209	-1.38477	-6.27368
78783	Brpf1	0.000152177	0.00147324	-1.33438	-6.27487
75659	Wdr54	0.0058981	0.00950495	-1.74543	-6.27812
18140	Uhrf1	0.0173663	0.01942	-1.36892	-6.27894
13660	Ehd1	0.000876016	0.00326854	-1.45797	-6.28597
224171	C330027C09Rik	0.000554426	0.00253828	-1.32377	-6.29965
14211	Smc2	0.000232792	0.00174107	-1.33305	-6.31127
433100	AA388235	0.0140682	0.0168243	-1.93161	-6.31254
232288	Frmd4b	0.00789557	0.0113576	-1.36866	-6.31785
230376	Haus6	0.00284373	0.0060883	-1.45097	-6.32492
19266	Ptprd	0.00360826	0.00703776	-1.30918	-6.33019
319211	Nol4	0.00969969	0.0128862	-1.7353	-6.34214
12350	Car3	0.0108821	0.013951	-2.18245	-6.40687
212706	N4bp3	0.0195868	0.0212145	-2.1441	-6.40875
58802	Kcnmb4	0.00158993	0.00445699	-1.59014	-6.41618
78334	Cdk19	2.35e-05	0.000540215	-1.37237	-6.45381
20878	Aurka	0.0180609	0.0199539	-1.42102	-6.47496
11920	Atm	0.000572179	0.00259064	-1.39818	-6.49746
235283	Gramd1b	0.00217933	0.0053332	-1.66364	-6.50014
382639	Zbtb42	0.0129747	0.0158407	-2.04386	-6.52018
100503607	BB319198	0.000659357	0.00283906	-2.09983	-6.52272
20362	2008-09-01	0.00642561	0.010066	-1.78846	-6.571
56742	Psrc1	0.00757156	0.0110648	-1.62043	-6.59228
66540	Fam107b	0.000354985	0.00216014	-1.45062	-6.59642
17873	Gadd45b	0.0240506	0.0245859	-1.98395	-6.59838
100504412	4933400F03Rik	0.0208916	0.0222161	-2.40918	-6.60077
100043772	Gm4636	0.00114788	0.0037277	-1.70646	-6.60322
70227	Zfp619	0.000595978	0.00264894	-2.00683	-6.62436
382034	Gse1	0.00210551	0.0052136	-2.03482	-6.64176
381270	March4	0.00823021	0.0116899	-2.31959	-6.64503
13992	Khdrbs3	0.022375	0.0232976	-1.4772	-6.64939
71648	Optn	0.000441304	0.00237786	-2.17843	-6.6572
64707	Suv39h2	0.000809713	0.00314435	-1.65596	-6.6727
18974	Pole2	0.00921469	0.0124476	-1.45423	-6.67354
73680	Zbtb8a	0.000488189	0.00244602	-1.90198	-6.67738
21983	Tpbg	0.000291984	0.00196936	-1.94574	-6.68632
26886	Cenph	0.00510104	0.00869249	-1.45419	-6.73801
78255	Ralgps2	0.000869323	0.00326248	-1.59088	-6.7607
20425	Shmt1	0.00792037	0.0113732	-1.67865	-6.78318
72155	Cenpn	0.00528467	0.0088799	-1.47918	-6.84971
170748	BC017612	0.00582803	0.00943144	-1.6593	-6.91161
73032	Ttc9b	0.0255647	0.0257969	-1.7842	-6.92129
238161	Akap6	0.000171127	0.00155709	-2.09156	-6.93471
212531	Sh3bgrl2	0.000868143	0.00326248	-1.74075	-6.94696
330409	Cecr2	0.00283047	0.0060734	-2.00818	-6.96549
269224	Pask	0.0147016	0.0173984	-2.32153	-6.96713
100073351	Yy2	0.000180128	0.00157939	-1.44912	-7.01745
239796	Mb21d2	0.000931292	0.00336953	-1.44178	-7.04918
13821	Epb4.1l1	0.000372217	0.00219027	-2.09724	-7.06551
12527	Cd9	0.00347148	0.00688105	-1.28752	-7.07337
51799	Rundc3a	0.0085012	0.0119264	-1.57762	-7.12489
381633	Gm1673	0.0023103	0.00546148	-1.40965	-7.19793
75458	Cklf	0.000103872	0.00121436	-1.50655	-7.23396
70218	Kif18b	0.00599562	0.00961393	-1.59533	-7.26386
218581	Depdc1b	0.00277246	0.00599656	-1.86484	-7.29507
76438	Rftn1	0.0244741	0.0249272	-1.52756	-7.31552
69697	Camsap3	0.00296257	0.00619156	-2.15249	-7.38594
69270	Gins1	0.00334987	0.00672414	-1.43082	-7.39532
218973	Wdhd1	0.0103836	0.0135014	-1.43875	-7.4039
78303	Hist3h2ba	0.0167165	0.0189238	-1.34543	-7.41835
60530	Fignl1	0.00172492	0.00465555	-1.37246	-7.48861
71988	Esco2	0.00223883	0.0053782	-1.40248	-7.50084
170772	Glcci1	0.0027172	0.00597303	-1.4621	-7.56117
12544	Cdc45	0.00356933	0.00700063	-1.48575	-7.57039
11775	Ap3b2	0.00585746	0.00945307	-1.80905	-7.68147
230162	Zfp189	0.00523995	0.00883555	-1.74144	-7.6951
72185	Dbndd1	0.00469424	0.00820216	-2.16145	-7.71892
13555	E2f1	0.000801895	0.00314435	-1.5747	-7.72117
12035	Bcat1	0.000474236	0.00241372	-1.72442	-7.75577
268510	Mgat5b	0.000118308	0.00130409	-2.37449	-7.78959
236293	Slc22a29	0.0146759	0.0173786	-1.84675	-7.83297
16476	Jun	0.00259601	0.00583648	-1.35637	-7.85233
27403	Abca7	0.00666764	0.0102813	-2.17099	-7.85895
17768	Mthfd2	0.00073255	0.0029875	-1.51237	-7.91074
17216	Mcm2	0.0105137	0.013584	-1.45611	-7.93778
104886	Rab15	0.0221164	0.0231735	-1.71445	-7.96648
235050	Zfp810	0.0108181	0.0139121	-1.61935	-7.9976
432879	Gm5465	0.00171662	0.00464427	-1.93698	-8.04119
14547	Gdap2	0.0016909	0.00461984	-1.68977	-8.04174
225631	Onecut2	0.000286052	0.00194981	-2.13051	-8.04999
381813	Prmt8	0.00133847	0.004066	-1.48092	-8.07805
20743	Spnb3	0.00552084	0.0091023	-2.06074	-8.12863
66977	Nuf2	0.000284489	0.00194603	-1.40977	-8.13266
67149	Nkain1	0.000656913	0.00283612	-1.69405	-8.15478
19791	Rn18s	0.00244751	0.0056502	-1.38181	-8.30641
71876	Mlf1ip	0.00358323	0.0070031	-1.85185	-8.30923
54326	Elovl2	0.0179666	0.0198838	-1.48626	-8.30972
54126	Arhgef7	8.33e-05	0.00116661	-1.84796	-8.38038
21847	Klf10	0.0111989	0.0141936	-1.52914	-8.40244
245643	Frmpd3	0.0255695	0.0257969	-2.32018	-8.44861
12801	Cnr1	0.0165238	0.0187828	-1.73025	-8.52958
11923	Neurod4	0.000268191	0.00188124	-2.07256	-8.56106
233071	Arhgap33	0.00177532	0.00472356	-1.93721	-8.56506
18213	Ntrk3	0.0118432	0.0148348	-1.86017	-8.56648
22750	Zfp9	0.00153732	0.00436744	-1.51811	-8.66803
67574	Alg13	0.00769032	0.0111623	-1.692	-8.74899
22652	Mkrn3	0.0155641	0.018045	-1.66288	-8.79458
271305	Phf21b	0.000983119	0.0034607	-1.50326	-8.84852
12927	Bcar1	2.33e-05	0.000540215	-1.72111	-8.9182
72605	Car10	0.00885635	0.0122255	-1.95759	-8.95902
66568	Rwdd3	0.000713466	0.00296694	-1.93303	-9.02239
106869	Tnfaip8	0.000704899	0.00294977	-1.57746	-9.04939
381269	Mreg	0.00327691	0.0066329	-1.6622	-9.05044
97165	Hmgb2	0.00155438	0.00438362	-1.56817	-9.11082
69399	1700025G04Rik	0.00125083	0.00388371	-1.76941	-9.13541
72415	Sgol1	0.00875769	0.0121537	-1.50902	-9.13845
170459	Stard4	0.00861741	0.0120252	-1.64608	-9.242
170935	Grid2ip	0.00502959	0.00861642	-2.53082	-9.27335
14841	Gsg2	0.00570234	0.0092669	-1.82581	-9.28065
18030	Nfil3	0.00281491	0.00606023	-2.53565	-9.3315
217578	Baz1a	0.00272687	0.00597415	-1.54041	-9.41058
12294	Cacna2d3	0.00930228	0.0125232	-2.06887	-9.42964
269959	Adamtsl3	0.00646239	0.0100776	-2.57003	-9.45642
320405	Cadps2	0.00134714	0.0040721	-1.43879	-9.554
75974	Dock11	0.000103328	0.00121436	-1.36358	-9.55562
20302	Ccl3	0.00374558	0.00718214	-2.19497	-9.56025
72125	Fam123a	0.00379737	0.0072443	-1.91295	-9.74342
18223	Numbl	4.74e-05	0.000855071	-1.89958	-9.7448
224093	Fam43a	0.00176835	0.00472012	-1.92359	-9.80062
104681	Slc16a6	0.019429	0.021095	-1.67461	-9.84991
100040608	Fancf	3.95e-05	0.00076991	-1.57181	-9.86085
20273	Scn8a	0.00408588	0.00757851	-2.09408	-9.91706
78908	Igsf3	0.00111447	0.00369551	-1.9155	-9.97174
30948	Bin1	0.0212722	0.0224844	-1.63447	-9.98333
620760	2900079G21Rik	0.0244749	0.0249272	-2.66795	-10.0635
67305	Gpx7	0.0205319	0.0219909	-2.48796	-10.096
16502	Kcnc1	0.00529068	0.00888226	-2.1747	-10.1376
15569	Elavl2	0.0185959	0.02048	-1.38405	-10.1621
14357	Dtx1	0.0219655	0.0230531	-1.71709	-10.1919
233552	Gdpd5	0.0146708	0.0173786	-2.36699	-10.3166
20349	Sema3e	0.0167285	0.0189262	-2.09765	-10.4865
20454	St3gal5	0.015566	0.018045	-1.77837	-10.4998
70433	2610109H07Rik	0.0015494	0.00438116	-2.05532	-10.5858
260409	Cdc42ep3	0.00194896	0.00499905	-2.19095	-10.6195
67839	Gpsm1	0.00324805	0.0066022	-1.50114	-10.7054
78449	2700046A07Rik	0.0172579	0.0193656	-2.55346	-10.7056
244867	Arhgap20	0.00147919	0.00428903	-2.3169	-10.7249
241694	Ralgapa2	0.00022982	0.00174107	-1.6983	-10.8953
21885	Tle1	0.000334156	0.00209963	-1.42368	-10.912
193452	Zfp184	0.000520395	0.0025096	-1.87191	-11.0429
59092	Pcbp4	7.95e-05	0.00113014	-1.58025	-11.0524
68027	Tmem178	0.0206969	0.0221065	-1.4122	-11.089
243937	Zfp536	0.0216058	0.0227622	-1.82997	-11.2736
80283	Abtb1	0.000430011	0.00233659	-2.52532	-11.3077
97423	R74862	0.0041812	0.00766205	-1.94261	-11.4143
18590	Pdgfa	8.83e-05	0.00119157	-1.58046	-11.4517
77938	Fam53b	4.83e-05	0.000862009	-2.00943	-11.5065
17756	Mtap2	0.00389506	0.00736092	-2.47719	-11.5765
11419	Accn2	0.0126797	0.0156138	-1.99381	-11.5813
66943	Pqlc1	0.000273882	0.00190847	-1.78187	-11.6843
239188	Enox1	0.00716178	0.0107094	-1.69271	-11.728
67393	Cxxc5	0.00631112	0.00996943	-1.57162	-11.7957
16924	Lnx1	0.00170807	0.00464065	-2.35104	-11.8496
230815	Man1c1	0.00342077	0.00683092	-1.63624	-12.0915
58237	Nkain4	0.00723165	0.0107785	-2.23026	-12.1739
73112	3110003A17Rik	0.000372425	0.00219027	-1.44171	-12.181
15902	Id2	0.00089209	0.00330296	-1.38253	-12.4002
12795	Plk3	0.0239625	0.024516	-2.1497	-12.4988
210573	Tmem151b	0.00781929	0.0112731	-2.36403	-12.6533
216892	Spns2	0.0109232	0.0139634	-2.00389	-12.965
21877	Tk1	0.0141143	0.016869	-1.76842	-13.0226
18595	Pdgfra	0.0111287	0.0141325	-1.63185	-13.2375
19252	Dusp1	0.0148301	0.0174862	-1.47637	-13.2886
23834	Cdc6	0.00947146	0.0126711	-1.65652	-13.4727
73884	Zdbf2	0.0056502	0.00919951	-2.51002	-14.1625
320706	9830001H06Rik	1.8e-05	0.000528624	-2.10121	-14.3165
22762	Zfpm2	0.00711801	0.0106853	-2.12278	-14.5124
56363	Tmeff2	0.0125142	0.0154843	-2.01721	-14.7439
330192	Vps37b	0.00241782	0.00563171	-1.70008	-14.9466
56405	Dusp14	0.00272847	0.00597415	-2.7227	-14.9849
12841	Col9a3	0.00960792	0.0128084	-1.8811	-14.9981
329152	Hecw2	0.0178778	0.0198197	-2.66617	-15.0398
94332	Cadm3	1.07e-07	6.87e-05	-2.54941	-15.173
15213	Hey1	0.000317501	0.00201467	-1.57581	-15.2201
100503921	Gm19966	0.00560048	0.00916086	-2.87107	-15.3378
72898	Asphd2	0.0197685	0.0213513	-1.74447	-15.5357
72107	Dscc1	0.00792413	0.0113732	-1.8643	-15.6042
14766	Gpr56	0.000254736	0.00183353	-2.19101	-15.639
230868	Igsf21	0.000129202	0.00134753	-2.31901	-15.7461
14802	Gria4	3.21e-07	8.76e-05	-2.62959	-15.8798
212448	9330159F19Rik	0.00438529	0.00787655	-2.01723	-16.1256
54722	Dfna5	0.00053973	0.00253279	-2.54985	-16.6456
23937	Mab21l2	0.00255462	0.00579068	-2.00114	-16.6487
239157	Pnma2	1.28e-05	0.000435952	-2.58323	-16.6851
243328	Slc29a4	0.00151309	0.00433693	-3.11088	-16.8055
67731	Fbxo32	0.00018753	0.00160984	-2.60866	-17.048
74762	Mdga1	0.00257898	0.00581174	-2.92494	-17.0601
12569	Cdk5r1	0.000885209	0.00329067	-2.40186	-17.2488
13349	Darc	0.000339051	0.00212347	-1.84798	-17.4161
20355	Sema4f	0.00109775	0.00366359	-2.22208	-17.4833
12300	Cacng2	0.0102725	0.0134071	-2.88898	-17.4871
225743	Rnf165	0.000446531	0.00238004	-2.32366	-17.4969
14281	Fos	0.0068343	0.0104165	-1.44506	-17.575
26557	Homer2	0.00183318	0.00480462	-2.42978	-17.705
211961	Asxl3	0.00180102	0.00475262	-2.39092	-17.9047
16870	Lhx2	0.00713725	0.0106893	-2.71521	-17.9524
68952	Fam57b	0.000574803	0.00259064	-2.31766	-18.146
19362	Rad51ap1	0.00116833	0.00376104	-1.7122	-18.3084
29859	Sult4a1	0.0210884	0.0223391	-2.12276	-18.3368
240055	Neurl1b	0.00054612	0.00253419	-2.27383	-18.9175
435684	Shf	9.63e-05	0.0012071	-2.49423	-19.139
93834	Peli2	0.000156836	0.00147579	-2.55222	-19.5296
16979	Lrrn1	0.020141	0.0216808	-1.64723	-19.5529
15937	Ier3	0.00623721	0.00990329	-1.98219	-19.6882
101694	AI854517	0.00464143	0.00814679	-2.54679	-19.7914
320916	Wscd2	0.0186008	0.02048	-2.92374	-19.8593
104383	Rcor2	2.17e-05	0.000540215	-2.24969	-20.0914
20404	Sh3gl2	0.0208451	0.0221911	-1.97698	-20.1157
13591	Ebf1	0.0105698	0.0136383	-1.79653	-20.2529
18799	Plcd1	2.7e-05	0.000592465	-2.74784	-20.2966
50913	Olig2	0.00168958	0.00461984	-2.33273	-20.435
20361	Sema7a	0.00896024	0.0122933	-2.87688	-20.4956
80976	Syt13	0.00192389	0.00496148	-2.50656	-20.6268
170711	Otud7a	0.000265878	0.00187468	-2.70045	-20.8235
13653	Egr1	0.00158571	0.00445699	-1.45418	-20.8647
98363	Efhd1	0.000212742	0.00170244	-2.57896	-21.1456
18071	Nhlh1	0.00233189	0.00548533	-3.2344	-21.4256
171580	Mical1	0.00148304	0.00428903	-1.82965	-21.8231
209966	Pgbd5	0.0214319	0.0226037	-2.44905	-21.8764
16661	Krt10	0.000200764	0.00165501	-1.63293	-21.9832
140904	Caln1	0.00448881	0.00800074	-2.43036	-22.01
21367	Cntn2	0.00165552	0.00456868	-3.14808	-22.083
233824	Cog7	5.64e-06	0.000302309	-1.49985	-22.1663
241656	Pak7	0.00625626	0.00990831	-2.90984	-22.3836
17869	Myc	0.00173751	0.00466805	-2.13923	-22.5292
320051	Exph5	0.000383572	0.00222465	-2.91697	-22.5706
13998	Fgd6	0.000805909	0.00314435	-2.31034	-22.6705
20451	St8sia3	0.00218898	0.0053332	-2.38683	-23.414
319463	C230057M02Rik	0.00874214	0.0121537	-3.30582	-23.7334
11735	Ank3	0.0257848	0.0259327	-1.83078	-23.9986
114142	Foxp2	3.32e-05	0.00068863	-2.35101	-24.0224
15444	Hpca	0.0137059	0.0165448	-3.13501	-24.0976
67017	2010011I20Rik	6.3e-05	0.00100295	-1.86556	-24.2571
14806	Grik2	2.17e-05	0.000540215	-3.15727	-24.6813
74100	Arpp21	0.000220101	0.00171893	-2.90701	-24.7562
16404	Itga7	0.000218724	0.00171512	-2.79134	-25.1478
100504048	Gm20033	0.00368696	0.00710864	-2.28065	-26.0306
19682	Rdh5	9.61e-06	0.000386008	-3.09001	-26.6997
74194	Rnd3	0.00919762	0.0124476	-1.73478	-26.7371
60510	Syt9	0.00331973	0.00668454	-2.50699	-27.4712
107373	Fam111a	0.000107907	0.00123189	-2.2903	-27.4995
327814	Ppfia2	0.00206256	0.00517683	-2.33583	-27.7492
15936	Ier2	0.00185353	0.00483825	-1.75618	-27.8613
18508	Pax6	0.00122249	0.00384496	-3.16306	-28.1042
20606	Sstr2	0.0125615	0.0155058	-3.83108	-28.263
26564	Ror2	0.00444588	0.00794084	-2.18893	-28.385
245827	Fat2	0.00901806	0.0123375	-3.02306	-28.6024
211612	Ptchd1	9.56e-08	6.87e-05	-2.66389	-29.0494
272031	E130309F12Rik	0.000485074	0.00243674	-3.62425	-29.1234
71566	Clmp	0.0119176	0.0148989	-1.98194	-29.3137
74007	Btbd11	0.0158498	0.0182315	-1.77264	-29.362
330166	Miat	0.00944149	0.0126564	-2.10948	-29.4404
18996	Pou4f1	0.0136466	0.0165043	-2.92593	-29.8688
16176	Il1b	0.00269818	0.00596879	-2.38845	-30.1457
107934	Celsr3	0.00341428	0.00682503	-2.4463	-30.5401
230235	6430704M03Rik	0.0252641	0.0255824	-2.31552	-30.8492
26401	Map3k1	0.000297468	0.00198553	-1.58363	-30.8733
15571	Elavl3	0.00208446	0.00520171	-2.67256	-31.9599
242506	Frmd3	0.000165731	0.00151515	-2.7176	-31.99
104382	Barhl2	0.00053584	0.00253279	-2.61205	-32.0974
13654	Egr2	0.000791955	0.0031305	-2.04196	-32.3069
12293	Cacna2d1	6.48e-05	0.00101291	-2.17191	-33.2982
232035	Fam190a	0.00357788	0.0070031	-3.08563	-33.5247
51800	Bok	7.19e-05	0.00105815	-1.93869	-33.776
18575	Pde1c	0.00768998	0.0111623	-3.17719	-34.8267
243931	Tshz3	0.000438009	0.00236672	-2.46948	-35.0502
13592	Ebf2	0.00167364	0.00459239	-3.26419	-35.1378
100316689	Mir1931	0.0146095	0.0173319	-3.30565	-35.6755
216188	Aldh1l2	6.56e-05	0.00101291	-2.99397	-35.9393
12398	Cbfa2t3	2.22e-05	0.000540215	-3.21016	-36.301
54422	Barhl1	3.82e-06	0.000244573	-3.21352	-36.3378
18214	Ddr2	0.00012861	0.00134753	-2.96331	-37.4948
14180	Fgf9	0.000514668	0.00250175	-3.25368	-37.9111
11784	Apba2	0.00279222	0.0060181	-2.66896	-39.4896
14632	Gli1	0.0050446	0.00862681	-2.54914	-40.2633
13176	Dcc	0.0253268	0.025616	-1.91921	-40.9929
228942	Cbln4	0.00419044	0.00766205	-2.98566	-41.5715
433323	Sgpp2	0.00154819	0.00438116	-2.85402	-42.0843
64075	Smoc1	0.00370401	0.00712367	-3.25823	-42.9735
12561	Cdh4	0.000538049	0.00253279	-2.71911	-43.678
68144	5031426D15Rik	0.00184623	0.00482572	-2.87156	-44.1736
219134	Shisa2	0.000941805	0.00338944	-2.57052	-44.4435
226180	Ina	0.00304706	0.00631341	-2.97151	-47.9904
77629	Sphkap	0.0097747	0.012959	-2.18413	-47.9944
100040462	Mndal	0.00640127	0.0100636	-1.88933	-48.408
223838	Adamts20	0.0226028	0.0234413	-2.12534	-49.1482
63959	Slc29a1	0.000211079	0.00170244	-2.34307	-50.2529
100418235	C130030K03Rik	9.7e-05	0.0012071	-3.03997	-50.2916
16525	Kcnk1	0.00368883	0.00710864	-2.50091	-52.037
20167	Rtn2	5.99e-07	8.89e-05	-3.80355	-54.0814
245595	Zfp711	0.00726069	0.0107961	-2.20152	-54.5702
17863	Myb	1.88e-05	0.000533921	-3.06853	-55.5782
15484	Hsd11b2	0.00489822	0.00845896	-3.37967	-56.172
235431	Coro2b	0.0048267	0.00838047	-3.88692	-57.5439
53626	Insm1	0.00920898	0.0124476	-2.02611	-57.9769
245527	Eda2r	2.53e-06	0.000214017	-2.6337	-58.1465
216233	Socs2	0.00149255	0.00430364	-2.26414	-58.5634
20587	Smarcb1	1.27e-05	0.000435952	-2.54686	-58.7904
240690	St18	0.0176099	0.0195903	-2.21697	-59.151
13446	Doc2a	5.69e-05	0.00097154	-3.11528	-63.9647
72003	Synpr	0.000451169	0.00239283	-2.80325	-64.1377
23836	Cdh20	2.1e-06	0.000202275	-3.85337	-67.8748
13193	Dcx	0.000224221	0.0017336	-3.05013	-68.2598
15277	Hk2	6.19e-06	0.000313973	-2.05417	-68.6993
108105	B3gnt5	0.00243204	0.00564549	-3.6402	-69.2316
52897	Rbfox3	0.000505279	0.00250175	-3.08502	-69.6106
12226	Btg1	0.00255794	0.00579138	-3.54316	-72.6731
208439	Klhl29	1.35e-05	0.000438602	-3.03897	-72.7014
68939	Rasl11b	0.000147013	0.0014543	-2.72894	-73.4345
100502679	Gm15577	0.000227003	0.00174107	-3.71268	-79.5426
59058	Bhlhe22	0.0115145	0.0144889	-1.9739	-82.9096
16869	Lhx1	0.000340681	0.00212677	-3.64471	-86.0361
22772	Zic2	2.21e-05	0.000540215	-2.9345	-91.0554
78365	1500016L03Rik	2.36e-06	0.000214017	-3.51042	-92.741
213391	Rassf4	0.00759546	0.0110829	-3.87863	-96.2539
237761	Sowaha	0.00327233	0.00663059	-3.46129	-99.867
110834	Chrna3	0.00573821	0.00931734	-4.32641	-110.208
22255	Uncx	0.00084873	0.00321171	-4.01644	-114.276
100129	Gpr153	6.55e-05	0.00101291	-4.08307	-114.506
320203	C130071C03Rik	0.00166039	0.00456904	-2.40167	-116.363
17932	Myt1	0.000293646	0.00197367	-3.32102	-117.235
64176	Sv2b	0.000982312	0.0034607	-3.69635	-120.455
19662	Rbp4	0.00279025	0.0060181	-4.29521	-126.832
11921	Atoh1	0.0072927	0.0108212	-3.2709	-129.704
269643	Ppp2r2c	0.00909997	0.0123925	-2.57184	-131.863
11922	Neurod6	0.000364262	0.00218218	-3.24822	-134.941
77630	Prdm8	0.00169322	0.00461984	-4.24638	-155.692
65971	Tbata	0.000197537	0.00163727	-4.35903	-160.852
17116	Mab21l1	2.15e-05	0.000540215	-3.81343	-191.123
13593	Ebf3	3.32e-07	8.76e-05	-4.26173	-198.181
207792	BC034090	0.000317464	0.00201467	-4.00219	-204.689
83560	Tex14	0.00103653	0.00354901	-4.37234	-209.293
68026	2810417H13Rik	0.00046151	0.00239316	-4.24408	-223.613
268482	Krt12	0.000371899	0.00219027	-4.64562	-223.985
20377	Sfrp1	0.000983899	0.0034607	-4.0785	-289.614
553095	Gm17750	0.00391995	0.00738435	-3.85426	-321.497
18012	Neurod1	0.00645767	0.0100776	-2.87235	-368.571
241589	D430041D05Rik	0.00240417	0.00562064	-3.3909	-377.484
319865	E130114P18Rik	1.27e-05	0.000435952	-3.73379	-413.066
19118	Prm1	0.000909406	0.00333506	-4.30864	-419.828
18072	Nhlh2	8.43e-05	0.00117043	-3.92843	-487.336

## Sheet: mIC vs Nb
GENEID	SYMBOL	ttest_pval	adj,ttest_pval	meanFCarith	meanFCgeo
333564	Fndc3c1	6.15e-06	0.000299002	6.34131	2763.61
22771	Zic1	4.38e-06	0.000287307	5.43226	1566.2
78896	1500015O10Rik	8.68e-05	0.000974923	5.15443	1454.67
20674	Sox2	1.75e-05	0.000527885	4.33175	856.822
14860	Gsta4	5.87e-05	0.000804104	5.32452	752.908
16431	Itm2a	0.000174145	0.00134188	3.71491	721.243
13799	En2	0.000210992	0.00145367	4.73558	718.574
17075	Epcam	2.59e-06	0.000251488	4.14572	680.899
15904	Id4	0.000357818	0.0018996	5.07602	536.562
18606	Enpp2	5.73e-05	0.000804104	4.22758	535.032
12140	Fabp7	0.00576103	0.00858955	2.60137	520.762
230904	Fbxo2	0.000153786	0.00126533	5.31542	463.882
18424	Otx2	0.000221317	0.00148022	4.54783	439.877
54139	Irf6	0.00052096	0.00224707	5.12922	408.801
71137	Rfx4	9.58e-05	0.00100808	4.82807	391.983
19283	Ptprz1	2.83e-05	0.000609132	4.114	370.402
76933	Ifi27l2a	0.00149806	0.00392201	3.17384	337.416
268345	Kcnc2	0.00053133	0.0022531	4.58574	308.174
100039795	Ildr2	0.00133048	0.00364081	3.60599	299.633
53318	Pdlim3	0.00055427	0.00231321	3.20223	287.554
12032	Bcan	0.000675959	0.0025437	5.01245	284.384
19649	Robo3	1.78e-06	0.000226406	3.63178	260.581
24117	Wif1	0.000296417	0.0017224	3.80803	248.003
110789	Gpr98	2.87e-06	0.000257569	4.17775	203.342
14261	Fmo1	4.73e-05	0.000778424	4.80231	202.765
11687	Alox15	0.00277478	0.00560383	4.63659	193.821
329828	AI464131	0.000458835	0.00213638	4.08053	175.013
14451	Gas1	0.000282483	0.00168088	2.87067	172.927
15375	Foxa1	0.000635561	0.00248591	4.24624	172.039
76965	Slitrk1	1.31e-05	0.000481107	3.95365	171.752
20370	Sez6	0.000132854	0.00118635	4.26594	163.095
19242	Ptn	0.00251758	0.00532528	2.62977	162.657
12351	Car4	0.00529397	0.00821959	3.69638	160.97
17703	Msx3	0.00806634	0.0108958	4.17712	149.752
14221	Fjx1	2.16e-06	0.000232982	3.86569	149.097
208213	Tmem132c	0.000194981	0.0014271	3.69255	147.825
19126	Prom1	0.00190798	0.00450927	2.80217	145.614
70441	2610100L16Rik	0.0184402	0.0191955	3.73896	143.412
15228	Foxg1	0.0104198	0.0128663	3.61175	142.276
29873	Cspg5	6.72e-05	0.000862768	4.17406	135.961
57776	Ttyh1	0.000651263	0.00251687	2.82457	134.359
23964	Odz2	5.3e-06	0.000291755	3.2021	133.868
12444	Ccnd2	0.0022208	0.00494442	2.61364	128.911
14405	Gabrg1	5.24e-05	0.000801145	4.01668	128.754
107869	Cth	1.28e-08	1.91e-05	3.49891	128.625
21682	Tec	1.21e-06	0.000166768	2.95094	124.408
72514	Fgfbp3	0.00118979	0.00343264	3.11383	122.591
23831	Car14	0.000430514	0.00208405	4.18151	118.487
74030	Rin2	6.64e-05	0.000862768	2.55265	116.378
14805	Grik1	0.000198672	0.0014304	3.07297	112.747
219257	Pcdh20	0.00103713	0.00319653	3.69683	110.495
26897	Acot1	0.000113935	0.0011204	2.58059	108.189
192216	Tmem47	0.000267647	0.00165016	3.09834	104.992
320111	Prr18	0.000893752	0.00294737	3.37315	104.653
74137	Nuak2	1.12e-06	0.000166768	2.60619	102.68
13618	Ednrb	1.12e-05	0.000423455	3.30161	102.471
76954	St5	0.000144181	0.00122777	3.48639	100.418
76161	6330527O06Rik	0.00913513	0.0117533	3.72125	97.8887
68151	Wls	0.00328221	0.00621923	2.69643	95.8615
14862	Gstm1	0.000797591	0.00274504	1.95045	95.3355
216881	Wscd1	0.00408984	0.00706001	3.38136	86.0561
14609	Gja1	0.00846701	0.0111454	2.07813	84.9589
66993	Smarcd3	0.000398935	0.00198506	2.71747	83.8051
73284	Ddit4l	0.00386869	0.00682361	3.75623	82.7111
14763	Gpr37	0.000554498	0.00231321	3.76613	80.8155
12404	Cbln1	0.00604221	0.00890431	3.93553	80.8116
12192	Zfp36l1	4.11e-06	0.000287307	2.33704	80.2002
99543	Olfml3	0.000326237	0.0017868	3.82123	80.1355
233529	Kctd14	0.000702855	0.002586	3.51903	80.0252
320873	Cdh10	0.00249713	0.00531792	2.94485	77.5686
23934	Ly6h	0.0194374	0.019895	2.0202	73.717
229214	Qrfpr	0.00137182	0.00371517	3.24762	73.6921
100503562	Ttc6	0.000544301	0.002288	3.4806	73.457
12587	Mia1	0.000896827	0.00294737	4.11001	72.9023
217517	Stxbp6	0.00055995	0.00232656	3.22655	71.8742
58238	Fam181b	5.8e-05	0.000804104	3.18855	70.8345
11658	Alcam	0.00118951	0.00343264	2.43207	70.3583
26874	Abcd2	8.91e-05	0.000974923	3.68508	68.8886
22418	Wnt5a	0.000718513	0.00260876	3.22364	68.7692
108069	Grm3	4.03e-05	0.000710849	3.50486	68.0641
69538	Antxr1	0.00264664	0.00544489	1.82993	67.2685
18104	Nqo1	0.00307335	0.00596612	3.64758	66.8895
64011	Nrgn	0.00944081	0.0120063	3.92353	64.7148
22773	Zic3	0.00160615	0.00406639	3.23041	64.5607
55983	Pdzrn3	0.000963316	0.0030722	2.58419	62.7741
66259	Camk2n1	3.12e-06	0.000257569	2.23668	62.5323
66790	Grtp1	0.00123491	0.00351737	3.65278	62.2551
71803	Slc25a18	0.00160228	0.00406639	3.94998	62.1245
26941	Slc9a3r1	0.00171813	0.0042155	3.17032	58.5233
73102	Slc22a23	0.000262774	0.00164433	3.57527	57.3795
16206	Lrig1	0.000321953	0.0017868	1.98318	56.8267
16373	Irx3	0.00304152	0.00592763	2.61386	56.0561
97064	Wwtr1	2.91e-08	1.91e-05	2.81428	54.4806
74519	Cyp2j9	0.000380021	0.00194364	3.17082	54.4505
76263	Gstk1	0.00360446	0.00655067	3.31048	53.5639
66873	Tril	0.00228512	0.00503289	3.66311	53.1957
17084	Ly86	0.00610424	0.00897171	2.2072	52.6623
226250	Afap1l2	5.14e-05	0.000795173	2.63968	51.7053
66214	1190002H23Rik	7.22e-05	0.000883295	2.23539	51.5153
70417	Megf10	0.00304634	0.00592763	2.16751	51.4907
16475	Jub	0.000195234	0.0014271	3.64629	50.6076
29815	Bcar3	0.000132851	0.00118635	2.69791	50.0529
21677	Tead2	8.93e-05	0.000974923	2.81856	49.7312
26458	Slc27a2	0.000970805	0.00308417	3.4539	49.4732
76455	2310067E19Rik	0.000118238	0.00113564	2.06079	49.0436
320398	Lrig3	0.000467292	0.00214435	3.50183	48.5517
20997	T	0.00617105	0.00903775	3.215	48.4259
12552	Cdh11	0.00707808	0.0099492	2.44636	47.6438
93897	Fzd10	0.00124162	0.00351829	3.15844	47.4179
268709	Fam107a	0.00938095	0.0119671	2.33128	46.3953
14633	Gli2	0.000949597	0.00304609	3.13973	44.7426
242022	Frem2	0.0100803	0.012565	3.77694	44.5685
14012	Mpzl2	0.0130084	0.0150489	2.6391	44.248
67217	2810055F11Rik	2.61e-05	0.000599604	2.76914	44.1806
229905	Ccbl2	0.00124797	0.00353023	3.25218	44.1474
69590	Gpx8	0.00862959	0.0112875	2.30662	43.8627
67888	Tmem100	0.00131032	0.00361133	2.74054	43.4273
56458	Foxo1	0.00223797	0.00497595	2.4294	43.4156
67880	Dcxr	0.000524525	0.00225091	3.4293	42.3946
269437	Plch1	0.000157699	0.00126533	2.43302	42.1545
15208	Hes5	4.76e-05	0.000778424	2.90986	42.0767
228357	Lrp4	0.00163871	0.00411433	3.09725	41.3343
19224	Ptgs1	0.0188055	0.0194665	2.27382	41.1744
22619	Siae	0.00125927	0.00355609	3.13315	41.1219
353169	Slc2a12	0.0013715	0.00371517	3.69099	40.4762
12778	Cxcr7	0.0168222	0.0180431	2.02903	40.3422
24110	Usp18	0.0187863	0.0194665	3.60042	40.2091
242553	Kank4	0.00100565	0.00313496	3.32008	40.1149
14066	F3	0.00378402	0.00675076	2.53724	39.8715
12830	Col4a5	0.00052613	0.00225091	2.84735	39.707
219140	Spata13	0.000391173	0.00196135	2.47094	39.5877
232345	A2m	0.00868758	0.0113364	2.77935	39.0222
12308	Calb2	0.00163116	0.00410774	3.28753	38.9666
12411	Cbs	0.0059015	0.00873591	3.41842	38.654
14182	Fgfr1	0.000318622	0.0017868	3.05946	38.6279
546336	Prrg1	9.55e-06	0.000404569	3.14222	38.4756
18605	Enpp1	0.0027598	0.00560383	3.02207	38.4583
50500	Ttpa	0.00903047	0.0116368	3.54542	37.9555
64085	Clstn2	0.00827667	0.0110427	3.3935	37.781
18689	Phxr4	0.000157147	0.00126533	3.0012	36.9961
320405	Cadps2	0.000674664	0.0025437	3.35298	36.9506
19193	Pipox	0.00333018	0.00626999	3.59715	36.303
630836	2010315B03Rik	7.56e-07	0.000156214	2.28741	36.006
11761	Aox1	0.00100678	0.00313496	3.29818	35.9745
219228	Pcdh17	0.000358788	0.0018996	2.09972	35.9479
117606	Boc	0.000898635	0.00294737	3.29497	35.8885
57265	Fzd2	0.000790054	0.00274306	3.75159	35.2526
65255	Asb4	0.00123839	0.00351829	3.00484	35.0842
333182	Cox6b2	0.0017337	0.00423054	3.08625	33.8489
66355	Gmpr	0.000834275	0.00282423	2.59938	33.6367
12814	Col11a1	3.67e-06	0.000287307	3.01668	32.7903
80837	Rhoj	0.00203835	0.00470415	1.76321	32.7791
140887	Lnx2	0.00356788	0.00651899	2.7104	32.6076
80891	Fcrls	0.00475956	0.00773897	3.02169	32.1848
67111	Naaa	3.06e-05	0.000616687	2.86668	31.3399
228913	Zfp217	0.00728611	0.0101233	2.37875	30.9114
16403	Itga6	0.00059861	0.00241534	1.96178	30.3967
80285	Parp9	0.00640939	0.00924744	2.44849	30.2989
18003	Nedd9	5.09e-05	0.000795173	1.93217	29.9643
71233	Enkur	0.000206355	0.00143839	2.81991	29.7003
213081	Wdr19	0.00011807	0.00113564	2.86477	29.2308
20249	Scd1	0.00211371	0.00480091	1.92734	29.0855
24063	Spry1	0.000608992	0.00243597	2.8643	28.9282
22051	Trip6	4.43e-05	0.000755053	2.24365	28.5302
239618	Pdzrn4	0.00102186	0.00315536	3.23413	27.8162
17172	Ascl1	0.00400556	0.00699281	3.14339	27.6514
14314	Fstl1	0.000743431	0.0026641	1.52823	27.6309
67419	3632451O06Rik	0.00316347	0.00609126	2.59231	27.2155
77994	2810055G20Rik	3.43e-05	0.000674503	2.53874	27.0807
140577	Ankrd6	0.00110149	0.00332379	2.36364	26.7249
319757	Smo	0.000877205	0.00291134	3.1954	26.6736
56615	Mgst1	0.00065094	0.00251687	1.6111	26.6649
23991	Cib1	0.00626631	0.0091297	2.13991	26.644
66141	Ifitm3	0.00244995	0.00525626	1.61678	26.4789
15903	Id3	0.000201899	0.00143506	1.60508	25.9252
15205	Hes1	0.00142461	0.00380202	2.51468	25.9009
98496	Pid1	5.15e-05	0.000795173	2.33487	25.8976
27386	Npas3	0.000917277	0.00298884	2.8906	25.8042
672511	Rnf213	0.00436065	0.00734739	2.20818	25.3082
56473	Fads2	0.0038796	0.00683272	3.23293	25.2032
545370	Hmcn1	0.00112503	0.00334191	2.76318	24.9617
12759	Clu	0.00860796	0.0112681	1.7588	24.917
83921	Tmem2	0.00086745	0.00289671	2.05246	24.8415
54396	Irgm2	0.00159058	0.00406639	2.57039	24.5448
226422	Rab7l1	4.09e-05	0.000710849	3.0306	24.5402
20668	Sox13	0.000156969	0.00126533	3.15951	24.392
72333	Palld	0.00114153	0.00335552	1.92658	24.1279
16909	Lmo2	0.000587921	0.00240597	1.97793	24.0477
16008	Igfbp2	0.00117126	0.00341651	2.56964	23.8633
69772	Bdh2	0.00554808	0.00839509	2.69204	23.7634
13838	Epha4	5.26e-06	0.000291755	2.86389	23.7362
110265	Msra	6.53e-06	0.000308235	2.62186	23.6598
214058	Megf11	0.00607319	0.00894198	2.42778	23.5278
66277	Klf15	0.000589035	0.00240597	2.11482	23.4072
14230	Fkbp10	0.000495377	0.00220583	2.73263	23.3769
279653	Pcdh19	0.00177599	0.00428938	2.92641	23.3265
71584	Gdpd2	0.000764388	0.00272148	2.70775	22.9181
242864	Napepld	0.0162852	0.0177227	2.83643	22.7992
67374	Jam2	0.00127212	0.00358014	3.13374	22.5853
271849	Shc4	0.0207121	0.0207281	1.83563	22.4469
243385	Gprin3	0.00714981	0.00997591	2.73587	22.1222
12496	Entpd2	0.0162991	0.0177262	1.98079	22.0912
18231	Nxph1	0.00683491	0.00969208	2.15772	21.8753
56332	Amotl2	2.76e-05	0.000609132	1.72591	21.8577
230088	B230312A22Rik	7.39e-06	0.000339197	1.9463	21.6075
237339	L3mbtl3	1.15e-06	0.000166768	1.94097	21.3776
20284	Scrg1	0.00276389	0.00560383	3.08648	21.1696
320478	Sox2ot	0.00455726	0.00747626	2.76729	21.1146
223227	Sox21	0.00638204	0.00922409	2.55406	21.0784
69550	Bst2	0.00843241	0.0111454	2.17563	21.0159
22350	Ezr	0.000170452	0.001322	1.48904	20.9567
29820	Tnfrsf19	0.00160934	0.00406639	2.96462	20.8902
19039	Lgals3bp	0.00500194	0.00794539	2.4557	20.7449
13845	Ephb3	0.00651237	0.0093633	2.69869	20.3338
71778	Klhl5	0.000812157	0.00277207	1.672	20.0588
70097	Sash1	0.000597336	0.00241534	1.52945	19.8776
140492	Kcnn2	0.00481269	0.00778037	1.98984	19.863
58175	Rgs20	0.000161752	0.00127854	2.64033	19.7917
225207	Zfp521	0.000219422	0.00147953	2.73709	19.7904
68385	Tlcd1	2.36e-05	0.000572595	2.42748	19.7037
229534	Pbxip1	0.000297146	0.0017224	1.94949	19.6554
235472	Prtg	0.0120207	0.0142231	2.53961	19.4971
13172	Dbx1	0.00840095	0.0111454	3.07362	19.4331
240725	Sulf1	0.00585503	0.00869829	2.00958	19.4158
20846	Stat1	0.00196096	0.00457558	2.09942	19.4071
211712	Pcdh9	0.00558522	0.0084186	2.70523	19.1506
194126	Mtmr11	0.00112778	0.00334191	2.38902	19.0518
20660	Sorl1	0.00574003	0.00856862	1.93716	18.9152
66860	Tanc1	0.0123788	0.0145199	2.22201	18.816
13798	En1	0.00385765	0.0068205	2.36649	18.7606
104776	Aldh6a1	0.00328656	0.00621923	1.71218	18.7183
68713	Ifitm1	0.00806518	0.0108958	1.90851	18.6785
12824	Col2a1	0.00254186	0.00535821	3.04966	18.6477
209086	Samd9l	0.00512748	0.0080817	2.24563	18.4326
108682	Gpt2	4.65e-06	0.000287307	1.62722	17.8763
320508	Cachd1	0.0011895	0.00343264	2.75226	17.8753
16145	Igtp	0.0132228	0.0152436	1.94619	17.8488
320770	A630072M18Rik	0.000203723	0.00143506	2.57194	17.8402
58859	Efemp2	8.96e-05	0.000974923	2.62658	17.5381
16526	Kcnk2	0.0159903	0.0175056	2.06502	17.4774
64933	Ap3m2	0.000795296	0.00274306	2.22754	17.4332
14172	Fgf18	0.000422983	0.00207349	2.76347	17.1984
68328	Rab13	0.000771424	0.00272889	2.42373	17.1
78134	Lpar4	0.00408189	0.00705793	2.35612	17.0473
22601	Yap1	0.000425961	0.00208017	2.3424	17.0247
71586	Ifih1	0.00828205	0.0110427	2.11518	16.9965
100504017	D230004N17Rik	2.27e-05	0.000567538	2.8384	16.9864
245404	Dcaf12l1	0.00159463	0.00406639	2.12722	16.8705
57810	Cdon	0.00174378	0.00423637	2.86632	16.8205
22253	Unc5c	0.000636525	0.00248591	2.8968	16.7806
14634	Gli3	0.00207055	0.00475431	2.87049	16.6895
14362	Fzd1	0.00134102	0.00365461	2.54191	16.6299
16010	Igfbp4	0.000542698	0.00228708	1.58147	16.3534
231861	Tnrc18	4.78e-06	0.000287307	1.84777	16.2884
328234	Rnf182	0.000737023	0.00265843	2.82122	16.2372
67009	Ttc23	0.00277076	0.00560383	2.81025	16.228
67916	Ppap2b	0.00962558	0.0121571	1.69	16.055
64685	Nmi	0.000807533	0.00277207	1.78949	16.0327
22320	Vamp8	0.00849837	0.01116	2.09187	15.9849
106878	2010002N04Rik	0.0173692	0.018438	2.99992	15.9658
68058	Chd1l	0.000665554	0.00253925	1.96772	15.9089
268755	A930011O12Rik	0.001386	0.0037291	2.16862	15.816
15446	Hpgd	0.00160982	0.00406639	2.45743	15.7384
16391	Irf9	0.000231339	0.00151655	1.88354	15.727
208618	Etl4	0.000205008	0.00143506	2.04549	15.7242
12577	Cdkn1c	0.00705307	0.00993322	1.72918	15.7204
29811	Ndrg2	0.00129777	0.00360929	1.53496	15.7049
66333	Aqp11	0.00397355	0.00696848	2.62076	15.69
68797	Pdgfrl	0.0171789	0.0182622	2.00048	15.5852
68303	Fam114a1	0.0148394	0.0165516	2.13485	15.5268
27273	Pdk4	0.00841747	0.0111454	2.14225	15.4799
12741	Cldn5	0.00598294	0.00884853	1.95137	15.4774
72190	2510009E07Rik	0.00069805	0.00258575	1.51519	15.4721
93880	Pcdhb9	0.000635215	0.00248591	1.54792	15.2358
622434	Arhgef26	0.00116703	0.00341651	2.18274	15.1859
68588	Cthrc1	0.000113939	0.0011204	2.10297	15.1705
242466	Zfp462	0.00514656	0.0080817	1.59122	14.8019
67263	Zswim6	0.000373628	0.0019349	1.67113	14.7157
269831	Tspan12	0.000422506	0.00207349	1.91955	14.4927
50524	Sall2	0.000547596	0.00229601	1.66274	14.4819
14735	Gpc4	0.00681059	0.00966588	2.05938	14.4274
16998	Ltbp3	0.000221151	0.00148022	1.67635	14.4025
100504504	4833423F13Rik	0.00148696	0.00390632	2.65255	14.3747
76073	Pcgf5	0.00364339	0.00659241	1.77231	14.2636
19659	Rbp1	0.0166001	0.0178771	1.54219	14.2492
142980	Tlr3	0.0114875	0.0137817	2.09564	14.1259
68525	Evc2	0.00436307	0.00734739	2.40399	13.8219
11486	Ada	0.00702942	0.00990836	2.15929	13.8174
54403	Slc4a4	0.00539003	0.00827045	2.32369	13.8067
17751	Mt3	0.0042555	0.00724006	1.90589	13.8022
14871	Gstt1	0.00050217	0.00221223	1.94735	13.7886
381813	Prmt8	0.000742584	0.0026641	2.52233	13.7605
72960	Top1mt	1.78e-05	0.000527885	1.87021	13.7173
67168	Lpar6	0.0121639	0.0143329	1.92583	13.6855
70152	Mettl7a1	0.000391794	0.00196135	1.60737	13.4365
76491	Abhd14b	0.0128801	0.0149529	2.03841	13.3499
58801	Pmaip1	0.00448662	0.00743209	1.96307	13.3071
68738	Acss1	0.00932848	0.0119202	2.39126	13.1606
20787	Srebf1	0.000203584	0.00143506	1.45471	13.1393
74114	Crot	0.00086312	0.00289671	1.5889	13.0792
15162	Hck	0.00473104	0.00770776	2.25498	13.0327
68867	Rnf122	0.00195689	0.00457254	1.70978	12.9238
70676	Gulp1	2.99e-05	0.00061061	2.25907	12.7463
69479	1700029J07Rik	0.00179361	0.0043193	2.3064	12.5317
67103	Ptgr1	0.00343697	0.00640121	1.84461	12.5068
22701	Zfp41	0.000507192	0.00221742	1.59402	12.4704
56857	Slc37a2	0.00190089	0.00450903	2.00105	12.431
14107	Fat1	0.0174934	0.0185013	1.42806	12.4306
73230	Bmper	0.00419578	0.0071754	2.5141	12.4104
106861	Abhd3	0.00764699	0.0105186	2.27354	12.4016
214597	Sidt2	0.010505	0.0129426	1.56411	12.3908
319939	Tns3	0.00483178	0.00778037	1.47958	12.3023
18295	Ogn	0.0158409	0.0173965	2.65057	12.2976
75465	Dynlrb2	0.0143839	0.0161545	2.61039	12.2207
75104	Mmd2	0.0181077	0.0189493	1.95249	12.2154
94279	Sfxn2	9.25e-05	0.000982937	1.56841	12.1739
74048	4632428N05Rik	0.0111559	0.0135114	1.86809	12.0743
72828	Ubash3b	0.000620078	0.0024509	1.87527	12.0742
16601	Klf9	0.00699807	0.00988103	1.52715	11.9786
67603	Dusp6	0.000459389	0.00213638	1.39655	11.97
14678	Gnai2	0.000108889	0.00110359	1.44912	11.9512
18950	Pnp	0.000122259	0.00114778	1.39851	11.937
16452	Jak2	0.0141022	0.0159415	1.56507	11.9302
55963	Slc1a4	0.000584079	0.00240597	2.06266	11.8654
242297	Fam110b	0.00201674	0.00466928	2.44354	11.826
14190	Fgl2	0.0148484	0.0165516	1.95407	11.8126
244418	D8Ertd82e	0.0084655	0.0111454	2.32533	11.7696
207798	Gramd1c	0.000488143	0.00219134	2.50319	11.4865
66180	Leprel4	0.0047404	0.00771542	1.69905	11.4759
19300	Abcd4	0.00422268	0.00721086	2.01901	11.3916
74245	Ctbs	2.23e-05	0.000567538	2.33209	11.3158
238871	Pde4d	0.00237142	0.00515336	1.50156	11.2124
23882	Gadd45g	0.0104143	0.0128663	1.65855	11.1675
54635	Pdgfc	0.0020721	0.00475431	1.90834	11.1659
224090	Tmem44	0.0004775	0.00215744	2.2527	11.0854
229776	Cdc14a	0.00093454	0.00300948	1.56087	11.0807
13123	Cyp7b1	0.00403596	0.00701833	2.30053	11.0423
21815	Tgif1	0.00170961	0.00421534	1.80975	10.9668
68520	Zfyve21	0.00811599	0.0109361	1.72585	10.958
99929	Tiparp	0.0030976	0.0059991	1.52487	10.8331
330260	Pon2	0.00260417	0.00540705	1.54421	10.8161
77041	Arsk	0.000506514	0.00221742	2.40267	10.8136
18028	Nfib	0.00113514	0.00334269	1.39376	10.7554
14758	Gpm6b	0.00171988	0.0042155	1.4198	10.727
100042464	2610203C20Rik	0.0163331	0.0177398	1.38496	10.7222
18027	Nfia	5.6e-07	0.000134141	2.06224	10.6537
18710	Pik3r3	1.79e-05	0.000527885	1.53666	10.6268
382019	Zfp882	0.000416927	0.00206217	1.97721	10.6026
245638	Tbc1d8b	0.00334437	0.00627117	2.10729	10.5933
211652	Wwc1	0.00948763	0.0120566	1.58144	10.4777
108653	Rimklb	0.000102331	0.00105079	1.50575	10.4679
19301	Pxmp2	0.00261372	0.00541086	2.55259	10.3131
232441	Rerg	0.0156655	0.017253	2.14815	10.2334
14017	Evi2a	0.0104208	0.0128663	1.96003	10.0443
22710	Zfp52	0.00310893	0.006014	2.10003	10.0249
67978	Tctn2	0.0026558	0.00545017	2.56949	9.96827
13110	Cyp2j6	0.00416535	0.007131	2.18522	9.95102
14792	Lpcat3	0.00111247	0.00333402	1.74382	9.90798
14348	Fut9	0.00672311	0.00959946	2.08243	9.87392
13138	Dag1	0.0016549	0.00414077	1.71675	9.873
243912	Hspb6	0.00680539	0.00966588	2.62264	9.83848
12978	Csf1r	0.00253611	0.00535762	1.53852	9.72894
19044	Ppox	0.000605494	0.00242785	2.01074	9.69452
11669	Aldh2	5.57e-05	0.000804104	1.42423	9.54171
69634	Clybl	0.000468842	0.0021455	1.91119	9.47884
107272	Psat1	1.82e-05	0.000527885	1.29744	9.36157
17874	Myd88	0.00922056	0.0118356	1.96136	9.33469
13202	Ddt	0.000987385	0.00310697	1.40932	9.33215
71918	Zcchc24	0.0121574	0.0143329	1.73123	9.31398
15529	Sdc2	0.00533704	0.00824769	1.67246	9.3123
278240	Spin2	0.000390621	0.00196135	1.66536	9.30686
50767	Pnpla6	0.00431582	0.00731256	1.94913	9.20207
228602	4930402H24Rik	0.000116171	0.00112891	1.41104	9.17661
67776	Vwa5a	0.00181798	0.00436526	1.71146	9.07838
114644	Slc13a3	0.00634764	0.00921169	1.63542	9.00802
20677	Sox4	0.00260533	0.00540705	2.1798	8.96017
12227	Btg2	0.00513589	0.0080817	1.43858	8.95514
12767	Cxcr4	0.0101943	0.0126528	1.76155	8.93405
102623	AI414108	0.00263936	0.00543669	2.17204	8.9071
243771	Parp12	0.00143869	0.00381547	1.52049	8.89878
56217	Mpp5	0.000636041	0.00248591	1.63822	8.83437
66273	1810020D17Rik	0.00141318	0.00377871	1.4373	8.83093
68861	1190002N15Rik	0.00384243	0.00681083	1.62792	8.81799
58809	Rnase4	0.00504307	0.00800303	1.41877	8.78736
66264	Ccdc28b	0.00371903	0.00668535	1.43214	8.77908
13170	Dbp	0.00143888	0.00381547	1.74944	8.72579
18631	Pex11a	0.000513577	0.00222102	1.9564	8.70837
242584	Wdr78	0.000244354	0.00156463	2.39451	8.67355
56516	Rbms2	0.00375558	0.00672179	1.72018	8.65217
21873	Tjp2	0.0186787	0.0193948	1.57357	8.64091
269999	Orai3	0.00119296	0.00343264	2.12787	8.60374
433904	Ociad2	0.0105241	0.0129551	1.90105	8.60066
15170	Ptpn6	0.000993812	0.00312125	2.00347	8.56418
109552	Sri	0.000128223	0.00117354	1.60461	8.50731
18760	Prkd1	0.00463207	0.00756144	2.25902	8.47665
66599	Rdm1	0.000353703	0.00188838	1.8535	8.41662
245386	Fam70a	0.00114853	0.00337009	1.82718	8.39224
17289	Mertk	0.00849079	0.0111589	1.90172	8.37724
27984	Efhd2	0.0118863	0.0140963	1.36783	8.35232
78271	5330427O13Rik	0.00408027	0.00705793	2.45154	8.29904
21886	Tle2	0.00481581	0.00778037	2.23329	8.22336
23888	Gpc6	0.00721046	0.0100351	1.74663	8.06936
93874	Pcdhb3	0.000922178	0.00299351	1.46818	8.06496
19128	Pros1	0.00998474	0.0124866	1.43452	8.03619
18585	Pde9a	0.0135441	0.015485	1.92149	8.03396
59049	Slc22a17	0.000376948	0.00193993	1.37509	8.02974
15586	Hyal1	0.00556454	0.00839509	2.11195	7.9954
52855	Lair1	0.00444982	0.00741348	2.01227	7.98009
12010	B2m	0.00932938	0.0119202	1.2997	7.92351
74747	Ddit4	0.000906344	0.00296491	1.3289	7.91261
58520	0610007P14Rik	0.0197817	0.020061	1.49012	7.80003
319909	Ism1	0.0128577	0.0149373	2.13561	7.75325
240354	Malt1	9.03e-05	0.000974923	1.84869	7.72665
70122	Mllt3	0.000159315	0.00126533	1.41034	7.63924
16419	Itgb5	0.0115836	0.0138567	1.47963	7.60861
234353	Psd3	0.0118849	0.0140963	1.42534	7.58908
20947	Swap70	0.000594049	0.00241534	1.71905	7.54422
268860	Abat	0.0105061	0.0129426	1.31082	7.54349
232334	Vgll4	0.00227321	0.00502255	1.47101	7.48241
12259	C1qa	0.00824917	0.0110256	1.3257	7.46756
54004	Diap2	0.00483685	0.0077804	1.72397	7.4602
207227	Stxbp5l	0.000180645	0.00137523	1.61999	7.4223
22031	Traf3	0.000234275	0.0015241	1.52178	7.4041
230661	Tesk2	0.00217381	0.00488385	1.82858	7.39342
330319	Wipf3	0.0162539	0.0177035	2.16924	7.38791
18129	Notch2	0.000773971	0.00273049	1.70503	7.3871
235611	Plxnb1	0.0172319	0.0183068	1.68568	7.38069
18753	Prkcd	0.0178914	0.0187899	1.98086	7.3497
103743	Tmem98	0.0036797	0.00664357	1.74212	7.30878
72421	Ttc30b	0.0127184	0.0148277	1.53492	7.2178
66970	Ssbp2	0.0026658	0.0054639	1.47509	7.21599
226098	Hectd2	0.00227413	0.00502255	1.36322	7.20863
11865	Arntl	0.00518532	0.00811188	1.68944	7.20573
20535	Slc4a2	0.000707763	0.00259399	2.23152	7.18069
14991	H2-M3	0.019509	0.0199067	1.71331	7.15337
18514	Pbx1	9.89e-05	0.001028	1.55676	7.13821
110524	Dgkq	0.00273471	0.00557058	2.25138	7.12767
66279	Tmem218	0.000619343	0.0024509	1.44743	7.12442
16897	Llgl1	0.000477981	0.00215744	1.31278	7.08893
50762	Fbxo6	0.00398802	0.00698644	1.99758	7.08324
68024	Hist1h2bc	0.00178309	0.00430025	1.30295	7.08227
74777	Sepn1	0.00340109	0.0063487	1.6676	7.07127
67905	Ppm1m	0.00846155	0.0111454	1.47676	7.06413
19735	Rgs2	0.00110298	0.00332379	1.37342	7.02816
100678	Psph	0.00247566	0.00529081	1.35176	6.9976
384783	Irs2	0.0192428	0.0197477	1.8766	6.95447
236900	Pdk3	0.00198265	0.00461965	1.89985	6.92495
238693	Zfp58	0.00446065	0.00741348	1.63721	6.90383
237082	Nxt2	0.000155231	0.00126533	1.56431	6.8929
56464	Ctsf	0.0170045	0.0181821	1.60158	6.89054
16764	Aff3	0.000874622	0.00291134	1.43586	6.86353
15213	Hey1	0.0203713	0.0204829	1.68716	6.86058
64378	Gpr88	0.00333578	0.00626999	2.21126	6.80757
67016	Tbc1d2b	0.00257639	0.00538077	1.72931	6.80314
12305	Ddr1	3.69e-05	0.000701009	1.41187	6.79299
24088	Tlr2	0.0112133	0.0135511	1.79635	6.7837
14369	Fzd7	7.01e-05	0.000876931	1.93829	6.76847
75736	Bcl2l12	0.00327123	0.00621373	2.36883	6.74269
73910	Arhgap18	0.0053706	0.00827045	1.73426	6.7173
223732	Ldoc1l	0.0166287	0.0178845	1.59588	6.6608
64450	Gpr85	0.0100854	0.012565	1.39858	6.61938
11363	Acadl	0.004354	0.00734739	1.36198	6.60701
16011	Igfbp5	0.00549743	0.00836257	1.54219	6.59659
12262	C1qc	0.0191059	0.0196287	1.37673	6.57535
52665	Echdc1	0.00100191	0.00313478	1.47119	6.56536
68337	Crip2	0.000107859	0.00109989	1.35863	6.54891
234912	9230110C19Rik	0.018036	0.0189178	1.6772	6.53708
73296	Rhobtb3	0.000693866	0.00258168	1.82679	6.52318
18423	Otx1	0.0076233	0.0105035	2.03243	6.49251
52076	Tmem38b	0.000258721	0.00163133	1.60975	6.45121
76574	Mfsd2a	0.00444412	0.00741348	1.54047	6.44756
257635	Sdsl	0.0127102	0.0148277	2.28628	6.43636
12385	Ctnna1	0.00331057	0.00624323	1.26632	6.42467
16971	Lrp1	0.00129453	0.00360929	1.4237	6.37789
66616	Snx9	0.00130855	0.00361133	1.81921	6.37446
100504230	AU020206	0.0135447	0.015485	1.44941	6.35291
68490	Zfp579	0.0170509	0.0181847	1.58425	6.33925
107986	Ddb2	0.000675318	0.0025437	1.53849	6.3224
70155	Ogfrl1	0.000947008	0.00304369	1.38595	6.3128
67013	Oma1	0.000457719	0.00213638	1.64693	6.27354
72701	Zfp618	0.0101313	0.0125936	1.94059	6.27103
20345	Selplg	0.00422755	0.00721086	1.84134	6.22846
20652	Soat1	0.00981617	0.0123506	1.51407	6.12217
240068	Zfp563	0.000819304	0.00278602	1.91141	6.12119
30941	Usp21	0.00960608	0.0121568	1.49429	6.10758
73121	Fam101a	0.0196782	0.0200175	2.18824	6.10747
68732	Lrrc16a	0.00294714	0.00578915	1.60206	6.09964
56741	Igdcc4	0.00452955	0.007468	1.32204	6.0963
72039	Mccc1	0.00601945	0.00888663	1.495	6.07468
17909	Myo10	0.00091093	0.00297403	1.51139	6.0703
18573	Pde1a	0.00462288	0.0075539	2.05028	6.05401
68304	Kdelc2	2.28e-05	0.000567538	1.40829	6.00851
15939	Ier5	0.0013045	0.00361133	1.64974	6.00069
216613	Ccdc85a	0.00555967	0.00839509	1.98669	5.99049
320487	Heatr5a	0.00174032	0.00423637	1.39826	5.98722
12702	Socs3	0.00364302	0.00659241	1.59632	5.93171
217333	Trim47	0.0166161	0.0178826	1.55553	5.92413
19317	Qk	9.28e-05	0.000982937	1.31792	5.91383
216516	Ccdc157	0.000856378	0.00288722	1.60534	5.91102
56508	Rapgef4	0.00923652	0.0118376	1.99859	5.89726
226154	Lzts2	0.00565983	0.00851219	1.49287	5.88688
80708	Pacsin3	0.000491725	0.00219548	2.00266	5.86715
57753	Noc3l	0.00111403	0.00333402	1.78675	5.81734
14789	Leprel2	0.0109192	0.0132831	1.55394	5.80823
12633	Cflar	0.00629829	0.00915913	1.65664	5.79674
13132	Dab2	0.00482365	0.00778037	1.64541	5.79641
319190	Hist2h2be	0.00456684	0.00748455	1.49651	5.79258
20193	S100a1	0.00844106	0.0111454	1.82613	5.78439
17387	Mmp14	0.00301456	0.00589355	1.49845	5.74262
373864	Col27a1	0.000238062	0.00154227	1.86942	5.73249
70461	Crtc3	0.00901637	0.0116277	1.56413	5.7181
13040	Ctss	0.0144191	0.0161713	1.22174	5.7035
67448	Plxdc2	0.0101032	0.0125776	1.57088	5.66184
98365	Slamf9	0.00659665	0.00945158	1.92416	5.57122
77015	Mpped2	0.00324542	0.00619102	1.43035	5.57082
56794	Hacl1	5.8e-05	0.000804104	1.78334	5.54356
70757	Ptplb	0.00028719	0.00170049	1.52637	5.54023
19063	Ppt1	0.00232238	0.00507484	1.39978	5.53817
68312	Gstm7	0.00371712	0.00668535	2.0649	5.52182
102632	Acad11	0.00019916	0.0014304	1.44361	5.48727
24083	Gm16515	0.000153996	0.00126533	1.47492	5.45089
101437	Dhx32	0.0104642	0.0129103	1.29515	5.44254
66058	Tmem176a	0.00774508	0.010627	1.3145	5.43904
99633	Lphn2	0.00100767	0.00313496	1.30195	5.42804
71943	Tom1l1	0.00567052	0.00851219	1.67283	5.40782
57319	Smpdl3a	0.0121206	0.0143126	1.35483	5.40433
230793	Ahdc1	0.0142514	0.0160815	1.78156	5.40336
105501	Abhd4	0.00109462	0.00332379	1.42404	5.3941
237775	Zfp867	3.81e-05	0.000702856	1.74744	5.38213
14964	H2-D1	0.0206001	0.0206501	1.27759	5.37185
233571	P2ry6	0.00453273	0.007468	1.79216	5.35409
208638	Slc25a38	0.00176641	0.0042725	1.578	5.34526
19734	Rgs16	0.00019269	0.00142109	1.40557	5.33944
12580	Cdkn2c	0.00248265	0.00529888	1.36506	5.32274
14872	Gstt2	0.00515135	0.0080817	1.66591	5.31371
69890	Zfp219	0.000373232	0.0019349	1.34184	5.27663
12368	Casp6	0.000775183	0.00273049	1.69858	5.26596
11855	Arhgap5	9.87e-05	0.001028	1.30085	5.25588
666794	Rbm24	0.0109889	0.0133385	1.83569	5.2404
20619	Snap23	0.00822564	0.0110209	1.4909	5.23965
228911	Tshz2	0.00333615	0.00626999	1.3505	5.2373
228839	Tgif2	0.013707	0.0155951	2.22696	5.23408
94281	Sfxn4	1.38e-05	0.000494946	1.94752	5.21274
67203	Nde1	0.00568113	0.00851655	1.37127	5.19879
74318	Hopx	0.00989086	0.0124068	1.67006	5.19762
83964	Jam3	0.00381419	0.00676803	1.37664	5.18419
16564	Kif21a	0.00110659	0.00332379	1.25116	5.17857
12040	Bckdhb	0.00244839	0.00525626	1.29453	5.16868
105439	Slain1	0.000433966	0.00208405	1.52999	5.16308
227696	Phyhd1	0.00581574	0.00865549	1.68193	5.15347
17939	Naga	0.000288226	0.00170053	1.52043	5.12337
71198	Otud1	0.0002687	0.00165016	1.75624	5.11512
108155	Ogt	0.000204551	0.00143506	1.2959	5.1044
75578	Fggy	0.00656054	0.00941226	1.44547	5.08162
14423	Galnt1	0.000199927	0.0014304	1.2856	5.07189
24017	Rnf13	0.00143369	0.00381547	1.3672	5.04815
93892	Pcdhb21	0.00668135	0.00955635	1.68466	5.03947
19122	Prnp	0.00045794	0.00213638	1.21111	5.03908
234854	Cdk10	3.63e-07	0.000120036	1.91916	5.03819
212285	Arap2	2.19e-05	0.000567538	1.77909	5.02098
114679	Selm	0.000458797	0.00213638	1.30705	5.00197
17060	Blnk	0.0108225	0.0131752	1.96144	4.97761
652925	4930420K17Rik	0.00789528	0.0107438	1.42872	4.96935
22329	Vcam1	0.00848782	0.0111589	1.30118	4.96565
100502772	Gm19361	0.0044041	0.00740139	1.45693	4.95955
27883	D16H22S680E	0.00076938	0.0027275	1.45324	4.95447
16561	Kif1b	0.0136561	0.0155693	1.35588	4.91892
100121	Tdrd7	0.000617663	0.0024509	1.40772	4.91832
54216	Pcdh7	0.00554357	0.00839509	1.81524	4.91517
50887	Hmgn5	0.000461833	0.00213638	1.23407	4.8781
59010	Sqrdl	0.01864	0.019379	1.82266	4.8743
18007	Neo1	0.000462968	0.00213638	1.25412	4.87379
235587	Parp3	0.00210241	0.004784	1.78685	4.85468
53614	Reck	0.00133114	0.00364081	1.30601	4.84419
11982	Atp10a	0.00791963	0.0107592	1.67357	4.83771
21871	Atp6v0a2	0.00068079	0.00255243	1.5121	4.83675
338351	Akap17b	0.00686287	0.00972338	1.57425	4.83351
18109	Mycn	0.0067008	0.00957588	1.34224	4.83295
56218	Patz1	7.08e-05	0.000879795	1.34633	4.82603
100169	Phactr4	0.000359912	0.0018996	1.31687	4.81091
69922	Vrk2	0.00326466	0.00621373	1.71458	4.80913
66520	2610001J05Rik	0.0025603	0.0053601	1.26694	4.80717
24064	Spry2	0.0103964	0.0128663	1.41782	4.80506
15212	Hexb	0.019594	0.0199564	1.21829	4.7925
24044	Scamp2	0.0100731	0.012565	1.50916	4.78811
16173	Il18	0.00123015	0.00350987	1.44143	4.77824
14388	Gab1	0.000352139	0.00188838	1.35098	4.77707
280411	Lix1l	0.0178618	0.0187708	1.50914	4.76074
66725	Lrrk2	0.000225773	0.0014979	2.22974	4.73866
12972	Cryz	2.94e-05	0.000609132	1.31386	4.73563
17961	Nat2	0.006558	0.00941226	1.5872	4.73162
237010	Klhl4	0.00037108	0.00193383	1.69929	4.71612
192231	Hexim1	0.000782852	0.00274058	1.31963	4.70954
19253	Ptpn18	0.0151703	0.016831	1.79203	4.69528
218850	D14Abb1e	0.000136341	0.00121095	1.31634	4.67269
72433	Rab38	0.00953921	0.0120942	2.04161	4.64992
93760	Arid1a	0.0079045	0.0107475	1.29917	4.64563
244853	Nxpe4	0.00716885	0.00998562	1.37356	4.63959
13356	Dgcr2	0.00692109	0.00978907	1.69561	4.62683
140742	Sesn1	0.00014757	0.00124277	1.25166	4.61483
27055	Fkbp9	0.0165883	0.017876	1.26813	4.60909
66673	Sorcs3	0.00214435	0.00485194	2.01574	4.6086
14590	Ggh	0.00787759	0.0107286	1.29545	4.60264
26930	Ppnr	0.00355452	0.00651006	1.77019	4.59058
14645	Glul	0.00455679	0.00747626	1.21658	4.58472
66972	Slc25a23	0.00328586	0.00621923	1.72273	4.57011
106581	Itfg3	0.000330216	0.00180039	1.45166	4.55405
75051	4930578N16Rik	0.00204169	0.00470415	1.49228	4.53947
15975	Ifnar1	0.00283062	0.00567497	1.32589	4.53011
360013	Myo18a	0.000589841	0.00240597	1.39654	4.52628
320790	Chd7	0.00314417	0.00606796	1.35986	4.48686
108899	2700081O15Rik	0.0158877	0.0174164	1.4315	4.48457
76969	Chst1	0.00498621	0.00794539	1.38151	4.48324
68177	Ebpl	0.00715595	0.00997605	1.27783	4.47868
13405	Dmd	0.0203074	0.0204477	1.48957	4.46803
72461	Prcp	0.0119626	0.0141766	1.37122	4.44482
11671	Aldh3a2	0.000458064	0.00213638	1.41692	4.43656
140859	Nek8	0.00445806	0.00741348	1.73336	4.42805
217935	Wdr60	2.21e-05	0.000567538	1.91961	4.42487
56495	Asna1	0.0118672	0.0140963	1.40038	4.40335
544922	Zkscan4	0.00741048	0.010253	2.16015	4.38562
66464	Taf12	0.000757706	0.00270352	1.45593	4.38537
18438	P2rx4	0.00247469	0.00529081	1.48232	4.37965
22377	Wbp1	0.0164853	0.0178428	1.31258	4.36901
233575	Pgap2	0.00261332	0.00541086	1.35073	4.36063
72565	Uaca	0.000234334	0.0015241	1.72045	4.34804
74396	4933407K13Rik	0.00810705	0.0109361	1.79907	4.32427
59126	Nek6	0.0136449	0.0155672	1.73088	4.30017
19156	Psap	0.00221485	0.00493784	1.23063	4.27564
17168	Nprl3	0.000792697	0.00274306	2.02902	4.2572
225912	Cybasc3	0.0002716	0.00166179	1.39456	4.25228
231999	Plekha8	0.019996	0.0202287	1.4316	4.25037
22209	Ube2a	0.0017156	0.0042155	1.23142	4.20762
16855	Lgals4	0.000708166	0.00259399	1.75011	4.19814
229615	Pias3	0.0112698	0.0135896	1.82316	4.19598
56700	0610031J06Rik	0.00916706	0.0117852	1.33859	4.18729
211286	Cln5	0.00170796	0.00421534	1.31411	4.18499
30791	Slc39a1	0.0010608	0.00324527	1.26829	4.17788
75420	Secisbp2	0.000669322	0.00254221	1.48392	4.17632
70510	Rnf167	0.00195131	0.00456639	1.31995	4.17598
209760	Tmc7	0.0186642	0.0193919	1.82478	4.17158
22017	Tpmt	0.00561519	0.00845606	1.68471	4.16689
26399	Map2k6	0.0149735	0.0166574	1.75918	4.15161
208820	Gm11818	0.00994941	0.0124527	1.38922	4.13942
16661	Krt10	0.0181596	0.0189872	1.40728	4.10845
16348	Invs	1.07e-05	0.000423455	1.41708	4.10677
319504	Nrcam	0.0149135	0.0166019	1.27309	4.10036
67946	Spata6	0.0119808	0.014188	1.64801	4.07188
109136	Mmaa	2.03e-06	0.000232982	1.5288	4.0637
17423	Ndst2	0.00148144	0.00390324	1.43746	4.06218
52163	Camk1	0.00760482	0.0104868	1.57166	4.05755
14042	Ext1	0.00767233	0.0105447	1.2673	4.05647
100503222	Gm19597	0.00711773	0.00995793	1.26228	4.05528
192292	Nrbp1	0.0143071	0.0161224	1.38206	4.03815
17931	Ppp1r12a	0.0102268	0.0126837	1.2686	4.03805
12724	Clcn2	0.000641083	0.00249626	1.51681	4.03805
20664	Sox1	0.00539486	0.00827045	1.88777	4.03238
223453	Dap	0.0044785	0.0074282	1.30463	4.03143
216829	Mmgt2	0.00643733	0.00926348	1.80044	4.02481
12006	Axin2	0.00413687	0.00712629	1.87555	4.02153
226144	Erlin1	0.000862944	0.00289671	1.2947	4.01882
21888	Tle4	0.0158239	0.0173926	1.30404	4.00174
71707	Ubiad1	0.000899197	0.00294737	1.34864	3.99787
215615	Rnpep	0.00813344	0.0109417	1.3532	3.98743
73739	Cby1	0.0015045	0.00392645	1.31247	3.98171
68644	Abhd14a	0.000995773	0.00312147	1.23344	3.97392
20598	Smpd2	0.000393249	0.00196268	1.27477	3.96283
72927	Hepacam	0.000681368	0.00255243	1.79735	3.95644
100504586	Gm20300	0.0111706	0.0135192	1.2691	3.9398
208748	Prrg3	0.014271	0.0160926	1.39917	3.93875
22130	Ttf1	0.00347952	0.006445	1.58309	3.93278
67703	Kirrel3	0.0184116	0.0191778	1.65157	3.92497
226527	BC026585	0.01226	0.0144153	1.68769	3.92241
66073	Txndc12	4.89e-05	0.000783919	1.27715	3.91684
19266	Ptprd	0.00853642	0.0112011	1.29527	3.89847
109202	A930024E05Rik	0.010013	0.012503	1.6943	3.89791
59009	Sh3rf1	0.0204053	0.0205046	1.47209	3.87471
66362	Exosc3	0.00327237	0.00621373	1.4123	3.86325
319638	Nt5dc1	0.00507775	0.00804261	1.46071	3.84492
231997	Fkbp14	0.000535555	0.00226275	1.25628	3.83799
239743	Klhl6	0.013399	0.0153823	1.57766	3.83025
73173	Pcdh18	0.00029369	0.0017144	1.76264	3.82671
105670	Rcbtb2	0.00618593	0.00905151	1.24809	3.80632
77592	4931406H21Rik	0.0113098	0.0136179	1.86091	3.80605
69745	Pold4	0.00220768	0.00493517	1.54109	3.79346
68128	Fam120aos	0.00208917	0.00476044	1.2357	3.78999
67939	Prorsd1	0.000309055	0.00176406	1.37707	3.78229
226525	Rasal2	0.00148734	0.00390632	1.29563	3.77332
74704	4930518I15Rik	0.0131278	0.0151658	1.47709	3.76573
19272	Ptprk	2.94e-05	0.000609132	1.63516	3.74695
13177	Eci1	0.000699011	0.00258575	1.27302	3.74138
225583	A730017C20Rik	0.015143	0.016812	1.26525	3.74119
66631	Hiatl1	3.34e-05	0.000665436	1.24267	3.73312
215512	Fam117a	0.0174832	0.0185013	1.30482	3.72102
80859	Nfkbiz	0.0120277	0.0142231	1.52289	3.71779
65107	Lrp10	0.00639132	0.00922942	1.29742	3.71087
110611	Hdlbp	0.00888968	0.0115182	1.37518	3.70834
69202	Ptms	0.0189528	0.019581	1.24987	3.7009
20912	Stxbp3a	0.00072775	0.00263073	1.2987	3.69745
73545	1700094D03Rik	0.000140794	0.00122417	1.40801	3.69532
108148	Galnt2	0.000445735	0.00212206	1.30732	3.67843
211586	Tfdp2	0.0190849	0.0196193	1.37463	3.66723
93697	Narg2	0.00153287	0.00396292	1.30874	3.65656
55927	Hes6	0.00121058	0.0034697	1.24524	3.64763
18105	Nqo2	0.00567307	0.00851219	1.4808	3.63991
15587	Hyal2	0.00334039	0.00627083	1.33728	3.63829
72507	Dzip1l	0.000664603	0.00253925	1.44025	3.63808
72238	Tbc1d5	0.00838717	0.0111454	1.38262	3.63476
20130	Rras	0.00676328	0.00963184	1.41553	3.63108
72137	Wdsub1	0.00404921	0.00702657	1.36805	3.62114
18115	Nnt	1.9e-05	0.00054157	1.24015	3.60807
67188	2700046G09Rik	0.014108	0.0159415	1.54694	3.60746
69216	Ccdc23	0.00787216	0.0107286	1.24074	3.60728
14854	Gss	0.00157375	0.00405297	1.42899	3.60016
18764	Pkd2	0.00320751	0.00613289	1.2004	3.59375
18679	Phka1	0.00151896	0.0039517	1.7717	3.58196
233115	Dpy19l3	0.000664782	0.00253925	1.50969	3.56202
211986	Tmem18	0.00284836	0.00567941	1.23333	3.55151
18642	Pfkm	0.00165681	0.00414077	1.22552	3.54943
52585	Dhrs1	0.00186557	0.00445365	1.21419	3.53994
11881	Arsb	0.000191103	0.00141838	1.34484	3.5143
110350	Dync2h1	0.00187778	0.00447631	1.32575	3.51301
68642	Tmem216	0.000426862	0.00208017	1.32449	3.50558
56430	Clip1	0.000794106	0.00274306	1.48313	3.48835
236848	BC023829	0.00379705	0.0067594	1.28386	3.47194
59125	Nek7	0.000279428	0.00167777	1.22724	3.46648
233315	Mtmr10	0.000795356	0.00274306	1.32658	3.44894
11491	Adam17	0.00336748	0.00630734	1.28204	3.44882
72754	Arhgef10l	0.0177461	0.018673	1.82078	3.44256
215090	Maneal	0.00057242	0.00237002	1.51488	3.43706
231668	Vsig10	0.00118102	0.00343264	1.43409	3.42523
227960	Gca	0.00529219	0.00821959	1.39457	3.42167
233899	Gm166	0.0176606	0.0185948	1.79406	3.41994
319263	Pcmtd1	0.000599448	0.00241534	1.40536	3.41098
56248	Ak3	0.00589935	0.00873591	1.29243	3.39991
70984	4931406C07Rik	0.00737707	0.0102239	1.25218	3.39833
17920	Myo6	0.0160095	0.017515	1.65593	3.38158
226251	Ablim1	0.00745185	0.0103016	1.30366	3.38007
101568	Vrk3	0.0181063	0.0189493	1.28402	3.35767
230584	Yipf1	0.000524654	0.00225091	1.25129	3.3521
234779	Plcg2	0.00881673	0.0114597	1.4965	3.34118
64383	Sirt2	0.000713209	0.00260093	1.22106	3.33836
170742	Sertad3	0.00798932	0.0108183	1.50536	3.33181
67917	Zcchc3	0.00378303	0.00675076	1.40926	3.3123
11593	Aga	0.0144734	0.0162212	1.2217	3.31174
107607	Nod1	0.00832992	0.0110976	1.41378	3.304
12751	Tpp1	0.00262648	0.00541692	1.2306	3.30237
56873	Lmbr1	0.00235389	0.00512336	1.64301	3.29246
54131	Irf3	0.000188795	0.00141838	1.41139	3.29
228607	Mavs	0.00249801	0.00531792	1.33598	3.28957
13383	Dlg1	0.00168726	0.00419152	1.32218	3.27673
107568	Wwp1	0.00287155	0.00569483	1.43521	3.27352
72621	Pdzd11	0.00104926	0.00322788	1.25843	3.2592
237758	Zfp454	0.00208164	0.00476044	1.54018	3.25711
20440	St6gal1	0.0164361	0.0178399	1.25262	3.25374
56699	Cdc42ep4	0.0015836	0.00405597	1.32953	3.2523
212326	Fam149a	0.00967863	0.0122054	1.4301	3.25208
380718	Mks1	0.000959945	0.00306737	1.51516	3.24905
72805	Zfp839	0.00423415	0.00721115	1.27914	3.24523
18207	Nthl1	0.000122281	0.00114778	1.49204	3.22901
234740	Tmem231	0.0132858	0.0152948	1.45789	3.22527
66875	Swt1	0.006267	0.0091297	1.37025	3.22309
217732	2310044G17Rik	0.00183063	0.00438926	1.29171	3.22116
66844	Ormdl2	0.0116135	0.0138646	1.24562	3.21871
218294	Cdc14b	0.0190228	0.0196094	1.34822	3.21718
67789	Dalrd3	0.00211566	0.00480091	1.25783	3.21675
14998	H2-DMa	0.00999988	0.0124961	1.5783	3.21094
68972	Tatdn3	0.00350192	0.00645726	1.35457	3.20534
338523	Jhdm1d	2.61e-05	0.000599604	1.22562	3.19702
233168	AI987944	0.00794391	0.0107833	1.27651	3.18936
16410	Itgav	0.0171416	0.0182343	1.45363	3.18658
68259	Ift80	0.00015637	0.00126533	1.27838	3.16855
16001	Igf1r	0.00547745	0.00836257	1.23879	3.16516
22693	Zfp30	0.00160308	0.00406639	1.35647	3.15221
117149	Tirap	0.0154205	0.0170627	1.65615	3.14597
98267	Stk17b	0.00269258	0.00549483	1.24606	3.13506
68021	Bphl	0.000325202	0.0017868	1.21879	3.13334
71956	Rnf135	0.0138144	0.0156956	1.44492	3.12554
69256	Zfp397	0.0175397	0.0185147	1.35315	3.11493
100163	Pafah2	0.00555793	0.00839509	1.29791	3.11049
68910	Zfp467	3.68e-05	0.000701009	1.35591	3.10966
100038570	Gm11744	0.00290127	0.00573313	1.7822	3.10962
20444	St3gal2	0.000151642	0.00126522	1.54078	3.09786
104401	Pcnxl3	0.016474	0.0178428	1.23667	3.09692
72203	2610507I01Rik	0.00635406	0.00921169	1.48298	3.09431
100502938	Gm17491	0.00680097	0.00966588	1.29004	3.07606
100900	Hscb	0.00823505	0.0110218	1.62144	3.07392
71665	Fuca1	1.72e-05	0.000527885	1.26056	3.05819
23789	Coro1b	0.00508914	0.00804522	1.2737	3.05024
65116	Prrg2	0.00217212	0.00488385	1.36573	3.05009
52463	Tet1	0.0127639	0.0148597	1.22234	3.04233
108767	Pnrc1	5.94e-05	0.000804104	1.21586	3.03631
80385	Tusc2	0.0014903	0.00390789	1.25732	3.03592
110175	Ggct	0.0170417	0.0181847	1.35624	3.03366
113868	Acaa1a	0.00134504	0.00365461	1.26764	3.03048
434128	Pnmal2	0.0126213	0.0147456	1.235	3.01757
76892	Rnft1	0.00374973	0.00671861	1.33243	3.01586
242109	Zfp697	0.0181119	0.0189493	1.55611	3.0132
212898	Dse	0.00329148	0.00622143	1.35824	2.99081
18033	Nfkb1	0.00283668	0.00567941	1.24175	2.9856
66147	Necap2	0.0026942	0.00549483	1.28726	2.96719
70381	Tecpr1	0.000851258	0.00287582	1.29887	2.95218
217218	Atxn7l3	0.00920809	0.0118287	1.28501	2.95214
28019	Ing4	0.00318902	0.00610524	1.21808	2.94059
69632	Arhgef12	0.000819616	0.00278602	1.25932	2.94033
338349	Cntln	0.000189914	0.00141838	1.22578	2.93516
54338	Slc23a2	0.00101551	0.00315342	1.43116	2.93515
16974	Lrp6	0.00422961	0.00721086	1.25306	2.92821
67661	Ift172	0.00329645	0.0062237	1.26762	2.90788
72175	Mfsd8	0.00208568	0.00476044	1.32906	2.90084
17772	Mtm1	0.0115096	0.0137981	1.3363	2.89057
212276	Zfp748	0.00126491	0.00356593	1.29508	2.8818
74388	Dpp8	0.00797555	0.0108085	1.25685	2.87278
70420	2610034B18Rik	0.0182715	0.0190728	1.35911	2.8696
224132	Dirc2	0.00132737	0.00364081	1.20116	2.8675
319475	Zfp672	0.00122134	0.00349074	1.25649	2.86381
18145	Npc1	0.00352686	0.00648096	1.23158	2.86155
20481	Ski	0.000877631	0.00291134	1.23979	2.85816
192185	Nadk	0.0170644	0.0181873	1.26101	2.85703
71279	Slc29a3	0.00226517	0.00502255	1.57416	2.84473
75007	Fam63a	0.0199134	0.0201698	1.23089	2.84183
67460	Decr1	0.00231448	0.00506427	1.25317	2.83986
68053	Ubxn2b	0.00308413	0.00598003	1.22924	2.83919
75723	Amotl1	0.0139921	0.0158538	1.40143	2.83139
215653	Rassf2	0.000129288	0.00117354	1.55418	2.83077
68708	Rabl2	0.00845606	0.0111454	1.29684	2.82698
73635	Ptges3l	0.0201277	0.0202997	1.47276	2.81725
12013	Bach1	0.00227153	0.00502255	1.26971	2.8092
270076	Gcdh	0.00171666	0.0042155	1.21853	2.78343
93888	Pcdhb17	0.0156323	0.0172498	1.28448	2.7674
17475	Mpdz	0.0017041	0.00421534	1.20174	2.75237
102032	AI316807	0.011239	0.0135723	1.23708	2.74712
16553	Kif13a	0.00028286	0.00168088	1.41172	2.74429
75458	Cklf	0.0157277	0.0173099	1.34766	2.73943
22756	Zfp94	0.0163297	0.0177398	1.70424	2.73525
75894	Adal	7.52e-05	0.000907054	1.42956	2.72927
230674	Kdm4a	0.0124565	0.0145841	1.21761	2.72343
192287	Slc25a36	0.0133434	0.0153398	1.40258	2.72318
74766	Yipf2	0.000743	0.0026641	1.27303	2.68864
69638	Enho	0.00415114	0.00712826	1.22674	2.68721
240505	Cdc42bpg	0.0148739	0.016569	1.31567	2.68007
66659	Acp6	0.0203115	0.0204477	1.28284	2.67906
264134	Ttc26	0.0105981	0.0130278	1.29176	2.67331
246277	Csad	6.74e-05	0.000862768	1.21331	2.6718
74102	Slc35a5	0.00878503	0.0114275	1.26745	2.65983
319862	E230008O15Rik	0.0200282	0.0202488	1.54456	2.65858
226352	Epb4.1l5	0.0105989	0.0130278	1.6171	2.65074
171210	Acot2	0.00487406	0.00783263	1.2937	2.62551
29871	Scmh1	0.011415	0.0137146	1.41917	2.61978
319880	Tmcc3	0.00550345	0.00836403	1.405	2.61833
622675	Zfp827	0.00200416	0.00465011	1.24055	2.61273
240041	Zfp945	0.00150131	0.00392432	1.23347	2.59673
241944	D3Ertd254e	0.000274569	0.00167233	1.30987	2.59537
276846	Pigs	0.0139608	0.0158402	1.26407	2.5929
19763	Ring1	0.00251665	0.00532528	1.27547	2.58487
59045	Stard3	0.0082199	0.0110209	1.26974	2.57445
382117	D9Ertd402e	0.00313226	0.00605204	1.22581	2.57287
12091	Glb1	0.0158571	0.0173965	1.24862	2.55997
52187	Rragd	0.000482452	0.00217169	1.23006	2.55359
232196	C87436	0.0101508	0.0126084	1.408	2.55025
79043	Spsb3	0.00781649	0.0106806	1.28266	2.5495
232933	Ccdc61	0.00842685	0.0111454	1.22492	2.54517
103012	6720401G13Rik	0.00127805	0.00358891	1.30069	2.54345
75801	4930447C04Rik	0.016211	0.0176886	1.61589	2.53198
101700	Trim68	0.0186954	0.0194	1.27599	2.51633
12388	Ctnnd1	0.0069831	0.00986834	1.38594	2.51199
20443	St3gal4	0.00102172	0.00315536	1.37954	2.50301
66606	Lrrc57	0.00442738	0.00741348	1.42423	2.47138
66904	Pccb	0.000381487	0.00194511	1.26365	2.46587
12914	Crebbp	0.0036871	0.00664702	1.23798	2.45589
20405	Sh3gl1	0.0205311	0.0206059	1.21576	2.45082
22678	Zfp2	0.0170369	0.0181847	1.32196	2.44711
74476	4933439C10Rik	0.00119477	0.00343264	1.40035	2.44563
231128	Fam193a	0.00208096	0.00476044	1.33807	2.44442
72180	Zfp661	0.0082819	0.0110427	1.4936	2.44394
192678	Rassf3	0.0165251	0.0178428	1.30277	2.44295
102294	Cyp4v3	0.00414202	0.00712772	1.42793	2.43701
72479	Hsdl2	0.00710055	0.0099492	1.22873	2.43345
72318	Cyth4	0.0164743	0.0178428	1.37066	2.42565
15976	Ifnar2	0.00548434	0.00836257	1.24456	2.42292
76899	Golga1	0.000977279	0.00309573	1.31038	2.40577
225283	Rprd1a	0.0115584	0.0138366	1.38567	2.39198
170763	Zfp87	0.015859	0.0173965	1.34875	2.38414
228608	Smox	0.00237391	0.00515336	1.24355	2.3836
99011	Pomt1	0.0151074	0.0167837	1.29244	2.38253
230234	BC026590	0.00157793	0.00405297	1.23583	2.37667
70951	Spata1	0.0125071	0.014633	1.43929	2.37424
72727	B3gat3	0.000663521	0.00253925	1.23627	2.36665
241989	Pabpc4l	0.00378032	0.00675076	1.48259	2.35715
76137	Ccdc90a	0.00121187	0.0034697	1.22315	2.34983
17969	Ncf1	0.00734177	0.0101836	1.35272	2.33984
66263	1810014B01Rik	0.00864683	0.0113011	1.33413	2.33824
60599	Trp53inp1	0.0181053	0.0189493	1.22002	2.32512
225929	Patl1	0.00344944	0.00640999	1.28303	2.31815
22700	Zfp40	0.0060255	0.00888761	1.25326	2.30594
53333	Tomm40	0.0139801	0.0158512	1.21058	2.30587
13642	Efnb2	0.0126981	0.0148249	1.40805	2.29019
22612	Yes1	0.00483212	0.00778037	1.24359	2.28065
65973	Asph	0.000711847	0.00260093	1.39755	2.2582
277463	Gpr107	0.00233321	0.00509176	1.27339	2.25573
668173	Pex10	0.0159085	0.0174276	1.22242	2.25293
230996	9430015G10Rik	0.00898691	0.0115987	1.20047	2.24456
21415	Tcf7l1	0.0049472	0.00790673	1.3901	2.23457
67727	Stx17	6.96e-05	0.000876931	1.27588	2.2337
20723	Serpinb9	0.00515978	0.00808725	1.39209	2.2238
100039968	Gm12942	0.00112069	0.00333582	1.23146	2.19761
14794	Spsb2	0.0020416	0.00470415	1.31039	2.1467
67846	Tmem39a	0.0173889	0.018438	1.30052	2.11744
217473	Ankmy2	0.00772584	0.0106094	1.2445	2.11457
77827	Krba1	0.00971417	0.0122409	1.23318	2.0985
17193	Mbd4	0.00130903	0.00361133	1.27479	2.07826
216964	Trp53i13	0.00855205	0.0112127	1.31551	2.06476
80987	Nckipsd	0.00316362	0.00609126	1.42328	2.05126
68170	B230118H07Rik	0.00988763	0.0124068	1.39956	2.04198
80720	Pbx4	0.0128939	0.0149584	1.4392	2.03999
225994	Nmrk1	0.00572206	0.00855461	1.31943	2.03785
239099	Homez	0.00800031	0.0108243	1.27263	2.03778
19365	Rad52	0.00318534	0.00610524	1.35196	2.02589
23797	Akt3	0.00229405	0.00503289	1.37989	2.01702
74096	Hvcn1	0.0110737	0.0134315	1.2523	2.01694
624866	Lekr1	0.019379	0.0198717	1.35724	1.97992
75729	4933432B09Rik	0.00350224	0.00645726	1.38002	1.97533
320295	C920006O11Rik	0.0129258	0.0149793	1.35283	1.97087
54151	Cyhr1	0.000248687	0.00158012	1.20213	1.96929
72093	2010320M18Rik	0.0015253	0.00395985	1.23017	1.95653
18763	Pkd1	0.0200408	0.0202491	1.38593	1.94205
269233	Fam171a1	0.0207156	0.0207281	1.20432	1.94069
67729	Mansc1	0.0190515	0.0196094	1.45375	1.9236
19719	Rfng	0.00775226	0.010628	1.28935	1.9226
18806	Pld2	0.00293988	0.00578772	1.23453	1.91934
56274	Stk3	0.000786185	0.00274306	1.32634	1.91397
353282	Sfmbt2	0.00740552	0.010253	1.34981	1.91342
78925	Srd5a1	0.00733748	0.0101836	1.47253	1.90558
432769	Zfp708	0.0140026	0.0158549	1.26382	1.88598
212281	A530054K11Rik	0.000230862	0.00151655	1.26739	1.88448
27015	Polk	5.36e-05	0.000804104	1.40317	1.87779
268880	AI480653	0.00966986	0.0122037	1.2176	1.82559
116873	Stim2	0.00169611	0.00420717	1.32217	1.82146
17237	Mgrn1	0.00069386	0.00258168	1.27666	1.81301
21754	Tesk1	0.00535323	0.00825727	1.34003	1.76503
100206	Adprhl2	0.00499922	0.00794539	1.23406	1.74722
100504556	D5Ertd683e	0.0194918	0.0199014	1.32042	1.70281
67685	Dyx1c1	0.00525426	0.00817329	1.22006	1.66094
108960	Irak2	0.0201569	0.0203168	1.3512	1.52743
218639	Arl15	0.00129615	0.00360929	1.20008	1.48322
269033	4930503L19Rik	0.0019515	0.00456639	-1.21325	-1.33592
18779	Pla2r1	0.00619912	0.00906279	-1.21223	-1.47124
212706	N4bp3	0.0168873	0.0180724	-1.24049	-1.47769
74732	Stx11	0.00110584	0.00332379	-1.20649	-1.48863
100861650	LOC100861650	0.000661454	0.00253925	-1.20823	-1.49139
75890	1700003P14Rik	0.00216359	0.0048762	-1.20572	-1.5117
237911	Brip1	0.0143335	0.01613	-1.21972	-1.52778
402734	C730036E19Rik	0.000191464	0.00141838	-1.2151	-1.52952
68238	1700123O21Rik	4.87e-06	0.000287307	-1.23368	-1.52956
71836	Shcbp1l	0.0194856	0.0199014	-1.21175	-1.53681
75196	Ankrd7	7.9e-05	0.000932518	-1.21766	-1.55246
70717	6330406I15Rik	0.000218069	0.00147953	-1.20498	-1.55508
320454	Tmprss11g	0.000268202	0.00165016	-1.21152	-1.56151
239559	A4galt	0.0026182	0.00541336	-1.26116	-1.57249
97895	Nlrp4f	0.0147453	0.0164589	-1.23214	-1.57768
13586	Ear1	0.00026234	0.00164433	-1.22269	-1.58613
100504561	9230112J17Rik	6.19e-05	0.000824456	-1.22586	-1.58814
22767	Zfy1	8.58e-05	0.000974923	-1.22242	-1.58937
74399	4933403O03Rik	7.15e-05	0.000881961	-1.22869	-1.59751
74551	Pck2	0.00288027	0.00570528	-1.21881	-1.60611
100102	Pcsk9	0.00193559	0.00455498	-1.25224	-1.62325
68187	Fam135a	0.0187745	0.0194665	-1.25483	-1.62369
77424	Spinkl	0.000200013	0.0014304	-1.23351	-1.62895
68799	Rgmb	0.00637673	0.00922409	-1.24635	-1.63377
214704	Iqub	0.000981939	0.00309573	-1.22703	-1.63942
23950	Dnajb6	0.0062814	0.00914262	-1.24587	-1.64259
434198	B130024G19Rik	0.00318936	0.00610524	-1.22139	-1.65027
69750	2410021H03Rik	0.0116119	0.0138646	-1.21483	-1.65127
100503351	Gm19651	0.0154537	0.0170881	-1.205	-1.67362
56323	Dnajb5	0.00407018	0.00705555	-1.24104	-1.68263
21375	Tbr1	0.00872484	0.0113581	-1.25739	-1.68676
14963	H2-Bl	0.0041541	0.00712826	-1.30052	-1.68886
13137	Daf2	8.97e-05	0.000974923	-1.24871	-1.69563
20209	Saa2	0.00368966	0.00664702	-1.26454	-1.70632
100503381	Gm14022	0.000121281	0.00114778	-1.25858	-1.73438
74914	Cylc2	0.00152939	0.00396011	-1.27413	-1.73667
63953	Dusp10	0.00157997	0.00405297	-1.29179	-1.74919
16204	Fabp6	0.00105478	0.00323886	-1.2588	-1.75178
625360	BC147527	0.000143175	0.0012276	-1.25794	-1.75894
73671	Sult6b1	8.88e-05	0.000974923	-1.25544	-1.76282
93734	Mpv17l	0.00174241	0.00423637	-1.24477	-1.76376
100504701	Gm20362	0.000175452	0.00134188	-1.25827	-1.77224
19691	Recql	0.00728244	0.0101233	-1.21221	-1.80182
67976	Trabd	0.00870142	0.0113455	-1.20916	-1.8057
170770	Bbc3	0.00351281	0.00646952	-1.26396	-1.8158
319481	Wdr59	0.0201143	0.0202986	-1.2934	-1.83565
69605	Lnp	0.0118417	0.014094	-1.2035	-1.85989
83492	Gsdmc	0.00306502	0.00595695	-1.28285	-1.86134
12189	Brca1	0.0173848	0.018438	-1.29842	-1.8642
225049	Ttc7	0.00188808	0.00448793	-1.47379	-1.87729
319188	Hist1h2bp	0.00051052	0.00221942	-1.26624	-1.8896
14997	H2-M9	0.00539682	0.00827045	-1.32565	-1.91749
70435	Inf2	0.00521633	0.00813566	-1.2399	-1.93056
77056	Tmco4	0.00359	0.00653879	-1.22543	-1.93905
50927	Nasp	0.0194588	0.0199014	-1.22227	-1.96589
214685	Chadl	0.0194733	0.0199014	-1.43444	-1.97351
239849	Cd200r4	0.000588985	0.00240597	-1.3364	-2.01271
433215	BC048609	0.00866407	0.0113147	-1.34975	-2.03439
76559	Atg2b	0.00634467	0.00921169	-1.25998	-2.04125
100043364	Gm4392	0.00391097	0.00687332	-1.37503	-2.05454
242785	Klhl21	0.00280801	0.00565021	-1.25844	-2.05596
56298	Atl2	0.00588968	0.00873591	-1.20256	-2.07293
77011	5730590G19Rik	0.0062197	0.00908483	-1.39906	-2.07969
21824	Thbd	0.0189961	0.0196012	-1.24499	-2.08433
22141	Tub	0.00836247	0.011132	-1.42512	-2.09765
66801	Prkrip1	0.000266527	0.00165016	-1.23032	-2.10623
16172	Il17ra	0.0107431	0.0131268	-1.25408	-2.10752
74356	4931428F04Rik	0.00709742	0.0099492	-1.34774	-2.1149
20667	Sox12	0.0037954	0.0067594	-1.30635	-2.11727
19057	Ppp3cc	0.00215392	0.00486104	-1.3012	-2.11885
104718	Ttc7b	0.00540873	0.00828102	-1.40518	-2.12231
100039781	Hrct1	0.00275977	0.00560383	-1.36015	-2.15464
57915	Tbc1d1	0.0197172	0.0200302	-1.4711	-2.21558
18810	Plec	0.00163876	0.00411433	-1.37889	-2.21691
54650	Sfmbt1	0.000500213	0.00221223	-1.29226	-2.21746
433490	Defb45	0.000642197	0.00249626	-1.26613	-2.23306
78785	Clip4	0.000782005	0.00274058	-1.26089	-2.25721
14681	Gnao1	0.00286786	0.00569435	-1.46927	-2.27133
72349	Dusp3	0.00482319	0.00778037	-1.23563	-2.28549
67390	Rnmtl1	0.0122348	0.0143959	-1.20186	-2.29355
74427	Eaf1	0.00086456	0.00289671	-1.30254	-2.2943
26379	Esrra	0.00302571	0.00590836	-1.27787	-2.30565
67774	Loh12cr1	0.0161899	0.0176773	-1.20798	-2.31101
216292	BC067068	0.00250353	0.00532011	-1.22295	-2.33033
67220	Plekho1	0.0136886	0.0155915	-1.23169	-2.33696
233552	Gdpd5	0.00435883	0.00734739	-1.49961	-2.34653
17896	Myl4	0.011737	0.0139874	-1.36455	-2.34791
22362	Vpreb1	0.00449435	0.00743209	-1.38132	-2.3484
103080	2010-09-01	0.0206609	0.0206985	-1.20463	-2.35664
13640	Efna5	0.00941163	0.011984	-1.38429	-2.3591
26895	Cops7b	0.0162455	0.0177035	-1.21837	-2.36838
74175	Crct1	1.8e-05	0.000527885	-1.42838	-2.37174
18983	Cnot7	0.000880375	0.00291459	-1.20162	-2.37997
269582	Clspn	0.0057418	0.00856862	-1.31112	-2.38453
109006	Ciapin1	0.00481078	0.00778037	-1.20618	-2.39991
109019	Nabp1	0.00776808	0.010632	-1.36571	-2.40772
106957	Slc39a6	0.0010661	0.00325546	-1.2398	-2.42546
235441	Usp3	0.00499102	0.00794539	-1.20596	-2.43034
217342	Ube2o	0.0184064	0.0191778	-1.22535	-2.44087
230257	Rod1	0.00961068	0.0121568	-1.26068	-2.44701
66690	Tmem186	0.00401282	0.00699281	-1.33575	-2.44773
66311	Cenpw	0.00257979	0.00538109	-1.35361	-2.4568
26419	Mapk8	0.0190357	0.0196094	-1.25108	-2.45848
268930	Pkmyt1	0.00480522	0.00778037	-1.2603	-2.47654
214669	L3mbtl2	0.00348941	0.00645521	-1.25613	-2.49183
66497	2610528E23Rik	0.000688308	0.00257259	-1.21933	-2.50151
67412	6330407J23Rik	0.0174382	0.0184784	-1.45414	-2.509
12125	Bcl2l11	0.00496175	0.00791963	-1.25388	-2.51533
18583	Pde7a	0.00113415	0.00334269	-1.24114	-2.52047
74155	Errfi1	0.0200636	0.0202598	-1.22493	-2.52258
29861	Dpf1	2.49e-05	0.000586659	-1.54895	-2.53041
76952	Nt5c2	0.0193905	0.0198717	-1.26673	-2.53106
67834	Idh3a	0.0129357	0.0149793	-1.24927	-2.53483
22248	Unc119	0.00714669	0.00997591	-1.20413	-2.53558
72124	Seh1l	0.0197309	0.0200302	-1.2331	-2.54005
233806	Tmem159	0.00860799	0.0112681	-1.25352	-2.55853
78323	2310046O06Rik	0.0107509	0.0131268	-1.246	-2.56126
217038	Mrm1	0.00952416	0.0120844	-1.25948	-2.56424
12123	Hrk	0.00445613	0.00741348	-1.58157	-2.56746
107769	Tm6sf1	0.0192456	0.0197477	-1.26367	-2.5805
69635	Dapk1	0.00258512	0.00538539	-1.43244	-2.59803
18541	Pcnt	0.0101284	0.0125936	-1.27763	-2.60246
67149	Nkain1	0.0140311	0.0158762	-1.31728	-2.61002
269400	Rtel1	0.00164765	0.00413038	-1.21283	-2.61352
228421	Kif18a	0.0194109	0.0198802	-1.23341	-2.61814
668253	Dleu2	0.00168184	0.00418433	-1.37399	-2.62361
68705	Gtf2f2	0.000461418	0.00213638	-1.20953	-2.62467
192950	Nacad	1.64e-05	0.000527885	-1.58548	-2.6261
107971	Frs3	0.0168307	0.0180431	-1.57449	-2.64665
67574	Alg13	0.00337368	0.0063118	-1.31092	-2.64992
104383	Rcor2	0.0171057	0.0182124	-1.40705	-2.6572
68626	Elac2	0.00537438	0.00827045	-1.27447	-2.67112
210135	Zfp180	0.00110531	0.00332379	-1.20309	-2.6813
102566	Ano10	0.00611334	0.0089771	-1.25642	-2.6865
227737	Fam129b	0.0149979	0.0166733	-1.30177	-2.68666
242773	Slc45a1	0.0107285	0.0131188	-1.77049	-2.6992
54126	Arhgef7	0.00556375	0.00839509	-1.39633	-2.70097
14229	Fkbp5	0.00119475	0.00343264	-1.36931	-2.71129
13196	Asap1	0.00166356	0.00415136	-1.37008	-2.7152
226182	Taf5	0.000324781	0.0017868	-1.22977	-2.72052
18715	Pim2	0.00357518	0.00651899	-1.50601	-2.72373
208084	Pif1	0.00538999	0.00827045	-1.40763	-2.7373
211948	Pde12	0.000624371	0.00246172	-1.32289	-2.74452
240614	Ranbp6	0.00255824	0.0053601	-1.32312	-2.74574
13660	Ehd1	0.0018867	0.00448793	-1.25279	-2.75856
100073351	Yy2	0.001472	0.00388456	-1.23398	-2.75952
71242	Spata24	0.00081149	0.00277207	-1.27893	-2.76196
19076	Prim2	0.000620011	0.0024509	-1.2185	-2.76203
73804	Kif2c	0.00674474	0.00961439	-1.26423	-2.77152
224630	Bnip1	0.00262407	0.00541692	-1.23376	-2.78217
237988	Cdr2l	0.0114875	0.0137817	-1.33674	-2.78699
16467	Atcay	0.00285104	0.00567941	-1.59229	-2.81332
268567	Tmem229b	0.0189773	0.019594	-1.23228	-2.84265
16987	Lss	0.0165653	0.0178628	-1.24639	-2.87233
14375	Xrcc6	0.0199946	0.0202287	-1.21877	-2.8793
26940	Ecsit	0.0112606	0.0135884	-1.35904	-2.88674
66179	1110031I02Rik	0.0109722	0.0133279	-1.244	-2.88757
67207	Lsm1	0.000717402	0.00260876	-1.20547	-2.89621
246154	Vasn	0.004135	0.00712629	-1.39716	-2.9038
67091	Trappc6a	0.00936231	0.0119525	-1.24331	-2.91029
56307	Metap2	6.81e-05	0.00086569	-1.24102	-2.91591
231327	Ppat	0.000110853	0.00110987	-1.21804	-2.91807
13603	Opn3	0.0133014	0.0153021	-1.2922	-2.92423
22367	Vrk1	0.0190834	0.0196193	-1.29605	-2.94124
71924	Tube1	0.0195237	0.0199094	-1.30917	-2.96278
72462	Rrp1b	0.000652071	0.00251687	-1.23455	-2.97205
207965	Mettl21d	0.0118748	0.0140963	-1.28107	-2.97365
320268	B930095G15Rik	0.0128106	0.0149036	-1.75381	-2.97575
79456	Recql4	0.00940749	0.011984	-1.41523	-2.9805
225341	Lims2	5.64e-05	0.000804104	-1.59912	-2.98766
12122	Bid	0.00026655	0.00165016	-1.4007	-3.00068
69581	Rhou	0.0165415	0.0178488	-1.26624	-3.01668
17133	Maff	0.00280558	0.00565021	-1.66621	-3.01805
71268	Lrrfip2	0.0107766	0.0131387	-1.21641	-3.01981
110074	Dut	0.000159105	0.00126533	-1.27406	-3.02502
78816	Gmip	0.00255918	0.0053601	-1.44618	-3.03859
241289	Ppp1r26	7.35e-05	0.000892644	-1.28917	-3.0401
380629	Heca	0.000508377	0.00221742	-1.26675	-3.04897
382038	Urb2	0.00217939	0.00488385	-1.25871	-3.06086
14156	Fen1	0.0112858	0.013599	-1.21146	-3.06713
272396	Tarsl2	0.000315329	0.00178398	-1.22059	-3.09292
108089	Rnf144a	0.00713965	0.00997591	-1.65958	-3.09574
16834	Cog1	0.00144977	0.00383203	-1.26244	-3.09595
11787	Apbb2	0.000464425	0.00213713	-1.27035	-3.09951
216363	Rab3ip	6.04e-05	0.000811248	-1.35991	-3.10924
26407	Map3k4	0.00194641	0.00456639	-1.22321	-3.11298
108067	Eif2b3	0.00491527	0.00787587	-1.22756	-3.12167
22247	Umps	0.00326997	0.00621373	-1.38943	-3.14104
269424	Phf17	0.00111997	0.00333582	-1.25111	-3.14648
17252	Rdh11	0.00208806	0.00476044	-1.33671	-3.14743
28040	D6Wsu163e	0.00438544	0.00737754	-1.25662	-3.15753
239393	Lrp12	0.000191337	0.00141838	-1.224	-3.15839
195040	Tmem199	0.000470662	0.00214788	-1.20857	-3.16673
216148	Shc2	0.00380645	0.00676744	-1.73872	-3.17655
209003	Rbmx2	0.000366705	0.00192317	-1.21406	-3.17876
109934	Abr	0.00776623	0.010632	-1.2241	-3.18232
77744	6720463M24Rik	0.00218177	0.00488385	-1.24464	-3.18682
73132	Slc25a16	0.0134207	0.0153966	-1.23391	-3.18685
56191	Tro	0.0166709	0.0179014	-1.21619	-3.18989
69737	Ttl	2.08e-05	0.000563128	-1.27854	-3.19344
54392	Ncapg	0.0106438	0.0130577	-1.24989	-3.20424
58994	Smpd3	0.0134898	0.0154437	-1.78025	-3.20526
107817	Jmjd6	0.00117262	0.00341651	-1.27612	-3.20783
387314	Tmtc1	0.0137727	0.0156589	-1.384	-3.21601
231123	Haus3	0.000922336	0.00299351	-1.22893	-3.21712
104418	Dgkz	0.000408816	0.00202812	-1.23631	-3.21761
268291	Rnf217	0.00780882	0.010679	-1.20103	-3.22104
69156	Comtd1	0.0117436	0.0139874	-1.25622	-3.22236
71835	Lancl2	0.00357331	0.00651899	-1.34975	-3.22808
50790	Acsl4	0.00255809	0.0053601	-1.29925	-3.22914
56360	Acot9	0.00702437	0.00990836	-1.21377	-3.24021
11480	Acvr2a	0.00101767	0.00315421	-1.26147	-3.2552
98402	Sh3bp4	0.00841653	0.0111454	-1.46347	-3.26198
21938	Tnfrsf1b	0.000211503	0.00145367	-1.43538	-3.26243
60411	Cenpk	0.00460872	0.00754569	-1.21997	-3.26429
75678	Ippk	0.0051453	0.0080817	-1.40099	-3.28775
217340	Rnf157	0.0165081	0.0178428	-1.38421	-3.30776
72662	Dis3	0.00200065	0.00464848	-1.20835	-3.31899
269037	Ctif	0.000291414	0.00171323	-1.34213	-3.33317
22137	Ttk	0.0134533	0.0154232	-1.24054	-3.34195
53414	Bysl	0.0013853	0.0037291	-1.30322	-3.35818
56279	Fam69b	0.00928039	0.0118847	-1.24702	-3.36323
105083	Pelo	0.0106659	0.0130615	-1.30843	-3.36337
66101	Ppih	0.00711883	0.00995793	-1.5492	-3.36542
209456	Trp53bp2	0.000929163	0.0030028	-1.27049	-3.3663
67790	Rab39b	0.0182765	0.0190728	-1.32584	-3.36641
22256	Ung	0.00250547	0.00532011	-1.23846	-3.37076
14793	Cdca3	0.0170304	0.0181847	-1.20202	-3.39237
52552	Parp8	0.00143791	0.00381547	-1.26875	-3.39374
72776	Sass6	0.0110916	0.0134434	-1.35957	-3.40085
102920	Cenpi	0.00635921	0.00921169	-1.26527	-3.40237
102954	Nudt10	0.00385828	0.0068205	-1.35176	-3.4083
11637	Ak2	0.00225813	0.00501402	-1.22397	-3.42182
71805	Nup93	0.000111914	0.00111375	-1.22077	-3.43883
231287	Atp10d	0.0145959	0.0163142	-1.48499	-3.45971
73112	3110003A17Rik	0.00521056	0.00813566	-1.22028	-3.47865
225724	Mapk4	0.000421014	0.00207349	-1.54789	-3.48857
17250	Abcc1	0.000490455	0.00219548	-1.2814	-3.49249
74041	4632434I11Rik	0.0182877	0.0190728	-1.36672	-3.49361
231670	Fbxo21	0.000124941	0.00115956	-1.31397	-3.50463
11772	Ap2a2	0.000140786	0.00122417	-1.23897	-3.52106
51944	D2Ertd750e	0.0175215	0.0185147	-1.3681	-3.52447
70348	Ube2cbp	0.000182186	0.0013806	-1.45995	-3.52654
101869	Unc45a	0.000379754	0.00194364	-1.30663	-3.52921
240087	Mdc1	0.00043377	0.00208405	-1.28119	-3.5334
384763	Zfp667	0.00298899	0.00585049	-1.279	-3.5352
69976	Galk2	0.000139214	0.00122417	-1.32002	-3.53871
14137	Fdft1	0.0052523	0.00817329	-1.22202	-3.5608
18971	Pold1	0.0132496	0.0152638	-1.27298	-3.56695
73737	1110008P14Rik	0.0132092	0.0152436	-1.51044	-3.57217
27387	Sh2d3c	0.00643651	0.00926348	-1.59962	-3.57251
230376	Haus6	0.00401046	0.00699281	-1.3114	-3.57387
74741	5730419I09Rik	6.65e-05	0.000862768	-1.30715	-3.57534
93691	Klf7	0.00962012	0.0121571	-1.24491	-3.58893
226419	Dyrk3	0.00489869	0.00785694	-1.36085	-3.5993
14479	Usp15	0.0088274	0.0114645	-1.29992	-3.62439
75687	Fam65a	0.00173083	0.00422978	-1.32212	-3.63254
11622	Ahr	0.00293562	0.00578772	-1.42881	-3.63549
75974	Dock11	0.000364488	0.00191763	-1.20794	-3.63608
99167	Ssx2ip	0.00214695	0.00485194	-1.31266	-3.63627
229937	Znhit6	0.00281237	0.00565212	-1.22422	-3.64798
74440	Cmip	0.00461804	0.00755347	-1.25063	-3.65842
60530	Fignl1	0.00251191	0.00532528	-1.24072	-3.6739
18393	Orc2	8.42e-06	0.000366061	-1.31954	-3.68263
53860	2009-09-01	0.000350052	0.00188367	-1.26797	-3.68644
66083	Setd6	0.000387575	0.00196135	-1.29516	-3.69012
21885	Tle1	0.00469926	0.00766354	-1.23175	-3.69596
76464	Casc5	0.0188603	0.0195098	-1.38651	-3.69939
58242	Nudt11	0.0106548	0.0130577	-1.27476	-3.7024
218138	Gmds	0.005213	0.00813566	-1.42748	-3.70354
15357	Hmgcr	0.00402115	0.00699993	-1.2316	-3.70653
26564	Ror2	0.0044194	0.00741348	-1.4662	-3.71349
67966	Zcchc10	8.87e-05	0.000974923	-1.3455	-3.71377
19183	Psmc3ip	0.0013346	0.00364423	-1.25598	-3.71671
12927	Bcar1	0.00445085	0.00741348	-1.43448	-3.73733
66977	Nuf2	0.00231357	0.00506427	-1.25926	-3.76617
70546	Zdhhc2	0.0122733	0.0144207	-1.54835	-3.77447
19791	Rn18s	0.00118274	0.00343264	-1.24079	-3.8004
12569	Cdk5r1	0.00842161	0.0111454	-1.66019	-3.82324
18813	Pa2g4	0.000174789	0.00134188	-1.25944	-3.83307
54610	Tbc1d8	0.0164665	0.0178428	-1.40389	-3.84529
50784	Ppap2c	0.000508718	0.00221742	-1.36867	-3.8529
66578	2610039C10Rik	0.00161822	0.00408138	-1.23288	-3.85329
30056	Timm9	0.000279748	0.00167777	-1.31255	-3.85992
67141	Fbxo5	0.0176526	0.0185948	-1.25989	-3.86282
17760	Mtap6	0.0171099	0.0182124	-1.53403	-3.86404
215387	Ncaph	0.00240868	0.00520148	-1.26514	-3.86999
237400	Mex3d	0.000317551	0.0017868	-1.2661	-3.87543
66664	Tmem41a	0.00113058	0.00334191	-1.26577	-3.88113
237336	Tbpl1	0.000369087	0.00192953	-1.23293	-3.89969
69263	Rfc3	0.000528515	0.00225091	-1.28727	-3.91086
102693	Phldb1	0.0135934	0.0155192	-1.46733	-3.9127
72170	Chchd4	5.67e-06	0.000294076	-1.24086	-3.91929
66912	Bzw2	0.00060137	0.00241718	-1.21107	-3.92712
78808	Stxbp5	0.000245638	0.00156677	-1.34475	-3.94218
19730	Ralgds	0.00229233	0.00503289	-1.47066	-3.94848
239796	Mb21d2	0.011209	0.0135511	-1.31153	-3.96344
69885	2610002D18Rik	0.00580584	0.00864856	-1.61351	-3.96639
109054	Pfdn4	2.77e-07	0.00011457	-1.21229	-3.9677
67463	Poc5	0.00170537	0.00421534	-1.49646	-3.97869
20419	Shcbp1	0.00549397	0.00836257	-1.20972	-3.98236
20873	Plk4	0.00190391	0.00450903	-1.29969	-3.98673
27214	Dbf4	0.000867962	0.00289671	-1.23485	-3.99406
20907	Stx1a	0.0116154	0.0138646	-1.60784	-3.99826
18484	Pam	0.0168546	0.0180569	-1.26379	-4.00141
52502	Carhsp1	0.00516705	0.00809096	-1.29966	-4.00244
12144	Blm	0.00514753	0.0080817	-1.33421	-4.01617
20815	Srpk1	0.0162568	0.0177035	-1.30437	-4.01693
13433	Dnmt1	0.000251771	0.00159359	-1.22154	-4.02344
18476	Pafah1b3	0.00324159	0.00619087	-1.2302	-4.04207
57875	Angptl4	0.0176486	0.0185948	-1.58286	-4.04624
237877	Atad5	0.000441587	0.0021145	-1.29384	-4.06502
18754	Prkce	0.000301501	0.00174154	-1.45782	-4.07972
14200	Fhl2	0.00601732	0.00888663	-1.64886	-4.07985
13555	E2f1	0.00613321	0.00899827	-1.39577	-4.08609
69928	Apitd1	0.0134839	0.0154437	-1.42303	-4.08978
57441	Gmnn	0.00896525	0.0115889	-1.23869	-4.14358
381066	Zfp948	0.00159754	0.00406639	-1.27983	-4.15865
16905	Lmna	0.0168909	0.0180724	-1.41851	-4.20605
14766	Gpr56	0.00400093	0.00699281	-1.62525	-4.23574
223753	Cerk	6.47e-05	0.000855728	-1.28759	-4.25993
104103	Airn	0.0120515	0.0142411	-1.62831	-4.26582
70385	Ccdc99	0.0188066	0.0194665	-1.35185	-4.27243
17125	Smad1	0.00285345	0.00567941	-1.21463	-4.29178
103098	Slc6a15	0.0144162	0.0161713	-1.24537	-4.31099
66892	Eif4e3	0.00893899	0.0115731	-1.29701	-4.32107
77022	2700099C18Rik	0.00532926	0.00824769	-1.34393	-4.32311
66336	Cenpp	0.00181797	0.00436526	-1.34436	-4.33346
239706	Mettl22	0.00356911	0.00651899	-1.31828	-4.36028
12615	Cenpa	0.00141358	0.00377871	-1.22915	-4.36363
242705	E2f2	0.0154951	0.0171223	-1.34775	-4.36577
19088	Prkar2b	0.0113911	0.0136959	-1.28786	-4.37685
67121	Mastl	0.00609984	0.00897171	-1.60212	-4.40531
268747	Lrrc16b	0.00117114	0.00341651	-1.75521	-4.43797
20974	Syngr3	0.00349385	0.0064562	-1.75057	-4.44019
69601	Dab2ip	0.00244235	0.00525626	-1.46663	-4.44272
67153	Rnaseh2b	0.000385674	0.00196041	-1.28791	-4.44511
53416	Stk39	0.000240622	0.00155277	-1.37983	-4.46358
69274	Ctdspl	0.000309671	0.00176406	-1.45422	-4.47037
66344	Lce3b	0.000324359	0.0017868	-1.36347	-4.48029
238161	Akap6	0.000292593	0.00171406	-1.8461	-4.48653
19075	Prim1	0.0019406	0.00456027	-1.24398	-4.50172
228598	Ebf4	0.0177627	0.0186785	-1.98393	-4.50418
69912	Nup43	0.00898161	0.0115987	-1.39751	-4.52519
67839	Gpsm1	0.00642311	0.00925913	-1.31933	-4.52973
102141	Snx25	0.000897809	0.00294737	-1.34333	-4.55549
494468	Armcx5	0.00492052	0.00787664	-1.4177	-4.57391
98682	Mfsd6	0.00109043	0.00332361	-1.32711	-4.58282
67196	Ube2t	0.0166713	0.0179014	-1.31704	-4.5983
11636	Ak1	0.0151963	0.0168372	-1.6179	-4.60906
30959	Ddx25	0.00284388	0.00567941	-1.32339	-4.6186
71643	4930422G04Rik	9.24e-05	0.000982937	-1.32171	-4.63579
75623	1700029F09Rik	0.000109567	0.00110369	-1.26093	-4.64385
22793	Zyx	0.00442472	0.00741348	-1.37125	-4.66027
320706	9830001H06Rik	0.00347999	0.006445	-1.63683	-4.66039
76132	6230409E13Rik	0.00823968	0.0110218	-1.49617	-4.67604
223775	Pim3	0.00199335	0.00463805	-1.34409	-4.67845
75659	Wdr54	0.0126208	0.0147456	-1.62698	-4.68873
319998	Tmem198	2e-05	0.000556812	-1.71067	-4.7247
19361	Rad51	0.00989067	0.0124068	-1.29686	-4.74408
93842	Igsf9	0.0197023	0.0200296	-1.67288	-4.74767
19159	Cyth3	0.00192132	0.00453431	-1.36536	-4.78601
60597	Mapk8ip2	0.00819082	0.011001	-1.37313	-4.79364
16777	Lamb1	0.0106755	0.0130637	-1.61819	-4.82227
66634	Mcm8	0.000114801	0.0011222	-1.48089	-4.83175
19094	Mapk11	0.00138348	0.0037291	-1.9853	-4.8328
270685	Mthfd1l	0.000431574	0.00208405	-1.34407	-4.84034
380928	Lmo7	0.00166966	0.0041603	-1.72799	-4.88261
20135	Rrm2	0.000787846	0.00274306	-1.22122	-4.89309
76886	Fam81a	0.0138944	0.0157757	-1.94382	-4.90149
52829	D4Bwg0951e	0.0121527	0.0143329	-1.48968	-4.91991
109065	1110034A24Rik	0.00344501	0.00640895	-1.6014	-4.93165
228482	Arhgap11a	0.000212066	0.00145367	-1.24103	-4.93751
66390	Slmo2	4.06e-05	0.000710849	-1.34941	-4.9487
245469	Pdzd4	0.0116694	0.013919	-1.63182	-4.96251
240055	Neurl1b	0.00548914	0.00836257	-1.69457	-4.96846
69716	Trip13	0.00990999	0.0124213	-1.34967	-4.98453
13821	Epb4.1l1	0.000513196	0.00222102	-1.90383	-5.00571
433100	AA388235	0.00277248	0.00560383	-1.81626	-5.02487
85308	Emc9	0.0133744	0.0153647	-1.71304	-5.03186
16571	Kif4	0.00482903	0.00778037	-1.35329	-5.03541
26949	Vat1	0.00239536	0.0051795	-1.52726	-5.06523
329540	8430427H17Rik	0.00363213	0.00659241	-1.83184	-5.07162
56527	Mast1	0.00352373	0.00648096	-2.00928	-5.07764
69270	Gins1	0.0039308	0.00690084	-1.35022	-5.08615
238130	Dock4	0.00706836	0.00994627	-1.3924	-5.08618
69399	1700025G04Rik	0.00267058	0.00546691	-1.5659	-5.08877
106344	Rfc4	0.00201808	0.00466928	-1.29138	-5.09025
319278	A230050P20Rik	0.0104095	0.0128663	-1.43534	-5.14226
16975	Lrp8	0.000158121	0.00126533	-1.91683	-5.14683
194655	Klf11	0.00535221	0.00825727	-1.67597	-5.1576
171580	Mical1	0.000531906	0.0022531	-1.44199	-5.16774
12795	Plk3	0.00454029	0.007468	-1.74812	-5.17295
170676	Peg10	0.00346756	0.00643641	-2.00047	-5.19255
108058	Camk2d	0.00508463	0.00804522	-1.51648	-5.1989
68975	Med27	0.00843341	0.0111454	-1.87825	-5.2177
67393	Cxxc5	0.0156418	0.0172498	-1.38269	-5.21793
66414	Ndufa12	0.000120534	0.00114778	-1.21774	-5.21906
75778	Them4	0.0143249	0.01613	-1.48172	-5.24895
13628	Eef1a2	0.00132396	0.00363924	-1.44044	-5.25887
15366	Hmmr	0.00221368	0.00493784	-1.40686	-5.28346
269019	Stk32a	0.00239297	0.0051795	-1.90319	-5.28822
225743	Rnf165	0.00353211	0.00648338	-1.77113	-5.29804
20977	Syp	0.0156571	0.017253	-1.69156	-5.31291
17216	Mcm2	0.0166769	0.0179014	-1.36922	-5.34937
72634	Tdrkh	0.000130113	0.00117457	-1.37263	-5.35381
54141	Spag5	0.00105738	0.00324079	-1.57146	-5.36988
237253	Lrp11	0.0143845	0.0161545	-1.29031	-5.39139
17984	Ndn	0.00277058	0.00560383	-1.20449	-5.4043
18708	Pik3r1	0.000670607	0.00254221	-1.34379	-5.41514
12447	Ccne1	0.00113083	0.00334191	-1.36867	-5.48253
56419	Diap3	0.00499677	0.00794539	-1.52106	-5.5186
14421	B4galnt1	0.00183874	0.00440231	-2.03055	-5.52414
75739	Mpp7	0.00872038	0.0113581	-1.5755	-5.54028
71909	Haus5	0.0130611	0.0150993	-1.68399	-5.56465
381318	Nsl1	0.0107737	0.0131387	-1.6382	-5.57724
66934	Dsn1	0.000320952	0.0017868	-1.43333	-5.60193
57314	Th1l	8.12e-05	0.000951801	-1.30869	-5.62994
78611	Btbd19	0.00214233	0.00485194	-1.77001	-5.65264
238123	Cog5	5.83e-05	0.000804104	-1.48916	-5.67148
67052	Ndc80	0.00294291	0.00578772	-1.36557	-5.69243
[truncated: 286 more rows]

## Sheet: mEICvs Mb
GENEID	SYMBOL	ttest_pval	adj,ttest_pval	meanFCarith	meanFCgeo
[truncated: 3,261 more rows]

[truncated: 2 more sheets: mEIC vs Nb, DAVID  mIC vs mEIC]
