# Supplementary material for: The occurrence of intracranial rhabdoid tumours in mice depends on temporal control of Smarcb1 inactivation
Source: Nat Commun. 2016 Jan 28;7:10421. doi: 10.1038/ncomms10421 (PMC4738337; doi:10.1038/ncomms10421)
Supplement: Supplementary Data 3 — Comparison between mIC and Mb (mIC vs Mb) [file ncomms10421-s4.xlsx]

## Sheet: Supplementary Data 3
Supplementary data 3: Comparison between mIC and Mb (mIC vs Mb)
Differentially expressed genes between two groups were defined using Welch t-test (p≤0.05 adjusted with Benjamini & Hochberg) and Fold-Change (|FC|≥1.2).

## Sheet: hIC1 vs hIC2
GSymbol	G1	G2	GENE	shapiro_pval	shapiro_pval_adj	RIQR	ttest_pval	ttest_pval_adj	wtest_pval	wtest_pval_adj	meanFCarith	meanFCgeo	medFCarith	medFCgeo	mean_hIC1	mean_hIC2	med_hIC1	med_hIC2
BCHE	hIC1	hIC2	590	0.000476921	0.00209677	1.72826	0.00132713	0.00569765	0.000169571	0.00119382	-2.47442	-35.6703	-4.14131	-166.174	3.49741	8.65406	2.34824	9.7248
POU3F2	hIC1	hIC2	5454	0.00016993	0.000901198	0.880345	2.18e-10	2.87066e-07	1.74815e-06	0.000113198	-3.19508	-98.3901	-3.9014	-152.771	3.01603	9.63647	2.5006	9.75583
SGCG	hIC1	hIC2	6445	0.000174583	0.000916602	1.65432	0.00118344	0.00528267	0.000339141	0.00186457	-2.20486	-18.6535	-3.61029	-93.1567	3.50361	7.72499	2.50608	9.04767
FAM5C	hIC1	hIC2	339479	0.000724387	0.00297294	0.615289	7.38181e-06	0.000243507	0.000117126	0.0009495	-2.30698	-33.2071	-3.54755	-103.241	3.8665	8.91991	2.626	9.31587
LMO3	hIC1	hIC2	55885	0.00671141	0.0193308	0.63812	0.0141072	0.030985	0.0120955	0.025747	-1.80433	-10.1779	-3.48147	-70.7374	4.16169	7.50906	2.47611	8.62052
ELAVL4	hIC1	hIC2	1996	0.000322831	0.00151453	1.55494	0.000322849	0.00229334	0.000117126	0.0009495	-2.51857	-19.547	-3.31723	-33.6366	2.82428	7.11316	2.18881	7.26077
STMN2	hIC1	hIC2	11075	0.00128096	0.00483006	1.02118	0.0231643	0.0443808	0.0177752	0.0348136	-1.7576	-7.83805	-3.24977	-43.6862	3.92094	6.89143	2.42208	7.87118
RFX4	hIC1	hIC2	5992	0.0124612	0.0320795	0.620597	6.12043e-05	0.000804553	0.00114504	0.00420864	-1.99746	-25.0663	-3.20782	-84.8277	4.65951	9.30719	2.90171	9.30817
NR2E1	hIC1	hIC2	7101	0.00161886	0.00589647	0.667319	2.84445e-05	0.000553538	1.22371e-05	0.00026522	-2.0348	-32.1585	-3.20723	-120.336	4.83873	9.84586	3.13104	10.042
TTYH1	hIC1	hIC2	57348	0.001132	0.00435609	0.584598	5.35298e-07	4.84075e-05	5.24445e-05	0.000618138	-2.24491	-26.4717	-3.18521	-52.035	3.79656	8.52294	2.60909	8.3105
IRX2	hIC1	hIC2	153572	1.45668e-05	0.000135466	1.44236	0.0100246	0.0242925	0.00150865	0.00520243	-2.43019	-12.5631	-3.17385	-28.6233	2.55289	6.20401	2.22605	7.06517
TAGLN3	hIC1	hIC2	29114	0.00857105	0.0236731	0.590819	0.00111042	0.00506888	0.000470253	0.00232686	-1.92513	-10.8314	-3.14791	-30.8074	3.71531	7.15246	2.30233	7.24754
PPP1R14C	hIC1	hIC2	81706	0.000122326	0.000686939	1.34995	0.0209753	0.0413748	0.00802401	0.0187215	-1.7884	-5.55176	-3.10442	-31.0668	3.13667	5.60961	2.35567	7.31297
DCX	hIC1	hIC2	1641	3.2107e-05	0.000238191	1.81868	0.00685263	0.0185173	0.00196317	0.00628623	-2.08774	-8.83848	-3.08588	-29.2428	2.89021	6.03401	2.33475	7.20476
THSD7A	hIC1	hIC2	221981	0.000466049	0.00205241	1.1222	0.000233161	0.00183348	0.000169571	0.00119382	-2.20637	-14.1833	-3.04768	-33.3901	3.1716	6.99772	2.47175	7.5331
STMN4	hIC1	hIC2	81551	3.03323e-05	0.000228582	2.12545	0.0168103	0.035225	0.0120955	0.025747	-2.07173	-9.35557	-3.04503	-24.951	3.00994	6.23576	2.26942	6.91044
MN1	hIC1	hIC2	4330	0.00706811	0.0202028	0.871334	0.000436775	0.00281633	0.000470253	0.00232686	-2.21256	-21.5526	-3.04335	-57.2612	3.65325	8.08304	2.85781	8.69729
SHC4	hIC1	hIC2	399694	0.00432732	0.0134699	0.54181	2.88619e-06	0.000141477	3.32149e-05	0.000473402	-2.22481	-18.3573	-3.02931	-36.7729	3.4277	7.62598	2.56272	7.76329
SH3GL3	hIC1	hIC2	6457	2.27947e-05	0.000187395	1.58455	0.0057207	0.016316	0.0213624	0.040611	-2.04686	-6.47913	-3.01776	-17.2146	2.57514	5.27094	2.03471	6.14028
GRIA2	hIC1	hIC2	2891	0.0235079	0.0540548	0.612351	0.00160303	0.00650264	0.00324282	0.00937112	-1.85311	-15.8605	-3.01732	-56.1394	4.67391	8.66128	2.88052	8.69146
CTNND2	hIC1	hIC2	1501	0.000799357	0.00322758	0.712302	0.00243105	0.00867438	0.00517977	0.013403	-1.98689	-9.08232	-2.98904	-23.0626	3.22536	6.40842	2.27622	6.8037
IRX1	hIC1	hIC2	79192	7.78958e-06	8.86255e-05	1.37483	0.00958353	0.0234448	0.00114504	0.00420864	-2.24344	-10.0036	-2.9729	-27.8459	2.67198	5.99443	2.43266	7.23205
OSBPL6	hIC1	hIC2	114880	4.41304e-05	0.000307389	1.85843	1.61746e-05	0.000400169	0.000117126	0.0009495	-2.4254	-14.784	-2.96135	-23.681	2.72623	6.61219	2.32782	6.89347
INSM1	hIC1	hIC2	3642	0.0016568	0.00598478	0.577831	0.00572411	0.0163168	0.0041169	0.0112523	-1.88889	-9.22595	-2.92267	-21.8926	3.60639	6.81208	2.31572	6.7681
HAPLN1	hIC1	hIC2	1404	4.58749e-05	0.000316597	1.03305	0.00392042	0.0122615	0.0041169	0.0112523	-2.30622	-14.5374	-2.90328	-29.56	2.95638	6.81808	2.56692	7.4525
ZFHX4	hIC1	hIC2	79776	7.68696e-05	0.000468271	1.31518	0.00095578	0.00456979	5.24445e-05	0.000618138	-2.46408	-12.656	-2.90156	-19.6407	2.50105	6.1628	2.25908	6.55486
LPPR4	hIC1	hIC2	9890	0.00107953	0.00417768	0.876664	0.0256622	0.0479167	0.0177752	0.0348136	-1.83257	-9.66771	-2.89622	-29.711	3.93143	7.20461	2.58035	7.47328
CDH10	hIC1	hIC2	1008	0.00417075	0.0130518	0.519736	0.00110353	0.00505064	0.00150865	0.00520243	-1.96883	-15.3979	-2.84712	-33.7116	4.07159	8.01624	2.74762	7.82279
LIN28B	hIC1	hIC2	389421	5.84295e-06	7.23191e-05	1.53659	0.0127218	0.0286234	0.0120955	0.025747	-2.44551	-13.7218	-2.84244	-18.2804	2.61388	6.39228	2.27536	6.46759
SALL3	hIC1	hIC2	27164	0.00178868	0.00638205	0.511672	0.0193553	0.0389872	0.0147107	0.0300809	-1.77436	-6.31271	-2.81303	-17.1309	3.43286	6.09112	2.2606	6.35913
NXPH1	hIC1	hIC2	30010	7.34698e-05	0.000452819	1.73305	0.00336154	0.0109921	0.000117126	0.0009495	-2.41288	-18.0089	-2.80529	-20.2374	2.95188	7.12251	2.40347	6.74242
TC2N	hIC1	hIC2	123036	9.03446e-06	9.81072e-05	1.36682	0.00213769	0.00794142	0.00196317	0.00628623	-2.29657	-11.8899	-2.80146	-27.364	2.75471	6.32637	2.65018	7.42439
BMPR1B	hIC1	hIC2	658	0.00012992	0.000721854	1.51809	0.000650963	0.00360158	0.000117126	0.0009495	-2.0857	-8.61928	-2.79427	-17.8014	2.86228	5.96985	2.3151	6.46902
PCDH9	hIC1	hIC2	5101	0.0119775	0.0311927	0.583182	3.84372e-06	0.000165248	7.86668e-05	0.00075431	-2.1113	-31.5804	-2.79191	-61.6576	4.48209	9.46305	3.31835	9.26456
C1orf61	hIC1	hIC2	10485	6.44248e-05	0.000408102	1.23694	0.0211393	0.0416044	0.00517977	0.013403	-2.12605	-16.4673	-2.79189	-20.0367	3.58914	7.63067	2.41341	6.73798
DOK5	hIC1	hIC2	55816	0.00359575	0.0115704	0.637776	0.00131864	0.00568303	0.00196317	0.00628623	-2.04484	-15.4435	-2.77276	-51.1737	3.77946	7.72839	3.20254	8.87987
NLGN4X	hIC1	hIC2	57502	0.00246992	0.00837951	0.454453	4.22224e-07	4.3358e-05	6.9926e-06	0.000197184	-2.3365	-20.1162	-2.76055	-28.7317	3.24001	7.5703	2.75174	7.59631
BCL11A	hIC1	hIC2	53335	0.00100622	0.0039268	1.20524	0.00161902	0.00654889	0.0041169	0.0112523	-1.98355	-11.5271	-2.71602	-32.456	3.58594	7.1129	2.92562	7.94603
TOX2	hIC1	hIC2	84969	0.000652431	0.0027328	0.749734	0.0168233	0.035225	0.0120955	0.025747	-1.78274	-6.38731	-2.70746	-19.9197	3.41773	6.09294	2.52781	6.84394
CXXC4	hIC1	hIC2	80319	0.00164179	0.00595517	0.92226	2.22237e-05	0.000489679	1.22371e-05	0.00026522	-2.34639	-9.22637	-2.70573	-11.3081	2.381	5.58676	2.05148	5.55076
CRB1	hIC1	hIC2	23418	8.75997e-05	0.000527802	1.63098	0.00382238	0.0120411	0.000169571	0.00119382	-2.16178	-8.82672	-2.66359	-13.3059	2.70437	5.84625	2.24454	5.97853
LRFN5	hIC1	hIC2	145581	0.000105949	0.000615397	1.61583	0.00250032	0.00885497	0.000339141	0.00186457	-1.87731	-5.56572	-2.6568	-12.9973	2.82291	5.29948	2.2333	5.93343
NAALAD2	hIC1	hIC2	10003	2.03173e-06	4.09862e-05	0.813508	0.00556132	0.0159307	3.32149e-05	0.000473402	-2.26239	-8.53902	-2.61851	-15.545	2.45096	5.54503	2.4457	6.40408
COCH	hIC1	hIC2	1690	0.00718841	0.020502	0.445112	0.000102196	0.00107384	0.000242993	0.0014837	-1.89253	-11.5457	-2.60104	-30.1982	3.95426	7.48354	3.07076	7.98715
CTNNA2	hIC1	hIC2	1496	0.000107562	0.00062201	1.17506	0.0106121	0.0252701	0.000639823	0.00285363	-1.93802	-6.99435	-2.58656	-13.581	2.99161	5.7978	2.37212	6.13565
MIAT	hIC1	hIC2	440823	0.0154944	0.0382617	0.508074	0.0051258	0.0150313	0.0120955	0.025747	-1.82637	-14.1503	-2.57137	-44.4629	4.62597	8.44873	3.48393	8.95846
IRX5	hIC1	hIC2	10265	0.000280195	0.001352	1.15634	0.00301417	0.0101342	0.000169571	0.00119382	-2.08716	-6.60071	-2.54908	-9.2122	2.50434	5.22696	2.06803	5.27157
MEGF10	hIC1	hIC2	84466	0.00119803	0.00456661	0.790515	0.000271744	0.00203558	0.000169571	0.00119382	-2.08733	-11.7748	-2.54415	-17.0419	3.2719	6.82953	2.64936	6.74037
CSRNP3	hIC1	hIC2	80034	3.34527e-05	0.000246086	1.03813	0.00206823	0.00777972	5.24445e-05	0.000618138	-2.09179	-7.00977	-2.50023	-12.5198	2.57319	5.38255	2.43039	6.07653
CDH4	hIC1	hIC2	1002	0.000512352	0.00223754	0.644496	0.00191775	0.00735277	0.000242993	0.0014837	-1.75129	-4.70189	-2.49567	-11.5543	2.97254	5.20578	2.36038	5.89074
SOX6	hIC1	hIC2	55553	0.000178661	0.000930562	0.83799	0.000296421	0.00217445	5.24445e-05	0.000618138	-2.09835	-7.04174	-2.48423	-10.2354	2.56379	5.37972	2.26076	5.61626
ZNF804A	hIC1	hIC2	91752	0.0141214	0.0355066	0.540656	0.00132609	0.00569765	0.00196317	0.00628623	-1.83937	-10.7156	-2.47355	-25.3852	4.07642	7.49806	3.16644	7.83236
COL2A1	hIC1	hIC2	1280	6.18702e-06	7.54673e-05	0.970799	0.0065501	0.0179965	0.00114504	0.00420864	-2.19258	-7.39499	-2.47075	-10.0652	2.42042	5.30697	2.26503	5.59633
ST8SIA1	hIC1	hIC2	6489	0.000420969	0.00188716	0.699368	0.0203885	0.0404913	0.0064734	0.0158585	-1.75859	-6.28781	-2.46068	-14.1741	3.4967	6.14925	2.61878	6.44396
RUNX1T1	hIC1	hIC2	862	0.000284457	0.00136584	1.39812	0.000566192	0.00330049	0.000117126	0.0009495	-2.02751	-9.49542	-2.45986	-16.6924	3.16028	6.40751	2.78185	6.84297
FST	hIC1	hIC2	10468	0.000443208	0.00197002	0.571419	0.0110248	0.0259771	0.0177752	0.0348136	-1.70168	-5.48407	-2.41484	-13.6786	3.4991	5.95434	2.66734	6.44119
GLI2	hIC1	hIC2	2736	6.92453e-05	0.000432371	1.32127	3.45844e-07	3.73209e-05	1.74815e-06	0.000113198	-2.36934	-9.65328	-2.3722	-9.71272	2.38876	5.65978	2.39022	5.6701
SOGA2	hIC1	hIC2	23255	0.00138825	0.00517142	0.760783	0.000256639	0.00196777	1.22371e-05	0.00026522	-2.21531	-9.17133	-2.35928	-9.94095	2.63072	5.82785	2.4376	5.75098
GAS2	hIC1	hIC2	2620	0.00109445	0.00422398	0.933977	0.0149698	0.0324139	0.0177752	0.0348136	-1.67701	-5.6592	-2.35752	-12.7293	3.69358	6.19418	2.70351	6.37359
SHISA6	hIC1	hIC2	388336	4.29485e-05	0.00030246	1.59801	0.0256578	0.0479167	0.00517977	0.013403	-1.82336	-4.8742	-2.35488	-7.10492	2.77542	5.06059	2.08787	4.91669
NBLA00301	hIC1	hIC2	79804	2.24938e-06	4.3216e-05	0.538134	0.00608127	0.0170386	0.000639823	0.00285363	-2.17626	-8.22884	-2.35341	-11.1058	2.58504	5.62573	2.56629	6.03954
RAB33A	hIC1	hIC2	9363	0.000812061	0.00325988	0.66116	0.00138274	0.0058582	0.000242993	0.0014837	-1.89262	-5.53229	-2.32044	-8.25869	2.76477	5.23265	2.30675	5.35266
SLC7A3	hIC1	hIC2	84889	5.17294e-05	0.000348293	1.25702	0.0108249	0.0256328	0.00988754	0.0219653	-1.62787	-3.39217	-2.31794	-8.02015	2.80666	4.56886	2.27904	5.28267
ACSS1	hIC1	hIC2	84532	0.000371617	0.00170146	0.965585	0.00412695	0.0127777	0.00253657	0.00766818	-1.97653	-7.25791	-2.31209	-11.6036	2.92829	5.78784	2.69533	6.23183
TMEM178B	hIC1	hIC2	100507421	0.00119897	0.00456687	0.956839	0.00297146	0.0100163	0.00150865	0.00520243	-1.7388	-6.17385	-2.29889	-13.8184	3.55463	6.1808	2.91673	6.70525
ASCL1	hIC1	hIC2	429	0.0146316	0.0365441	0.73201	2.95808e-05	0.000562143	3.32149e-05	0.000473402	-2.10243	-17.5448	-2.28997	-27.4919	3.74895	7.88192	3.70624	8.48717
ST18	hIC1	hIC2	9705	3.15379e-05	0.000235972	1.00934	0.0156696	0.0333687	0.00517977	0.013403	-1.94051	-6.10068	-2.28032	-8.16679	2.774	5.38297	2.36642	5.39619
FHOD3	hIC1	hIC2	80206	4.81672e-05	0.000329383	1.25595	0.00940766	0.0231549	0.00988754	0.0219653	-1.80704	-3.86206	-2.26754	-6.00874	2.41547	4.36484	2.04101	4.62807
SHC3	hIC1	hIC2	53358	0.0287457	0.0634025	0.433129	0.00031862	0.0022706	0.000339141	0.00186457	-1.66598	-6.14816	-2.24261	-13.4841	3.93431	6.55446	3.0204	6.77359
CITED1	hIC1	hIC2	4435	0.000967771	0.00379369	0.708586	0.00246429	0.00874714	0.000339141	0.00186457	-1.95979	-6.32861	-2.20779	-7.51358	2.7734	5.43529	2.40894	5.31844
NPTX2	hIC1	hIC2	4885	0.101599	0.173296	0.39664	0.0016332	0.00657417	0.00253657	0.00766818	-1.75629	-14.6355	-2.14877	-34.7993	5.11894	8.99034	4.4578	9.57879
FUT9	hIC1	hIC2	10690	1.64415e-05	0.00014716	0.704735	0.00305784	0.0102481	5.24445e-05	0.000618138	-2.10321	-7.5745	-2.13067	-6.9631	2.64786	5.56901	2.47616	5.27589
ENHO	hIC1	hIC2	375704	0.000371758	0.00170146	0.574478	0.00432211	0.0132261	0.000861838	0.00345328	-1.72456	-5.00933	-2.12947	-8.6257	3.2083	5.53292	2.75229	5.86093
SEMA6A	hIC1	hIC2	57556	0.00215462	0.00748081	0.614644	1.20609e-12	3.16297e-09	1.74815e-06	0.000113198	-2.08519	-16.1937	-2.12841	-17.356	3.702	7.71936	3.64881	7.76618
GLDC	hIC1	hIC2	2731	0.0396023	0.082459	0.503737	0.000352343	0.00240944	0.000639823	0.00285363	-1.78462	-12.1735	-2.1219	-25.5813	4.59544	8.20111	4.16883	8.84585
SEMA3E	hIC1	hIC2	9723	1.10769e-05	0.000113534	0.721931	0.0083324	0.0213307	0.000861838	0.00345328	-1.90846	-6.07252	-2.11766	-8.28076	2.86451	5.4668	2.7287	5.77847
HES5	hIC1	hIC2	388585	2.78004e-06	4.74961e-05	0.632074	0.00280014	0.00962676	3.32149e-05	0.000473402	-1.86096	-3.71234	-2.10958	-5.44006	2.19793	4.09026	2.2023	4.64593
SAMD13	hIC1	hIC2	148418	9.97161e-05	0.000586993	1.07543	0.000965959	0.00460169	0.000117126	0.0009495	-1.69933	-3.44458	-2.10121	-5.51284	2.55147	4.3358	2.23644	4.69923
FGF9	hIC1	hIC2	2254	0.0159381	0.0390631	0.406915	0.00207751	0.00779996	0.00517977	0.013403	-1.67211	-9.31475	-2.08683	-23.6955	4.79015	8.00967	4.20171	8.76825
ARHGAP21	hIC1	hIC2	57584	0.00245225	0.00833437	0.713561	0.00140193	0.00590137	0.000242993	0.0014837	-1.7526	-5.18425	-2.04565	-8.23582	3.15458	5.52871	2.9091	5.95102
CREB5	hIC1	hIC2	9586	3.59885e-05	0.000261803	1.3702	0.0266416	0.0493066	0.0064734	0.0158585	-1.83859	-6.52107	-2.02347	-5.99417	3.22578	5.93089	2.52432	5.10788
SLIT1	hIC1	hIC2	6585	2.97888e-06	4.92878e-05	0.598045	0.00789964	0.0205507	0.00802401	0.0187215	-1.80013	-3.65104	-2.01698	-5.04162	2.33501	4.20332	2.29491	4.6288
ATL1	hIC1	hIC2	51062	0.0172542	0.0417042	0.388553	4.75493e-06	0.000188936	2.09778e-05	0.000359571	-1.8503	-13.6693	-2.01311	-18.9576	4.43709	8.20995	4.18977	8.43447
LMO4	hIC1	hIC2	8543	6.11493e-05	0.000392568	0.866611	0.000804934	0.00411489	0.000169571	0.00119382	-1.83133	-4.79566	-2.00966	-6.43171	2.72061	4.98234	2.65952	5.34472
ZFHX4-AS1	hIC1	hIC2	100192378	5.14615e-06	6.7818e-05	0.501681	0.00787056	0.0204971	7.86668e-05	0.00075431	-2.01717	-6.09779	-2.00546	-5.75435	2.56425	5.17254	2.51095	5.0356
MAPK10	hIC1	hIC2	5602	0.00252296	0.0085484	0.474793	0.000310747	0.00224809	0.000470253	0.00232686	-1.76299	-4.49136	-1.99686	-5.71515	2.84035	5.00751	2.52272	5.03751
PPM1E	hIC1	hIC2	22843	0.0102156	0.027337	0.384931	0.000182135	0.00156607	0.000470253	0.00232686	-1.6506	-4.08782	-1.99456	-5.90947	3.12222	5.15356	2.57704	5.14007
LOC100505501	hIC1	hIC2	100505501	0.0017499	0.00627357	0.590862	0.0110856	0.0260618	0.0213624	0.040611	-1.72315	-4.62556	-1.98761	-6.98544	3.05558	5.26521	2.83954	5.64389
FABP7	hIC1	hIC2	2173	0.136329	0.219339	0.422751	2.92695e-06	0.000141489	2.09778e-05	0.000359571	-2.05008	-69.4881	-1.98447	-66.7173	5.82689	11.9456	6.15559	12.2156
DLX2	hIC1	hIC2	1746	8.08467e-06	9.0607e-05	0.798862	0.0241192	0.0458353	0.00253657	0.00766818	-1.76065	-3.69456	-1.97585	-4.59167	2.47867	4.36407	2.25344	4.45246
TMEM35	hIC1	hIC2	59353	0.136375	0.219346	0.393988	5.39061e-06	0.000201955	0.000117126	0.0009495	-1.85504	-14.6549	-1.9682	-16.8488	4.52997	8.40329	4.20839	8.28297
PHLPP1	hIC1	hIC2	23239	0.00233744	0.00798745	0.438567	0.000102742	0.00107561	0.000242993	0.0014837	-1.69719	-6.71934	-1.95058	-9.37503	3.94199	6.69031	3.39667	6.6255
KIAA1549L	hIC1	hIC2	25758	1.22411e-05	0.000120912	0.542891	0.00235252	0.00847456	0.000117126	0.0009495	-1.82422	-3.73345	-1.94748	-4.36301	2.30582	4.20633	2.24313	4.36845
RGS20	hIC1	hIC2	8601	0.000300339	0.00142688	0.669147	0.00828171	0.0212721	0.000242993	0.0014837	-1.74437	-5.64734	-1.93134	-6.79374	3.3553	5.85287	2.968	5.7322
SLC35F1	hIC1	hIC2	222553	0.000812329	0.00325988	0.744531	0.0159804	0.0339342	0.00988754	0.0219653	-1.61166	-5.09627	-1.92957	-8.92245	3.84109	6.19053	3.39667	6.55411
HFM1	hIC1	hIC2	164045	0.0167304	0.0406255	0.427856	0.000350424	0.00240573	0.000169571	0.00119382	-1.71348	-5.20708	-1.92385	-6.95996	3.33644	5.71691	3.0298	5.82888
NEDD4L	hIC1	hIC2	23327	0.0011452	0.00440366	0.768926	0.00127971	0.00557018	0.0041169	0.0112523	-1.70793	-5.52329	-1.91883	-8.14599	3.48275	5.94828	3.29342	6.31951
TRHDE	hIC1	hIC2	29953	3.00896e-06	4.9629e-05	0.758842	0.016274	0.0343699	0.0177752	0.0348136	-1.99614	-6.39096	-1.90374	-4.8515	2.6864	5.36244	2.52111	4.79954
DLX1	hIC1	hIC2	1745	3.60426e-06	5.46369e-05	0.38583	0.0142401	0.0311985	0.00150865	0.00520243	-2.03426	-6.23606	-1.89687	-4.53053	2.55317	5.1938	2.43032	4.61
KIF21A	hIC1	hIC2	55605	0.101756	0.173508	0.30393	2.35619e-06	0.000122359	3.4963e-06	0.000156736	-1.82939	-24.4536	-1.88827	-29.2826	5.56068	10.1727	5.48481	10.3568
INHBB	hIC1	hIC2	3625	0.0409527	0.0846992	0.377343	0.00145287	0.00605264	0.00253657	0.00766818	-1.6702	-8.42021	-1.88409	-11.6928	4.5865	7.66036	4.01264	7.56019
NDRG4	hIC1	hIC2	65009	0.328974	0.432123	0.327451	0.000240927	0.00187487	0.000639823	0.00285363	-1.56113	-5.9382	-1.88264	-10.9629	4.58006	7.15009	3.9139	7.36846
ERBB4	hIC1	hIC2	2066	0.0208736	0.0488324	0.413923	0.000672284	0.00366923	0.000861838	0.00345328	-1.66368	-5.39034	-1.88147	-8.06815	3.66198	6.09236	3.41728	6.42952
RNF180	hIC1	hIC2	285671	1.18355e-06	3.37365e-05	0.685174	0.0268625	0.0495755	0.0147107	0.0300809	-1.81106	-4.81736	-1.87814	-4.63371	2.79665	5.06489	2.51916	4.73133
IGDCC3	hIC1	hIC2	9543	5.93701e-05	0.000383988	0.743321	0.00412018	0.0127645	5.24445e-05	0.000618138	-1.81685	-5.59614	-1.85648	-5.35151	3.04147	5.52591	2.82544	5.24539
SLITRK1	hIC1	hIC2	114798	2.04341e-06	4.10639e-05	0.485353	0.014491	0.0315899	7.86668e-05	0.00075431	-1.94207	-4.43533	-1.85293	-3.72917	2.28119	4.43023	2.22626	4.12511
CACNB2	hIC1	hIC2	783	5.99003e-06	7.35777e-05	0.678296	0.0108513	0.0256605	0.000117126	0.0009495	-1.80333	-3.81983	-1.84529	-3.76929	2.40686	4.34037	2.26465	4.17895
NHLH1	hIC1	hIC2	4807	2.73344e-05	0.000211937	0.8229	0.023673	0.0451674	0.000861838	0.00345328	-1.63463	-3.17807	-1.83476	-3.61156	2.62855	4.2967	2.21934	4.07196
DAPK1-IT1	hIC1	hIC2	100506897	0.00363204	0.0116657	0.321453	0.000338988	0.00235495	0.000169571	0.00119382	-1.74856	-4.94759	-1.82973	-4.77716	3.08156	5.38828	2.71916	4.97531
GPHN	hIC1	hIC2	10243	0.0442646	0.0900573	0.444895	0.000756501	0.00395226	0.000639823	0.00285363	-1.59533	-5.04932	-1.82211	-7.58696	3.92402	6.2601	3.5561	6.47963
DRAXIN	hIC1	hIC2	374946	1.463e-06	3.62924e-05	0.302849	0.00832927	0.0213307	0.000861838	0.00345328	-1.76138	-3.61142	-1.81872	-3.97312	2.43317	4.28573	2.43095	4.42123
KCNT2	hIC1	hIC2	343450	0.0305466	0.0665352	0.394193	2.49634e-05	0.000521645	7.86668e-05	0.00075431	-1.70196	-9.44939	-1.79349	-10.0682	4.61599	7.85621	4.19883	7.53057
CELSR2	hIC1	hIC2	1952	0.0139768	0.0352105	0.289209	0.00151392	0.00624255	0.000639823	0.00285363	-1.61561	-3.25624	-1.78448	-3.63887	2.76669	4.4699	2.37543	4.23892
PTX3	hIC1	hIC2	5806	0.080255	0.144454	0.369655	3.78722e-05	0.000627836	0.000639823	0.00285363	-1.60516	-12.1564	-1.76898	-16.2214	5.9549	9.55854	5.22749	9.24732
LIFR	hIC1	hIC2	3977	0.00125726	0.00475783	0.613821	0.00880963	0.0221402	0.0147107	0.0300809	-1.6303	-5.26807	-1.75965	-7.02195	3.80338	6.20065	3.70152	6.51339
TRIM9	hIC1	hIC2	114088	2.25616e-05	0.000186355	0.476178	0.00899362	0.0224307	0.00196317	0.00628623	-1.66748	-3.91757	-1.75514	-4.36801	2.95133	4.92129	2.81667	4.94364
NRXN1	hIC1	hIC2	9378	1.21271e-05	0.000120239	0.714903	0.0200295	0.0400361	0.000470253	0.00232686	-1.70157	-3.61813	-1.74953	-3.50541	2.6444	4.49965	2.41428	4.22386
ARHGEF26	hIC1	hIC2	26084	0.00354929	0.0114349	0.396423	0.0174257	0.0361686	0.00802401	0.0187215	-1.4755	-4.19815	-1.74891	-6.65947	4.35282	6.42257	3.65251	6.38791
MEIS2	hIC1	hIC2	4212	0.0114863	0.030138	0.377179	0.00751625	0.0197905	0.00196317	0.00628623	-1.53129	-14.083	-1.7478	-36.8926	7.18232	10.9982	6.96078	12.166
TIAM2	hIC1	hIC2	26230	0.0238644	0.0546828	0.309396	0.0167085	0.0350924	0.0255178	0.0466832	-1.41531	-4.35749	-1.74565	-8.74519	5.11303	7.23653	4.19564	7.32413
ZNF300	hIC1	hIC2	91975	0.0557704	0.108977	0.347316	4.14074e-06	0.000175147	2.09778e-05	0.000359571	-1.61617	-12.3727	-1.73993	-16.3547	5.88973	9.51882	5.44866	9.48029
ITPR2	hIC1	hIC2	3709	1.11145e-05	0.000113636	0.708547	0.0230565	0.0442648	0.00114504	0.00420864	-1.64246	-3.52699	-1.73391	-3.68066	2.83043	4.64887	2.56159	4.44155
RTKN2	hIC1	hIC2	219790	4.85487e-05	0.000331128	0.54785	0.000733323	0.00388121	0.00253657	0.00766818	-1.63879	-3.43495	-1.72957	-4.02495	2.78696	4.56725	2.75363	4.7626
LOC100507580	hIC1	hIC2	100507580	7.58894e-05	0.000463376	0.555282	0.00458215	0.0138584	0.00802401	0.0187215	-1.60691	-3.3407	-1.72936	-4.2981	2.86721	4.60736	2.88431	4.98801
DOK6	hIC1	hIC2	220164	0.083906	0.149537	0.339653	0.0109799	0.0258945	0.00988754	0.0219653	-1.42471	-3.26796	-1.71049	-5.93784	4.0225	5.73089	3.61711	6.18705
LINC00461	hIC1	hIC2	645323	0.478811	0.575749	0.306282	0.000152202	0.00136695	0.000339141	0.00186457	-1.56208	-13.832	-1.69142	-23.071	6.74272	10.5327	6.54883	11.0768
FYN	hIC1	hIC2	2534	0.172033	0.263834	0.283856	0.000102368	0.00107384	0.000242993	0.0014837	-1.51453	-6.13559	-1.69076	-10.2222	5.08659	7.7038	4.85502	8.20865
ZNF501	hIC1	hIC2	115560	0.00537853	0.0161479	0.376479	2.72116e-05	0.000540625	2.09778e-05	0.000359571	-1.53423	-3.00171	-1.68611	-3.76881	2.96835	4.55413	2.78978	4.70389
CBS	hIC1	hIC2	875	0.165541	0.255296	0.348918	0.000146616	0.00133276	0.00114504	0.00420864	-1.50761	-4.08793	-1.67788	-5.06444	4.00181	6.03318	3.45251	5.79292
FUT8-AS1	hIC1	hIC2	645431	0.000842956	0.00336221	0.280316	0.00341324	0.0111057	0.000242993	0.0014837	-1.59948	-3.41072	-1.6773	-3.35284	2.9527	4.72277	2.57697	4.32235
CDK8	hIC1	hIC2	1024	0.00131538	0.00493855	0.366903	0.012308	0.0280431	0.0064734	0.0158585	-1.65571	-3.50253	-1.67648	-3.56911	2.75791	4.56631	2.71342	4.54898
MAMLD1	hIC1	hIC2	10046	0.114355	0.191016	0.261945	0.000893318	0.00439824	0.000639823	0.00285363	-1.52252	-4.99442	-1.67422	-6.34319	4.44059	6.76091	3.95304	6.61824
KBTBD11	hIC1	hIC2	9920	0.0137271	0.0346648	0.504145	0.0129853	0.0290936	0.00988754	0.0219653	-1.42432	-2.68416	-1.67108	-4.14541	3.35707	4.78154	3.05705	5.10857
KIAA2022	hIC1	hIC2	340533	0.000768284	0.00312134	0.364533	0.00681356	0.0184322	0.0120955	0.025747	-1.49045	-2.78487	-1.67065	-3.70292	3.01278	4.49039	2.81615	4.70481
RHOBTB3	hIC1	hIC2	22836	0.142396	0.227219	0.281923	1.36739e-05	0.000359216	0.000117126	0.0009495	-1.51269	-9.20753	-1.6669	-14.9593	6.24704	9.44985	5.85238	9.75534
GATS	hIC1	hIC2	352954	0.00136515	0.00509624	0.473358	0.00654222	0.0179843	0.0041169	0.0112523	-1.49292	-2.62082	-1.66468	-3.26898	2.81994	4.20996	2.57094	4.27978
CDK5R1	hIC1	hIC2	8851	0.000344923	0.00159958	0.307273	0.00230523	0.00836165	0.000861838	0.00345328	-1.48794	-2.80692	-1.65838	-3.71905	3.05159	4.54058	2.87818	4.77311
ACVR2B	hIC1	hIC2	93	0.00097643	0.00382192	0.301439	0.00128733	0.00558945	5.24445e-05	0.000618138	-1.58309	-3.23024	-1.65161	-3.39995	2.90117	4.59281	2.70947	4.47499
2003-09-01	hIC1	hIC2	55964	0.00126017	0.00476194	0.368155	0.00529679	0.0153745	0.00114504	0.00420864	-1.50415	-3.22743	-1.64955	-3.80913	3.35294	5.04333	2.97044	4.8999
CDKN2C	hIC1	hIC2	1031	0.00428344	0.0133571	0.489347	0.000205627	0.00169577	0.000242993	0.0014837	-1.55821	-6.13408	-1.64852	-7.75702	4.6879	7.30474	4.55733	7.51284
CRMP1	hIC1	hIC2	1400	0.0414	0.0854032	0.402323	1.57148e-05	0.000394343	0.000169571	0.00119382	-1.51745	-8.61584	-1.64781	-12.8354	6.00448	9.11147	5.68388	9.36594
L3MBTL3	hIC1	hIC2	84456	0.181097	0.274683	0.307319	0.00336438	0.0109945	0.00324282	0.00937112	-1.3608	-3.2548	-1.64197	-5.73277	4.71883	6.4214	3.92422	6.44345
PBX1	hIC1	hIC2	5087	0.00275899	0.0092289	0.433135	3.7053e-13	1.94343e-09	1.74815e-06	0.000113198	-1.6084	-12.4342	-1.64053	-14.0723	5.97675	9.61299	5.95566	9.77044
CKB	hIC1	hIC2	1152	0.0240403	0.0550136	0.322446	8.35472e-06	0.000265579	5.24445e-05	0.000618138	-1.52495	-12.9595	-1.63708	-18.6889	7.04062	10.7366	6.63043	10.8545
RASSF2	hIC1	hIC2	9770	0.964882	0.973981	0.222217	0.000357493	0.00243405	0.000242993	0.0014837	-1.5395	-8.6047	-1.62894	-11.8283	5.75553	8.86066	5.66695	9.23112
THAP2	hIC1	hIC2	83591	0.0331585	0.0711022	0.265974	0.00638217	0.0176646	0.00517977	0.013403	-1.42868	-2.93266	-1.62403	-3.97046	3.62088	5.17309	3.18783	5.17714
RNF24	hIC1	hIC2	11237	0.00146048	0.00539074	0.411487	0.00430384	0.0131933	0.00517977	0.013403	-1.41483	-2.41063	-1.62071	-3.50909	3.06011	4.32952	2.91778	4.72887
WSCD1	hIC1	hIC2	23302	0.0469468	0.0947061	0.428683	0.00149813	0.0062067	0.000861838	0.00345328	-1.51718	-6.10981	-1.61927	-8.98885	5.04873	7.65986	5.11592	8.28405
ZCCHC18	hIC1	hIC2	644353	0.000211962	0.00107104	0.518826	0.0192863	0.0389064	0.00114504	0.00420864	-1.37761	-2.56512	-1.61926	-3.88591	3.59905	4.95808	3.16224	5.12049
ARHGAP32	hIC1	hIC2	9743	0.000804771	0.00324195	0.592645	0.0132581	0.0295785	0.00196317	0.00628623	-1.40253	-2.67755	-1.61426	-3.87378	3.52994	4.95086	3.18064	5.13439
DPYSL5	hIC1	hIC2	56896	1.50356e-05	0.00013763	0.388067	0.00936278	0.0230878	0.000470253	0.00232686	-1.8793	-4.05347	-1.61152	-2.46001	2.29634	4.31549	2.12367	3.42234
SLC4A8	hIC1	hIC2	9498	0.00461927	0.0141851	0.28749	0.000907351	0.00442314	0.00114504	0.00420864	-1.38376	-2.03304	-1.61044	-2.65624	2.66742	3.69106	2.30879	3.71817
GABBR1	hIC1	hIC2	2550	0.223522	0.321727	0.376858	0.00332241	0.0109059	0.0041169	0.0112523	-1.52174	-4.67023	-1.60593	-5.42615	4.26168	6.48517	4.02677	6.4667
GLRB	hIC1	hIC2	2743	0.000165395	0.000880706	0.363406	0.000201677	0.00167638	1.74815e-06	0.000113198	-1.59149	-3.06356	-1.60173	-3.14447	2.73073	4.34594	2.74677	4.39959
SOCS2	hIC1	hIC2	8835	0.00372276	0.011906	0.233043	0.00245139	0.00871696	0.000117126	0.0009495	-1.6674	-5.5749	-1.59729	-4.33654	3.71436	6.1933	3.54357	5.66012
ETV1	hIC1	hIC2	2115	1.9999e-06	4.06685e-05	0.394918	0.0103288	0.024828	1.74815e-06	0.000113198	-1.67787	-3.02869	-1.59648	-2.65077	2.35842	3.95711	2.35786	3.76427
PSD3	hIC1	hIC2	23362	0.550517	0.639243	0.211155	0.000228367	0.00181208	0.000242993	0.0014837	-1.49299	-8.49393	-1.59639	-12.4759	6.26068	9.34712	6.1052	9.74628
TET1	hIC1	hIC2	80312	0.688745	0.754741	0.297224	0.000451601	0.00287109	0.000470253	0.00232686	-1.59747	-8.31116	-1.58933	-8.39317	5.11335	8.1684	5.20799	8.27721
ZNF643	hIC1	hIC2	65243	0.000155092	0.000842089	0.451665	0.00847931	0.0216103	0.00150865	0.00520243	-1.50551	-2.59597	-1.58778	-2.84814	2.72254	4.09881	2.56902	4.07904
TUBB2B	hIC1	hIC2	347733	0.00477278	0.0145606	0.364226	8.22244e-05	0.000935503	0.000339141	0.00186457	-1.51825	-21.7321	-1.58045	-26.9812	8.57074	13.0125	8.18995	12.9438
MAGEL2	hIC1	hIC2	54551	0.0477298	0.0961377	0.244981	0.00604758	0.0169704	0.00988754	0.0219653	-1.3887	-6.57449	-1.57311	-13.0668	6.98975	9.70663	6.46969	10.1775
GPR161	hIC1	hIC2	23432	0.0114503	0.0300585	0.344098	0.00178767	0.00696089	0.00114504	0.00420864	-1.37778	-2.6287	-1.5703	-3.82853	3.69093	5.08528	3.39608	5.33287
ZBED4	hIC1	hIC2	9889	0.0549778	0.107798	0.21113	0.000155062	0.00139025	0.000169571	0.00119382	-1.47933	-3.59905	-1.56891	-4.38806	3.85458	5.7022	3.7503	5.88389
MTHFD2L	hIC1	hIC2	441024	0.085801	0.152087	0.207732	0.00118112	0.00527682	0.000339141	0.00186457	-1.4807	-3.59258	-1.56537	-4.39187	3.83819	5.68321	3.77597	5.91081
HES6	hIC1	hIC2	55502	0.0334391	0.0716163	0.256762	1.38375e-05	0.000359216	5.24445e-05	0.000618138	-1.50522	-11.3333	-1.55898	-13.2146	6.93264	10.4351	6.66229	10.3863
IKZF4	hIC1	hIC2	64375	1.45112e-05	0.00013543	0.485459	0.0224277	0.0433431	0.00517977	0.013403	-1.47444	-2.54762	-1.55846	-2.7581	2.84365	4.1928	2.62092	4.0846
FLJ37644	hIC1	hIC2	400618	1.1993e-05	0.000119991	0.546374	0.0112933	0.0263612	0.00196317	0.00628623	-1.51698	-2.20434	-1.55437	-2.21902	2.20577	3.34612	2.07428	3.22421
OLFM1	hIC1	hIC2	10439	0.165809	0.255484	0.434218	0.0150284	0.0324768	0.0147107	0.0300809	-1.39925	-3.68046	-1.55331	-5.39737	4.70854	6.58843	4.39581	6.82806
PGAP1	hIC1	hIC2	80055	0.0736202	0.13525	0.312714	0.00143644	0.00600328	0.0041169	0.0112523	-1.33657	-3.7272	-1.55028	-7.1222	5.63958	7.53767	5.14706	7.97938
KIAA0182	hIC1	hIC2	23199	0.0561752	0.109531	0.28392	5.7057e-06	0.000206389	7.86668e-05	0.00075431	-1.48513	-7.32035	-1.54718	-8.70623	5.91993	8.79184	5.70574	8.82779
HAND2	hIC1	hIC2	9464	8.73219e-06	9.54409e-05	0.353469	0.0101354	0.0244865	0.000242993	0.0014837	-1.60672	-3.02727	-1.54647	-2.72355	2.63386	4.23188	2.64512	4.09061
SEMA5B	hIC1	hIC2	54437	0.00698089	0.0199972	0.239976	0.000218003	0.00175642	5.24445e-05	0.000618138	-1.4714	-7.60364	-1.54527	-9.30555	6.2085	9.13519	5.90184	9.11993
STOX2	hIC1	hIC2	56977	0.23923	0.338576	0.249525	6.03306e-06	0.000212914	5.24445e-05	0.000618138	-1.61109	-12.2535	-1.54522	-9.264	5.91585	9.53097	5.89054	9.10217
PTPRZ1	hIC1	hIC2	5803	0.43599	0.537178	0.257951	0.000613093	0.00349404	0.00196317	0.00628623	-1.52637	-17.7772	-1.54418	-19.0851	7.88791	12.0399	7.81788	12.0723
LOC100507009	hIC1	hIC2	100507009	0.000183523	0.000952103	0.359749	0.00414195	0.0128017	0.000117126	0.0009495	-1.58409	-4.05839	-1.54142	-3.34485	3.45994	5.48085	3.21736	4.95931
SPC25	hIC1	hIC2	57405	0.0632067	0.120246	0.378725	0.00406071	0.0125952	0.0064734	0.0158585	-1.5077	-3.18104	-1.53968	-3.57858	3.28835	4.95785	3.40831	5.2477
GPC5	hIC1	hIC2	2262	1.64573e-06	3.7859e-05	0.333216	0.0263454	0.0489138	0.0255178	0.0466832	-1.86825	-4.69254	-1.53635	-2.48117	2.5688	4.79917	2.44432	3.75534
AADAT	hIC1	hIC2	51166	0.0131365	0.0334796	0.246415	4.99839e-06	0.000194197	7.86668e-05	0.00075431	-1.46449	-4.60898	-1.53567	-5.23916	4.74596	6.95041	4.46044	6.84977
CCNE2	hIC1	hIC2	9134	0.000653372	0.0027328	0.364639	0.00206769	0.00777972	0.000242993	0.0014837	-1.3949	-2.28007	-1.53201	-2.88765	3.01105	4.20013	2.87567	4.40556
TAF5	hIC1	hIC2	6877	0.101793	0.173515	0.214594	3.19038e-07	3.56033e-05	6.9926e-06	0.000197184	-1.44622	-3.78577	-1.53091	-4.54057	4.30416	6.22474	4.11157	6.29444
RADIL	hIC1	hIC2	55698	0.0010572	0.00409832	0.318344	0.000386267	0.00258414	3.4963e-06	0.000156736	-1.46646	-2.75053	-1.52261	-2.99166	3.12934	4.58905	3.02513	4.60607
NUDT10	hIC1	hIC2	170685	0.000654588	0.00273571	0.322077	0.000917092	0.00446211	0.000242993	0.0014837	-1.45872	-2.31302	-1.52052	-2.52304	2.63732	3.84709	2.56508	3.90024
GAS2L3	hIC1	hIC2	283431	1.76473e-05	0.000155302	0.462037	0.00265539	0.00923575	1.74815e-06	0.000113198	-1.64491	-4.45483	-1.51915	-3.38317	3.34213	5.4975	3.38699	5.14537
DLL3	hIC1	hIC2	10683	5.83952e-07	2.95711e-05	0.354692	0.016521	0.0348086	0.000117126	0.0009495	-1.89992	-3.6822	-1.51607	-2.11272	2.08971	3.97027	2.091	3.1701
SOX1	hIC1	hIC2	6656	0.0322854	0.0695143	0.322074	0.00106389	0.00493378	0.000861838	0.00345328	-1.51771	-3.56008	-1.51565	-3.5784	3.53846	5.37037	3.56702	5.40633
CDK6	hIC1	hIC2	1021	6.61122e-05	0.000418126	0.467196	0.000539401	0.00323286	6.9926e-06	0.000197184	-1.5332	-3.28351	-1.51528	-3.21045	3.21686	4.9321	3.26572	4.9485
LY6H	hIC1	hIC2	4062	0.231714	0.329896	0.287001	0.0131503	0.029363	0.0255178	0.0466832	-1.37644	-4.06411	-1.51451	-5.77668	5.37394	7.39688	4.91777	7.44801
SRGAP3	hIC1	hIC2	9901	0.062427	0.119065	0.22572	1.96094e-05	0.000456523	0.000242993	0.0014837	-1.40911	-7.80627	-1.51421	-11.4434	7.24647	10.2111	6.83855	10.355
DCLK2	hIC1	hIC2	166614	0.0652247	0.123213	0.238422	2.85673e-05	0.000553538	0.000242993	0.0014837	-1.37642	-4.94489	-1.50708	-7.17958	6.12596	8.43189	5.60841	8.4523
SLC1A3	hIC1	hIC2	6507	0.180361	0.273725	0.241449	0.00290322	0.0098687	0.00114504	0.00420864	-1.362	-5.50094	-1.50646	-9.37845	6.7946	9.25427	6.37634	9.60569
STMN3	hIC1	hIC2	50861	0.0687399	0.128169	0.229782	2.57118e-07	3.21092e-05	1.22371e-05	0.00026522	-1.46029	-8.89792	-1.50454	-10.0179	6.85101	10.0045	6.5892	9.91371
PKIA	hIC1	hIC2	5569	0.112366	0.188113	0.303211	0.000206113	0.00169711	0.000861838	0.00345328	-1.42	-4.5664	-1.49958	-5.97502	5.21679	7.40785	5.16224	7.74118
ID4	hIC1	hIC2	3400	0.284232	0.388026	0.201771	4.81918e-07	4.75078e-05	1.74815e-06	0.000113198	-1.46343	-11.2106	-1.49778	-12.4496	7.52383	11.0106	7.30847	10.9465
PDE1A	hIC1	hIC2	5136	7.27642e-07	2.99766e-05	0.119034	0.0175062	0.0362783	6.9926e-06	0.000197184	-1.71984	-3.4874	-1.4942	-2.35868	2.50355	4.3057	2.50501	3.743
RNF165	hIC1	hIC2	494470	3.69833e-07	2.62131e-05	0.293499	0.0162976	0.0343987	5.24445e-05	0.000618138	-2.04388	-5.16663	-1.49339	-2.17353	2.26964	4.63886	2.27011	3.39016
PLCD1	hIC1	hIC2	5333	0.347345	0.451393	0.260569	0.000905959	0.00442314	0.00196317	0.00628623	-1.34643	-2.52164	-1.48551	-3.11405	3.85177	5.18613	3.3754	5.01419
LNP1	hIC1	hIC2	348801	0.035297	0.0749526	0.228185	0.00356337	0.0114521	0.00324282	0.00937112	-1.34904	-2.68336	-1.47595	-3.35608	4.07989	5.50393	3.67007	5.41685
ARL9	hIC1	hIC2	132946	2.17738e-05	0.000183019	0.195344	0.0173859	0.0361002	0.00802401	0.0187215	-1.432	-2.06515	-1.47444	-2.12566	2.42187	3.46812	2.29303	3.38094
INTS7	hIC1	hIC2	25896	0.00773104	0.0217423	0.304095	2.03943e-07	2.97134e-05	1.74815e-06	0.000113198	-1.41934	-3.19512	-1.47407	-3.68409	3.9964	5.67228	3.96838	5.84969
LIMCH1	hIC1	hIC2	22998	0.352971	0.45712	0.232802	0.00922714	0.02285	0.0120955	0.025747	-1.42116	-5.04605	-1.47309	-6.03547	5.54452	7.87967	5.48197	8.07544
B3GALTL	hIC1	hIC2	145173	0.00941732	0.0254739	0.426085	0.0115993	0.0269077	0.00802401	0.0187215	-1.496	-3.53819	-1.47214	-3.31496	3.6754	5.49842	3.66201	5.391
CHST3	hIC1	hIC2	9469	2.098e-06	4.15246e-05	0.244407	0.0217758	0.0424438	0.0064734	0.0158585	-1.59383	-3.16145	-1.47047	-2.41144	2.79638	4.45697	2.69921	3.96911
LRRCC1	hIC1	hIC2	85444	0.0360489	0.0763473	0.331506	0.00120817	0.00534755	0.00253657	0.00766818	-1.3828	-2.95219	-1.46967	-3.84203	4.07986	5.64165	4.13453	6.0764
BOC	hIC1	hIC2	91653	0.0514896	0.102065	0.197195	3.91632e-08	1.2012e-05	1.74815e-06	0.000113198	-1.38391	-6.82073	-1.46776	-9.2714	7.21508	9.985	6.86849	10.0813
GUCY1B3	hIC1	hIC2	2983	0.0286724	0.0632674	0.222158	0.013378	0.0297936	0.00988754	0.0219653	-1.32478	-2.03477	-1.46657	-2.52983	3.15561	4.18047	2.87	4.20904
ZDHHC15	hIC1	hIC2	158866	0.0160115	0.0392248	0.223357	0.00192711	0.00738328	0.00324282	0.00937112	-1.33411	-2.23444	-1.46399	-2.76319	3.47164	4.63155	3.1603	4.62663
LOC100134361	hIC1	hIC2	100134361	0.0666315	0.125038	0.416365	0.00370702	0.0117767	0.00517977	0.013403	-1.41156	-3.46768	-1.4605	-4.1019	4.359	6.15297	4.42194	6.45823
SAP30	hIC1	hIC2	8819	0.0417395	0.0858523	0.274128	0.000140393	0.00129035	5.24445e-05	0.000618138	-1.36826	-3.01012	-1.45821	-3.81078	4.31717	5.90699	4.21227	6.14235
CDC45	hIC1	hIC2	8318	0.0589091	0.113595	0.238274	0.00869027	0.0219771	0.0213624	0.040611	-1.34908	-2.98365	-1.45419	-3.99744	4.51779	6.09486	4.4014	6.40048
AMH	hIC1	hIC2	268	0.0362899	0.0767502	0.259355	0.00309006	0.0103166	0.0120955	0.025747	-1.29748	-2.27797	-1.45162	-3.15821	3.99272	5.18047	3.67366	5.33276
C5orf30	hIC1	hIC2	90355	0.402374	0.50441	0.267326	2.63719e-05	0.000538879	7.86668e-05	0.00075431	-1.42443	-8.71281	-1.44849	-10.0198	7.35849	10.4816	7.41335	10.7381
JAM2	hIC1	hIC2	58494	0.839471	0.876573	0.221263	0.000631701	0.00354871	0.000861838	0.00345328	-1.35723	-4.68207	-1.44564	-6.23747	6.23455	8.4617	5.92623	8.56719
EXO1	hIC1	hIC2	9156	0.663994	0.735201	0.243272	6.13698e-06	0.000213955	1.22371e-05	0.00026522	-1.43317	-3.07603	-1.44524	-3.13621	3.74238	5.36345	3.7037	5.35272
PCDH17	hIC1	hIC2	27253	0.880828	0.906543	0.268036	0.00463399	0.0139271	0.0064734	0.0158585	-1.37861	-4.66891	-1.44365	-5.83386	5.87164	8.09472	5.73523	8.27968
ZNF124	hIC1	hIC2	7678	0.0582699	0.112735	0.240068	0.000239773	0.00186866	5.24445e-05	0.000618138	-1.50363	-4.25994	-1.44295	-3.86422	4.1515	6.24234	4.40274	6.35291
PCDH10	hIC1	hIC2	57575	7.18455e-06	8.33694e-05	0.406484	0.0148257	0.0321858	0.000339141	0.00186457	-1.54461	-2.64361	-1.44184	-2.09958	2.57528	3.97779	2.42191	3.49202
ZNF519	hIC1	hIC2	162655	0.000293016	0.0013987	0.28843	0.00283239	0.00969073	0.000117126	0.0009495	-1.48497	-2.47764	-1.43739	-2.2391	2.69906	4.00803	2.65876	3.82168
PTN	hIC1	hIC2	5764	0.321855	0.424794	0.255798	0.00264623	0.00921	0.00324282	0.00937112	-1.3798	-10.2696	-1.43602	-14.942	8.84766	12.208	8.94758	12.8489
KLF13	hIC1	hIC2	51621	0.138597	0.222441	0.236684	0.000117131	0.00115982	5.24445e-05	0.000618138	-1.42555	-3.42436	-1.43569	-3.54313	4.17307	5.9489	4.18883	6.01385
SREBF2	hIC1	hIC2	6721	0.359328	0.463209	0.213905	0.000306709	0.00222813	0.000117126	0.0009495	-1.41285	-2.43839	-1.43067	-2.44898	3.11475	4.40068	3.00037	4.29255
BAI3	hIC1	hIC2	577	0.00522351	0.0157185	0.367046	0.00295517	0.00997417	0.00253657	0.00766818	-1.5501	-8.79816	-1.42971	-6.58484	5.70296	8.84016	6.32784	9.04699
FKBP7	hIC1	hIC2	51661	0.540172	0.631284	0.158461	0.000125666	0.00121161	0.000117126	0.0009495	-1.40547	-2.79306	-1.42898	-3.0354	3.65466	5.13651	3.73418	5.33606
LOC100506421	hIC1	hIC2	100506421	0.710704	0.772889	0.278778	0.000630996	0.00354871	0.000861838	0.00345328	-1.47918	-6.76595	-1.42877	-5.95479	5.75625	8.51455	6.00327	8.57732
VPS37B	hIC1	hIC2	79720	0.0915406	0.159671	0.221687	1.59364e-05	0.000396144	6.9926e-06	0.000197184	-1.44052	-7.09714	-1.42857	-6.61393	6.418	9.24523	6.35957	9.08507
SGK223	hIC1	hIC2	157285	0.833711	0.872295	0.2095	5.45285e-05	0.000761098	5.24445e-05	0.000618138	-1.42212	-8.43668	-1.42839	-8.82684	7.28866	10.3653	7.33412	10.476
RNF175	hIC1	hIC2	285533	0.374856	0.477446	0.320811	0.00385554	0.0121164	0.0064734	0.0158585	-1.3458	-4.1239	-1.42714	-5.8679	5.91093	7.95494	5.97666	8.52951
KCNG1	hIC1	hIC2	3755	0.00143544	0.00530949	0.336691	0.00893674	0.0223632	0.000470253	0.00232686	-1.55728	-3.84247	-1.42645	-2.70954	3.48484	5.42687	3.37211	4.81016
HES4	hIC1	hIC2	57801	0.284486	0.388231	0.250219	2.64867e-05	0.000538879	5.24445e-05	0.000618138	-1.52515	-6.219	-1.42614	-4.79549	5.02082	7.65751	5.30732	7.569
LRRC17	hIC1	hIC2	10234	0.185487	0.279563	0.217563	5.0295e-05	0.000735936	7.86668e-05	0.00075431	-1.61003	-11.0493	-1.42592	-6.93067	5.68148	9.14737	6.55752	9.35051
APLP1	hIC1	hIC2	333	0.00691612	0.0198659	0.274878	0.000257318	0.00196777	1.74815e-06	0.000113198	-1.44327	-2.12434	-1.42582	-1.93457	2.45227	3.53928	2.23572	3.18773
TUBB3	hIC1	hIC2	10381	0.0932083	0.161987	0.207636	0.00135314	0.00577828	0.00150865	0.00520243	-1.29319	-3.90809	-1.42194	-6.13031	6.70723	8.67369	6.19991	8.81587
PTCH1	hIC1	hIC2	5727	0.00140378	0.00521816	0.351265	0.000457047	0.00289383	5.24445e-05	0.000618138	-1.43512	-2.67778	-1.42006	-2.58227	3.26583	4.68686	3.25818	4.62682
LRRC8B	hIC1	hIC2	23507	0.0072716	0.0207168	0.261839	8.22614e-06	0.000263086	1.74815e-06	0.000113198	-1.39746	-3.39971	-1.41992	-3.56071	4.44177	6.20718	4.36315	6.19532
PTTG3P	hIC1	hIC2	26255	0.222788	0.3212	0.190976	1.57102e-06	9.15558e-05	3.32149e-05	0.000473402	-1.43766	-2.40678	-1.41912	-2.27267	2.89521	4.16231	2.82592	4.01031
GPSM2	hIC1	hIC2	29899	0.328538	0.431767	0.271226	3.12923e-07	3.56033e-05	1.74815e-06	0.000113198	-1.43672	-6.79183	-1.41905	-6.6025	6.32852	9.09232	6.49799	9.22101
AURKB	hIC1	hIC2	9212	0.536196	0.628177	0.322477	0.000262823	0.00199206	0.000339141	0.00186457	-1.43858	-4.05358	-1.41789	-4.03305	4.60398	6.62318	4.81433	6.8262
TICRR	hIC1	hIC2	90381	0.0228542	0.0527599	0.22082	0.00291683	0.0098893	0.00114504	0.00420864	-1.29302	-1.65471	-1.41761	-1.9659	2.47963	3.20621	2.33517	3.31036
CDC42EP4	hIC1	hIC2	23580	0.0430503	0.0879279	0.300992	0.00640379	0.0176964	0.00988754	0.0219653	-1.44001	-4.08073	-1.41666	-3.70376	4.6109	6.63973	4.53367	6.42266
PCDHA9	hIC1	hIC2	9752	0.424387	0.525474	0.201527	0.000633786	0.00355151	0.00114504	0.00420864	-1.46066	-4.64587	-1.41595	-4.27746	4.81039	7.02634	5.04089	7.13764
LINC00340	hIC1	hIC2	401237	0.386412	0.48884	0.186302	0.000474796	0.00296818	0.000339141	0.00186457	-1.35557	-4.68583	-1.41436	-5.49041	6.26677	8.49507	5.92948	8.3864
SRGAP1	hIC1	hIC2	57522	0.0466265	0.0942049	0.318637	0.000273199	0.00204121	7.86668e-05	0.00075431	-1.4646	-5.38701	-1.41286	-4.4052	5.22914	7.65862	5.18143	7.32064
HEY1	hIC1	hIC2	23462	0.744987	0.800538	0.198076	0.00052601	0.00317482	0.000861838	0.00345328	-1.32896	-5.32385	-1.41127	-7.4042	7.33363	9.74609	7.02295	9.9113
POU6F1	hIC1	hIC2	5463	0.000110197	0.000633062	0.381945	0.00780927	0.0203779	0.00802401	0.0187215	-1.34497	-1.99973	-1.41062	-2.16867	2.8982	3.89801	2.71984	3.83665
SAPCD2	hIC1	hIC2	89958	0.159206	0.247656	0.244928	0.000203362	0.00168505	7.86668e-05	0.00075431	-1.41247	-3.81447	-1.40732	-3.68967	4.68271	6.61419	4.62409	6.50758
PNMA2	hIC1	hIC2	10687	0.0296865	0.0651489	0.315427	0.017956	0.0368895	0.0255178	0.0466832	-1.31298	-2.35209	-1.40422	-3.0274	3.94262	5.17657	3.95352	5.5516
MKI67	hIC1	hIC2	4288	0.131531	0.213254	0.250253	2.94038e-06	0.000141489	6.9926e-06	0.000197184	-1.38968	-3.08524	-1.40235	-3.16352	4.17104	5.79643	4.12957	5.79109
PIK3R3	hIC1	hIC2	8503	0.284195	0.388026	0.159533	1.57888e-05	0.000394343	7.86668e-05	0.00075431	-1.3277	-3.31189	-1.40068	-4.08882	5.27203	6.99969	5.07059	7.10227
BIRC5	hIC1	hIC2	332	0.282841	0.386903	0.227688	9.8067e-05	0.00105357	0.000169571	0.00119382	-1.32826	-2.85635	-1.39886	-3.51682	4.61267	6.12684	4.54863	6.3629
SKA1	hIC1	hIC2	220134	7.49499e-05	0.000458173	0.278801	0.00294291	0.00995201	0.00324282	0.00937112	-1.41219	-2.38437	-1.39375	-2.30812	3.04132	4.29493	3.06469	4.27141
CACNB3	hIC1	hIC2	784	0.198262	0.293504	0.180669	0.0022573	0.00825259	0.00253657	0.00766818	-1.34703	-2.44452	-1.39135	-2.68766	3.71596	5.00552	3.64465	5.071
LRP8	hIC1	hIC2	7804	0.0336319	0.0719116	0.243781	0.0166712	0.0350604	0.00988754	0.0219653	-1.3014	-2.6428	-1.39056	-3.2772	4.65179	6.05386	4.38466	6.09713
BLM	hIC1	hIC2	641	0.0291142	0.0640978	0.281099	0.000857813	0.00429726	0.00150865	0.00520243	-1.31409	-2.7858	-1.3892	-3.43215	4.70597	6.18406	4.57123	6.35035
LAMB2P1	hIC1	hIC2	22973	1.13414e-05	0.000115339	0.298054	0.0091057	0.0226455	0.000861838	0.00345328	-1.41708	-1.895	-1.38861	-1.78339	2.21106	3.13327	2.1477	2.98232
AMN1	hIC1	hIC2	196394	0.571292	0.656082	0.132908	0.000787733	0.00405461	0.000861838	0.00345328	-1.39658	-3.32254	-1.3873	-3.29847	4.36809	6.10037	4.4456	6.1674
SLC1A4	hIC1	hIC2	6509	0.229003	0.327014	0.189575	0.000884195	0.00437923	0.000861838	0.00345328	-1.34295	-2.98862	-1.38615	-3.12552	4.60551	6.18499	4.25767	5.90177
C15orf59	hIC1	hIC2	388135	5.58375e-07	2.93756e-05	0.17352	0.0258675	0.0481801	2.09778e-05	0.000359571	-2.01409	-5.76523	-1.3861	-1.97063	2.49226	5.01964	2.53474	3.51339
CYYR1	hIC1	hIC2	116159	0.53367	0.626336	0.175016	0.0135913	0.0301039	0.00114504	0.00420864	-1.3459	-4.18259	-1.38517	-5.08556	5.96821	8.03261	6.09191	8.43832
TMEM161B-AS1	hIC1	hIC2	100505894	0.0315985	0.0684853	0.211559	0.00612568	0.0171264	0.00253657	0.00766818	-1.40728	-3.41782	-1.38194	-3.08495	4.3535	6.12657	4.25522	5.88047
PSRC1	hIC1	hIC2	84722	0.850407	0.884471	0.199153	3.37786e-05	0.000592691	1.22371e-05	0.00026522	-1.45895	-6.05956	-1.38105	-4.60961	5.6634	8.26261	5.78574	7.99039
ME3	hIC1	hIC2	10873	0.314904	0.41825	0.224209	0.0132398	0.0295502	0.0177752	0.0348136	-1.27392	-2.30999	-1.3805	-3.14426	4.40956	5.61745	4.34358	5.9963
ZNF785	hIC1	hIC2	146540	0.392062	0.494081	0.186726	0.00133861	0.00573613	0.0041169	0.0112523	-1.39618	-4.42461	-1.38035	-4.47047	5.41555	7.5611	5.68011	7.84053
NCAPH	hIC1	hIC2	23397	0.428043	0.529127	0.173423	0.00277533	0.00957673	0.00517977	0.013403	-1.30896	-2.17962	-1.37726	-2.59493	3.63831	4.76238	3.64658	5.02228
FAM43A	hIC1	hIC2	131583	0.220401	0.318809	0.243078	0.000368503	0.00249534	0.00150865	0.00520243	-1.38118	-2.56477	-1.37675	-2.52643	3.56481	4.92364	3.54906	4.88616
TSHZ1	hIC1	hIC2	10194	0.0155307	0.0383155	0.235402	0.000556775	0.00326289	0.000639823	0.00285363	-1.34104	-3.70081	-1.3757	-4.21512	5.53554	7.42338	5.5245	7.60008
FAM64A	hIC1	hIC2	54478	0.298568	0.402154	0.191774	5.28103e-07	4.84075e-05	6.9926e-06	0.000197184	-1.35175	-4.50812	-1.37369	-4.87198	6.17642	8.34895	6.11342	8.39793
PCDHB14	hIC1	hIC2	56122	0.278649	0.382695	0.182379	0.000262821	0.00199206	0.00114504	0.00420864	-1.35057	-4.56122	-1.37145	-4.86129	6.24528	8.4347	6.14165	8.42299
ATP6AP1L	hIC1	hIC2	92270	0.0792541	0.143291	0.140145	0.00727332	0.0193353	0.00988754	0.0219653	-1.36146	-3.83387	-1.37021	-3.89938	5.3638	7.30261	5.30299	7.26624
NRARP	hIC1	hIC2	441478	0.211413	0.308788	0.17179	0.000194217	0.00163248	3.32149e-05	0.000473402	-1.39428	-4.6463	-1.36315	-4.08374	5.62065	7.83673	5.5897	7.6196
GPC2	hIC1	hIC2	221914	0.127446	0.208176	0.240001	0.000156615	0.00139464	3.32149e-05	0.000473402	-1.3811	-3.31897	-1.3631	-3.06027	4.54138	6.27211	4.44407	6.05773
RAPGEF2	hIC1	hIC2	9693	0.0394553	0.0822508	0.199516	1.26069e-05	0.000348017	3.4963e-06	0.000156736	-1.35309	-4.35002	-1.36262	-4.48892	6.00699	8.12802	5.97422	8.14058
PDZD4	hIC1	hIC2	57595	3.15156e-06	5.13351e-05	0.183448	0.0102757	0.0247342	0.000242993	0.0014837	-1.48762	-2.33104	-1.36231	-1.87653	2.50397	3.72495	2.50634	3.41441
SERP2	hIC1	hIC2	387923	0.0298136	0.0653184	0.217812	0.0221457	0.0429246	0.0213624	0.040611	-1.24699	-2.41881	-1.36189	-3.16749	5.15928	6.43358	4.59621	6.25955
TANC2	hIC1	hIC2	26115	0.0111871	0.029456	0.261952	0.00494051	0.0146401	0.00196317	0.00628623	-1.34919	-2.88894	-1.36073	-2.95272	4.38315	5.91369	4.33026	5.8923
ZNF548	hIC1	hIC2	147694	2.51897e-05	0.00020079	0.278366	0.00373648	0.0118416	1.22371e-05	0.00026522	-1.32815	-1.83998	-1.35961	-1.942	2.68073	3.56042	2.66276	3.62031
SOX11	hIC1	hIC2	6664	0.0800896	0.144354	0.176435	7.25107e-05	0.000880649	5.24445e-05	0.000618138	-1.44766	-11.8242	-1.35949	-8.05013	7.96065	11.5243	8.37025	11.3793
IRX3	hIC1	hIC2	79191	0.41099	0.512122	0.183622	0.0101836	0.0245662	0.0120955	0.025747	-1.27795	-3.88252	-1.35807	-5.2772	7.04091	8.99791	6.70191	9.10168
WDHD1	hIC1	hIC2	11169	0.123563	0.203417	0.211608	2.54665e-07	3.21092e-05	1.74815e-06	0.000113198	-1.34729	-2.8614	-1.35683	-2.94941	4.36736	5.88408	4.37299	5.93341
SLC6A16	hIC1	hIC2	28968	0.81899	0.860605	0.288207	0.0113566	0.0264617	0.00802401	0.0187215	-1.30728	-2.47905	-1.35602	-2.77277	4.26251	5.5723	4.13275	5.60408
MYLK-AS1	hIC1	hIC2	100506826	5.71129e-05	0.000375856	0.269136	0.00174555	0.00686829	5.24445e-05	0.000618138	-1.35716	-1.86513	-1.35464	-1.84247	2.51785	3.41713	2.48602	3.36765
BEND3	hIC1	hIC2	57673	0.778973	0.827068	0.189544	7.96882e-07	6.45687e-05	3.4963e-06	0.000156736	-1.36146	-3.16968	-1.35197	-3.04529	4.60452	6.26885	4.56459	6.17117
TSC2	hIC1	hIC2	7249	0.551913	0.640581	0.188328	0.000301845	0.00220498	0.000861838	0.00345328	-1.32619	-2.83422	-1.35017	-3.04896	4.60759	6.11054	4.59299	6.20131
RGMB	hIC1	hIC2	285704	0.413113	0.513763	0.205574	0.0227762	0.0438235	0.0255178	0.0466832	-1.28323	-2.84417	-1.34999	-3.38076	5.32427	6.83227	5.02117	6.77852
DICER1-AS1	hIC1	hIC2	400242	0.134506	0.217006	0.175468	0.00478484	0.0142756	0.00150865	0.00520243	-1.41482	-3.2496	-1.34858	-2.61441	4.09881	5.79907	3.97748	5.36397
C17orf100	hIC1	hIC2	388327	0.37416	0.476764	0.269601	0.00154893	0.00633301	0.00150865	0.00520243	-1.32932	-2.39116	-1.34843	-2.54218	3.81909	5.0768	3.86318	5.20924
SHC2	hIC1	hIC2	25759	0.0658322	0.123944	0.304431	0.00843521	0.0215398	0.0255178	0.0466832	-1.37086	-2.69167	-1.34791	-2.63767	3.85182	5.28032	4.02195	5.42121
LEAP2	hIC1	hIC2	116842	0.0251663	0.057117	0.135686	0.000598302	0.00343203	5.24445e-05	0.000618138	-1.33368	-2.61009	-1.34779	-2.61467	4.148	5.5321	3.98693	5.37356
NOVA1	hIC1	hIC2	4857	0.261675	0.362804	0.208974	0.0018417	0.00711842	0.000861838	0.00345328	-1.27334	-3.20356	-1.34694	-4.13991	6.14497	7.82465	5.90759	7.95719
CNKSR2	hIC1	hIC2	22866	4.26273e-07	2.72659e-05	0.172236	0.0179374	0.0368803	0.000339141	0.00186457	-1.6718	-3.10675	-1.34658	-1.79076	2.43436	4.06976	2.42536	3.26593
FLJ42709	hIC1	hIC2	441094	0.00434804	0.0135264	0.203298	0.0107701	0.0255172	0.0041169	0.0112523	-1.41721	-3.09639	-1.34604	-2.37267	3.90834	5.53892	3.60222	4.84873
ZNF577	hIC1	hIC2	84765	0.259021	0.359789	0.23481	0.00195758	0.00747815	0.00114504	0.00420864	-1.36989	-2.77236	-1.34599	-2.66932	3.97717	5.44829	4.09397	5.51044
EPHB3	hIC1	hIC2	2049	1.92623e-06	4.00736e-05	0.225931	0.0150717	0.0325312	5.24445e-05	0.000618138	-1.46603	-2.11055	-1.34166	-1.71925	2.31232	3.38993	2.28819	3.06997
PMF1	hIC1	hIC2	11243	0.016612	0.0404128	0.268032	0.00467195	0.0139945	0.00802401	0.0187215	-1.28313	-2.5618	-1.34103	-3.02817	4.79345	6.1506	4.68714	6.28559
MYBL2	hIC1	hIC2	4605	0.0414216	0.0854032	0.185112	0.00105777	0.00491409	0.000639823	0.00285363	-1.32413	-2.25931	-1.34007	-2.35696	3.62776	4.80364	3.63726	4.87419
RAB1B	hIC1	hIC2	81876	0.000336952	0.00157149	0.203167	0.0176786	0.0365186	0.00802401	0.0187215	-1.35315	-1.85073	-1.34	-1.78078	2.51475	3.40285	2.44856	3.28107
LOC100288637	hIC1	hIC2	100288637	0.359062	0.463064	0.226193	0.0017927	0.00696679	0.00253657	0.00766818	-1.35142	-2.79147	-1.33867	-2.80581	4.21438	5.6954	4.39491	5.88333
FAM83D	hIC1	hIC2	81610	0.656701	0.728511	0.160055	0.000125904	0.00121168	5.24445e-05	0.000618138	-1.32587	-3.06051	-1.33801	-3.1786	4.95217	6.56595	4.93585	6.60425
DCXR	hIC1	hIC2	51181	0.408986	0.510502	0.189107	0.000198665	0.00165923	0.000169571	0.00119382	-1.31232	-2.88242	-1.33721	-3.029	4.89019	6.41747	4.74136	6.3402
TTYH3	hIC1	hIC2	80727	0.00116257	0.00445738	0.152316	0.000954344	0.00456824	2.09778e-05	0.000359571	-1.36141	-3.82512	-1.33662	-3.45891	5.35538	7.29089	5.31849	7.10881
ZNF642	hIC1	hIC2	339559	0.00105472	0.00409598	0.237296	0.00237852	0.00852723	2.09778e-05	0.000359571	-1.39232	-3.21215	-1.33646	-2.72704	4.29122	5.97476	4.30171	5.74905
AUTS2	hIC1	hIC2	26053	0.0172772	0.0417407	0.296539	0.000671895	0.00366923	0.00114504	0.00420864	-1.30589	-3.76835	-1.33622	-4.23574	6.25697	8.1709	6.19418	8.27679
GLI3	hIC1	hIC2	2737	0.312727	0.416202	0.201098	0.0108383	0.0256418	0.0177752	0.0348136	-1.21612	-2.84262	-1.33571	-4.78299	6.97404	8.48126	6.7257	8.98361
FAM149A	hIC1	hIC2	25854	0.868006	0.897137	0.225598	0.015477	0.0331064	0.0147107	0.0300809	-1.25135	-2.25378	-1.33296	-2.87203	4.66414	5.83648	4.57128	6.09335
FGD1	hIC1	hIC2	2245	0.898625	0.920384	0.215364	0.00521379	0.0151868	0.0041169	0.0112523	-1.31024	-2.5513	-1.33057	-2.68868	4.35545	5.70668	4.31646	5.74336
DLEU1	hIC1	hIC2	10301	0.153297	0.240587	0.159685	0.000578553	0.00334935	0.000242993	0.0014837	-1.37711	-4.17575	-1.33008	-3.43209	5.468	7.53004	5.38988	7.16896
PXN-AS1	hIC1	hIC2	100506649	0.00189224	0.00668586	0.191798	0.0152205	0.0327313	0.0177752	0.0348136	-1.31759	-1.77133	-1.32678	-1.77671	2.59713	3.42196	2.53755	3.36676
KIF15	hIC1	hIC2	56992	0.28917	0.392543	0.210215	5.05347e-07	4.75078e-05	1.22371e-05	0.00026522	-1.31144	-3.81919	-1.32497	-4.10521	6.20749	8.14076	6.26965	8.30711
PCDHB4	hIC1	hIC2	56131	1.10828e-05	0.000113534	0.31466	0.0230738	0.0442817	0.000861838	0.00345328	-1.41847	-2.33879	-1.32376	-1.88707	2.92918	4.15494	2.82975	3.74589
ADRBK2	hIC1	hIC2	157	1.57512e-06	3.7047e-05	0.259387	0.0244965	0.0463758	0.00802401	0.0187215	-1.35845	-1.97647	-1.32374	-1.83017	2.74214	3.72507	2.69343	3.56541
LOC100506473	hIC1	hIC2	100506473	0.000558122	0.00239554	0.265996	0.00666582	0.0181955	0.00253657	0.00766818	-1.25408	-1.7054	-1.32306	-1.94565	3.03102	3.80113	2.97234	3.9326
CCDC150	hIC1	hIC2	284992	0.00927088	0.0252078	0.221843	0.00863619	0.0218825	0.0177752	0.0348136	-1.24566	-1.77233	-1.31974	-2.09341	3.36096	4.18661	3.33354	4.3994
NKAIN1	hIC1	hIC2	79570	1.53264e-06	3.64661e-05	0.118075	0.0109785	0.0258945	0.000117126	0.0009495	-1.42747	-2.02517	-1.31796	-1.68894	2.38155	3.39959	2.378	3.13411
FRMD4A	hIC1	hIC2	55691	0.243229	0.342572	0.192688	0.000400628	0.00265315	0.000470253	0.00232686	-1.37631	-4.52093	-1.31796	-3.42417	5.78405	7.96067	5.5848	7.36055
ILDR2	hIC1	hIC2	387597	0.00188251	0.00666696	0.252424	0.0118645	0.0274016	0.00802401	0.0187215	-1.3086	-2.55195	-1.31788	-2.57912	4.37974	5.73134	4.29995	5.66683
ZNF678	hIC1	hIC2	339500	0.128048	0.20883	0.159887	1.416e-06	8.5367e-05	1.74815e-06	0.000113198	-1.31624	-2.46613	-1.31729	-2.46248	4.11786	5.42011	4.09752	5.39763
CRNDE	hIC1	hIC2	643911	0.22725	0.325334	0.162448	0.000119288	0.00116511	0.000339141	0.00186457	-1.23221	-3.48264	-1.31669	-5.18407	7.75226	9.55244	7.4965	9.87059
RPS6KA6	hIC1	hIC2	27330	4.2315e-05	0.000299922	0.307348	0.0210282	0.0414478	0.0147107	0.0300809	-1.2612	-1.62073	-1.31378	-1.74185	2.66705	3.36369	2.55152	3.35215
CCDC15	hIC1	hIC2	80071	2.4036e-05	0.000194851	0.252692	0.00290114	0.0098687	7.86668e-05	0.00075431	-1.36911	-1.91279	-1.31284	-1.72876	2.53494	3.47062	2.52441	3.31415
GLI1	hIC1	hIC2	2735	0.141559	0.226021	0.122575	6.32511e-05	0.000815115	3.32149e-05	0.000473402	-1.29644	-2.76529	-1.31238	-2.85405	4.95024	6.41767	4.8435	6.35651
SLAIN1	hIC1	hIC2	122060	0.0683945	0.127753	0.219067	0.00242739	0.00867279	0.00196317	0.00628623	-1.3685	-4.43386	-1.3115	-3.46828	5.8305	7.97906	5.75993	7.55415
RPS23	hIC1	hIC2	6228	5.28548e-05	0.000354506	0.146178	0.00611244	0.0170985	0.000242993	0.0014837	-1.32757	-3.58443	-1.31029	-3.3624	5.62238	7.46413	5.63833	7.38782
LOC338799	hIC1	hIC2	338799	0.464779	0.562345	0.187536	0.00355273	0.0114249	0.00802401	0.0187215	-1.25633	-1.9982	-1.30776	-2.24089	3.89619	4.89489	3.78239	4.94646
TMEM39B	hIC1	hIC2	55116	0.223143	0.321269	0.189346	3.22289e-06	0.000147937	6.9926e-06	0.000197184	-1.3752	-3.0945	-1.30744	-2.73735	4.34355	5.97326	4.72534	6.17812
ZNF287	hIC1	hIC2	57336	5.29261e-06	6.9054e-05	0.243634	0.0267847	0.0494669	0.00802401	0.0187215	-1.44888	-2.60637	-1.30564	-1.87607	3.07884	4.46088	2.96983	3.87755
RASA2	hIC1	hIC2	5922	0.561643	0.648287	0.12853	0.00021167	0.00172393	7.86668e-05	0.00075431	-1.38778	-2.26699	-1.30397	-1.93698	3.045	4.22578	3.13786	4.09166
PHF21B	hIC1	hIC2	112885	3.22586e-05	0.000238978	0.222759	0.00988194	0.0240403	0.00150865	0.00520243	-1.36686	-2.17393	-1.30352	-1.90208	3.05379	4.1741	3.05605	3.98363
HJURP	hIC1	hIC2	55355	0.278188	0.382262	0.139291	0.000476708	0.00297305	0.000470253	0.00232686	-1.27043	-2.73053	-1.30333	-3.12144	5.3588	6.80798	5.41398	7.05619
PELI1	hIC1	hIC2	57162	0.2399	0.339129	0.125649	3.02446e-05	0.000568578	2.09778e-05	0.000359571	-1.3108	-5.36508	-1.30309	-5.33804	7.79784	10.2214	7.97235	10.3887
FUT8	hIC1	hIC2	2530	0.390656	0.492901	0.178286	0.000428432	0.00277423	0.000169571	0.00119382	-1.25217	-3.39295	-1.30275	-4.01941	6.98948	8.75203	6.62919	8.63618
ZNF681	hIC1	hIC2	148213	0.389153	0.49136	0.257105	8.30117e-08	1.5831e-05	1.74815e-06	0.000113198	-1.39991	-3.32683	-1.30268	-2.63543	4.33631	6.07046	4.61891	6.01695
CCDC28B	hIC1	hIC2	79140	0.421942	0.523559	0.155473	3.1651e-06	0.000147937	3.32149e-05	0.000473402	-1.30373	-2.74081	-1.30012	-2.67281	4.78913	6.24373	4.72594	6.1443
CDCA8	hIC1	hIC2	55143	0.00590086	0.0174464	0.224224	2.88069e-05	0.000553538	2.09778e-05	0.000359571	-1.31438	-3.26516	-1.3001	-3.10715	5.43029	7.13745	5.45015	7.08574
SCN3A	hIC1	hIC2	6328	0.892698	0.915386	0.143189	0.000148037	0.00134335	0.000339141	0.00186457	-1.30581	-5.27635	-1.29958	-5.3314	7.84657	10.2461	8.05978	10.4743
ZNF493	hIC1	hIC2	284443	0.0238774	0.0546887	0.24105	0.00155905	0.00636359	0.000339141	0.00186457	-1.25612	-2.3036	-1.29945	-2.61234	4.70056	5.90445	4.62636	6.0117
HIVEP2	hIC1	hIC2	3097	0.306985	0.411057	0.24829	0.00503256	0.0148374	0.00802401	0.0187215	-1.2546	-2.35864	-1.29901	-2.78976	4.86228	6.10023	4.95007	6.43021
DLL1	hIC1	hIC2	28514	0.0007503	0.00306251	0.128314	0.00221087	0.00812616	5.24445e-05	0.000618138	-1.34606	-3.31635	-1.29863	-2.69472	4.99803	6.72763	4.78895	6.21908
ABAT	hIC1	hIC2	18	0.066432	0.124709	0.152715	1.88606e-06	0.000105238	6.9926e-06	0.000197184	-1.26577	-4.78001	-1.29843	-5.54269	8.49244	10.7495	8.27874	10.7493
THAP9	hIC1	hIC2	79725	5.84708e-05	0.00038123	0.230231	0.00988997	0.0240486	0.000242993	0.0014837	-1.28058	-1.7725	-1.2984	-1.78669	2.94311	3.76889	2.80593	3.64322
CENPH	hIC1	hIC2	64946	0.371345	0.474587	0.181718	0.000114382	0.00115645	0.000242993	0.0014837	-1.29912	-3.09747	-1.29808	-3.15879	5.45292	7.08401	5.56695	7.22632
TFDP2	hIC1	hIC2	7029	0.0244446	0.0557443	0.220375	0.000408255	0.00267997	0.000117126	0.0009495	-1.30497	-4.23155	-1.29698	-4.1524	6.82426	8.90544	6.91622	8.97016
TRAK1	hIC1	hIC2	22906	0.167735	0.257921	0.178002	0.000258279	0.00196777	7.86668e-05	0.00075431	-1.3109	-3.16085	-1.29674	-3.00753	5.34039	7.0007	5.35351	6.94208
KAT6B	hIC1	hIC2	23522	0.00274506	0.00919402	0.174815	0.00514898	0.0150621	0.0041169	0.0112523	-1.26955	-2.54672	-1.29615	-2.75232	5.00329	6.35193	4.93205	6.3927
NR2F1	hIC1	hIC2	7025	0.461077	0.559691	0.149739	0.00699828	0.018785	0.0120955	0.025747	-1.35424	-4.29598	-1.29474	-3.33291	5.9367	8.03969	5.89264	7.62942
MEIS1	hIC1	hIC2	4211	0.955715	0.966588	0.246754	0.0149276	0.0323534	0.0120955	0.025747	-1.41867	-4.02322	-1.29472	-3.14368	4.79695	6.8053	5.60689	7.25934
ZNF711	hIC1	hIC2	7552	0.0032626	0.0106721	0.169482	4.12233e-08	1.2012e-05	6.9926e-06	0.000197184	-1.2509	-3.5817	-1.29381	-4.2085	7.33603	9.17668	7.05671	9.13002
GTSE1	hIC1	hIC2	51512	0.431394	0.532517	0.189965	0.0166022	0.0349573	0.0120955	0.025747	-1.25884	-2.28979	-1.29313	-2.61423	4.61758	5.81279	4.72964	6.11602
DFNA5	hIC1	hIC2	1687	0.194793	0.289787	0.17236	0.0161698	0.0342393	0.0120955	0.025747	-1.20591	-2.53134	-1.29233	-3.46391	6.50728	7.84719	6.13147	7.92387
ADD2	hIC1	hIC2	119	9.6662e-07	3.1998e-05	0.278892	0.0209596	0.0413593	0.000242993	0.0014837	-1.4864	-2.1559	-1.29181	-1.56605	2.27856	3.38685	2.21768	2.86481
CAMK1	hIC1	hIC2	8536	0.151584	0.238971	0.115263	0.00174066	0.00686448	0.000639823	0.00285363	-1.27987	-1.8955	-1.29068	-1.89954	3.29651	4.21909	3.1844	4.11006
TRIM2	hIC1	hIC2	23321	0.936353	0.951745	0.144297	5.98236e-05	0.000794392	5.24445e-05	0.000618138	-1.28804	-4.12866	-1.29059	-4.11307	7.10216	9.14784	7.02097	9.06118
CLGN	hIC1	hIC2	1047	0.178203	0.271108	0.219967	0.00455088	0.0137893	0.00517977	0.013403	-1.26625	-3.23173	-1.29058	-3.76892	6.3561	8.04841	6.58724	8.50139
CHD7	hIC1	hIC2	55636	0.359352	0.463209	0.176689	6.52954e-05	0.000820459	0.000117126	0.0009495	-1.26146	-3.02857	-1.29028	-3.39694	6.11416	7.7128	6.07775	7.84199
NAA38	hIC1	hIC2	51691	0.00579531	0.0171634	0.19798	6.94332e-06	0.00023196	6.9926e-06	0.000197184	-1.26028	-2.45224	-1.28997	-2.69484	4.97199	6.26609	4.93231	6.36251
ZNF418	hIC1	hIC2	147686	0.340422	0.444047	0.152226	0.000328686	0.00231404	0.000639823	0.00285363	-1.22378	-2.09539	-1.28856	-2.56477	4.76895	5.83617	4.70899	6.06782
MLLT11	hIC1	hIC2	10962	0.00885868	0.0243139	0.126224	8.8073e-09	4.61943e-06	3.4963e-06	0.000156736	-1.24837	-4.73066	-1.28556	-5.68584	9.02699	11.269	8.78067	11.288
CHML	hIC1	hIC2	1122	0.0663513	0.124613	0.138975	0.000336027	0.00235276	0.000639823	0.00285363	-1.23752	-2.13917	-1.28449	-2.42846	4.61884	5.71589	4.49939	5.77943
MEX3A	hIC1	hIC2	92312	0.698622	0.762755	0.131254	2.19453e-07	2.98324e-05	1.74815e-06	0.000113198	-1.32229	-3.9146	-1.28387	-3.37648	6.10906	8.07792	6.18425	7.93976
PIK3C2B	hIC1	hIC2	5287	0.00916556	0.0249992	0.165734	0.00214906	0.00796594	0.000242993	0.0014837	-1.32948	-3.26433	-1.28372	-2.78076	5.18021	6.88699	5.20052	6.676
RBFOX2	hIC1	hIC2	23543	0.172436	0.26418	0.185771	6.50987e-05	0.000820459	0.000169571	0.00119382	-1.26295	-3.58332	-1.28295	-4.01635	7.00237	8.84367	7.08922	9.0951
NUDT11	hIC1	hIC2	55190	0.226822	0.324961	0.135342	4.2986e-07	4.3358e-05	1.22371e-05	0.00026522	-1.27859	-4.05022	-1.28158	-3.98813	7.24352	9.26152	7.08751	9.08323
CCDC77	hIC1	hIC2	84318	0.667199	0.738438	0.120028	0.00496234	0.0146799	0.0041169	0.0112523	-1.2147	-1.94411	-1.28111	-2.34507	4.46712	5.42623	4.37424	5.60387
VANGL2	hIC1	hIC2	57216	0.800175	0.845982	0.14723	0.00179207	0.00696679	0.00114504	0.00420864	-1.30257	-3.82454	-1.27979	-3.40061	6.39613	8.33142	6.31111	8.0769
DTL	hIC1	hIC2	51514	0.0635263	0.120767	0.137851	0.000126662	0.00121408	5.24445e-05	0.000618138	-1.25421	-2.89657	-1.27753	-3.12638	6.03575	7.57009	5.92555	7.57005
KIF4A	hIC1	hIC2	24137	0.649256	0.722543	0.185593	0.000863112	0.00431386	0.00114504	0.00420864	-1.2685	-2.85729	-1.27649	-3.03161	5.64117	7.15582	5.78706	7.38714
PDSS1	hIC1	hIC2	23590	0.0304378	0.0663258	0.125512	0.000933618	0.00451321	0.000470253	0.00232686	-1.25715	-1.98979	-1.27626	-2.09921	3.86013	4.85275	3.87256	4.9424
GRAMD1C	hIC1	hIC2	54762	0.677701	0.745813	0.206983	0.00549647	0.0157881	0.0064734	0.0158585	-1.37391	-4.58948	-1.27554	-3.31172	5.87935	8.07768	6.26984	7.99742
ARMCX4	hIC1	hIC2	100131755	0.00256932	0.00867187	0.239301	0.00308701	0.0103134	0.000339141	0.00186457	-1.26529	-1.90444	-1.2748	-1.92654	3.50319	4.43256	3.44257	4.38858
ZEB1	hIC1	hIC2	6935	0.450977	0.550343	0.191833	0.00186433	0.00718473	0.000861838	0.00345328	-1.22639	-2.81729	-1.27476	-3.42856	6.60054	8.09485	6.4696	8.24721
SETD6	hIC1	hIC2	79918	0.00112958	0.00434996	0.178254	0.00176959	0.00691102	0.000470253	0.00232686	-1.34165	-3.5185	-1.27378	-2.92411	5.31228	7.12724	5.65418	7.20218
TCF19	hIC1	hIC2	6941	0.913295	0.933405	0.129074	0.00165713	0.00661463	0.00253657	0.00766818	-1.30727	-2.42321	-1.27368	-2.26317	4.15568	5.4326	4.30554	5.48388
GCNT2	hIC1	hIC2	2651	0.620529	0.69753	0.143943	0.000451507	0.00287109	0.000470253	0.00232686	-1.34032	-3.44612	-1.27241	-2.81317	5.24503	7.03001	5.47776	6.96996
CHEK1	hIC1	hIC2	1111	0.450214	0.549668	0.1237	0.000411634	0.00269878	0.00114504	0.00420864	-1.22057	-2.48514	-1.27226	-2.94848	5.95424	7.26756	5.72965	7.28963
ZNF250	hIC1	hIC2	58500	0.120315	0.199132	0.152754	7.53448e-05	0.000885184	0.000339141	0.00186457	-1.23052	-1.95132	-1.27175	-2.1473	4.18381	5.14827	4.05716	5.15968
ZNF586	hIC1	hIC2	54807	0.558737	0.645806	0.126452	0.00946568	0.0232541	0.0120955	0.025747	-1.22588	-1.98027	-1.27007	-2.23263	4.36372	5.34942	4.29052	5.44926
KIF1B	hIC1	hIC2	23095	0.0848377	0.150736	0.12899	5.02103e-07	4.75078e-05	2.09778e-05	0.000359571	-1.2539	-4.69727	-1.26678	-5.03809	8.79009	11.0219	8.74455	11.0774
DNAJC18	hIC1	hIC2	202052	0.000331199	0.00154687	0.146545	0.00613253	0.0171362	0.00802401	0.0187215	-1.2365	-2.13964	-1.26548	-2.27678	4.64006	5.73743	4.47114	5.65814
TMA16	hIC1	hIC2	55319	0.103107	0.175412	0.118294	1.20582e-06	8.04133e-05	1.22371e-05	0.00026522	-1.22122	-2.53625	-1.26534	-2.97873	6.06959	7.41229	5.93458	7.50928
COX19	hIC1	hIC2	90639	0.0662748	0.124547	0.196306	0.00197302	0.00751194	0.000339141	0.00186457	-1.24566	-1.80687	-1.26403	-1.88055	3.4743	4.3278	3.4509	4.36205
STMN1	hIC1	hIC2	3925	0.00455772	0.0140454	0.203089	0.0001197	0.00116565	0.00196317	0.00628623	-1.22169	-2.05224	-1.26323	-2.3077	4.67865	5.71584	4.58324	5.7897
ZNF821	hIC1	hIC2	55565	0.000264684	0.00128543	0.232273	0.00429021	0.0131591	0.000861838	0.00345328	-1.20119	-1.46934	-1.26267	-1.60924	2.75948	3.31465	2.61312	3.2995
POLA1	hIC1	hIC2	5422	0.105474	0.178977	0.14912	2.26696e-05	0.000489679	1.74815e-06	0.000113198	-1.28442	-3.3045	-1.26227	-2.99695	6.06302	7.78746	6.03773	7.62122
NLGN1	hIC1	hIC2	22871	0.127984	0.208796	0.134294	0.00024172	0.00187826	0.000117126	0.0009495	-1.30259	-3.87853	-1.26063	-3.33912	6.46255	8.41806	6.67411	8.41358
ASRGL1	hIC1	hIC2	80150	0.970315	0.978147	0.142782	0.00237749	0.00852723	0.00324282	0.00937112	-1.22819	-2.46676	-1.26057	-2.73827	5.70859	7.0112	5.57725	7.03052
FKBP14	hIC1	hIC2	55033	0.540501	0.631528	0.138245	0.00244163	0.00869243	0.00114504	0.00420864	-1.26326	-2.99811	-1.26019	-2.84457	6.01719	7.60124	5.79668	7.30489
NIN	hIC1	hIC2	51199	1.64216e-06	3.7859e-05	0.169181	0.0137218	0.0302909	1.74815e-06	0.000113198	-1.42304	-2.12323	-1.25884	-1.5909	2.56773	3.65399	2.58784	3.25768
ATAT1	hIC1	hIC2	79969	8.8864e-05	0.000533897	0.201466	0.0050669	0.0149051	7.86668e-05	0.00075431	-1.27443	-2.00209	-1.25856	-1.8956	3.64938	4.65088	3.56839	4.49105
ZNF738	hIC1	hIC2	148203	0.04918	0.0984539	0.137749	2.70371e-05	0.000540625	5.24445e-05	0.000618138	-1.23645	-2.27768	-1.25532	-2.39721	5.02244	6.21001	4.9402	6.20155
PTGFRN	hIC1	hIC2	5738	0.67111	0.740579	0.149004	0.00138549	0.00586513	0.000861838	0.00345328	-1.34727	-3.83522	-1.25517	-2.68357	5.58439	7.52369	5.58128	7.00543
PRR3	hIC1	hIC2	80742	0.427326	0.528489	0.127366	1.4757e-05	0.000377563	5.24445e-05	0.000618138	-1.21401	-2.40127	-1.2534	-2.7402	5.90525	7.16905	5.73909	7.19337
ZKSCAN2	hIC1	hIC2	342357	0.0252091	0.0571521	0.192892	0.000638713	0.00356768	0.000470253	0.00232686	-1.24636	-2.24013	-1.25321	-2.30577	4.72311	5.8867	4.75994	5.96518
ZFP37	hIC1	hIC2	7539	0.367845	0.471839	0.130653	0.000510561	0.00311745	0.00114504	0.00420864	-1.20892	-2.26876	-1.24916	-2.5652	5.65728	6.83919	5.45457	6.81364
FOXM1	hIC1	hIC2	2305	0.00761298	0.0214793	0.184803	0.00332845	0.0109179	0.0064734	0.0158585	-1.22189	-2.29541	-1.24741	-2.58884	5.40248	6.60124	5.54669	6.919
ZNF397	hIC1	hIC2	84307	0.00163991	0.00595247	0.150381	0.0060846	0.0170388	0.0064734	0.0158585	-1.26129	-2.14642	-1.24668	-2.0655	4.21731	5.31925	4.24226	5.28875
TMEM8B	hIC1	hIC2	51754	0.000234048	0.00116029	0.18163	0.00207064	0.00777972	0.000169571	0.00119382	-1.27123	-1.73108	-1.24434	-1.63629	2.91881	3.71048	2.90758	3.61801
FBLN7	hIC1	hIC2	129804	5.82035e-06	7.23191e-05	0.0351912	0.0104332	0.0250146	0.000169571	0.00119382	-1.32239	-1.92493	-1.24389	-1.64699	2.93062	3.87543	2.95143	3.67126
FZD2	hIC1	hIC2	2535	0.757527	0.810037	0.159105	0.00494847	0.0146554	0.0041169	0.0112523	-1.22331	-2.8227	-1.24357	-3.03572	6.70392	8.201	6.57739	8.17943
TP53RK	hIC1	hIC2	112858	0.00554637	0.016557	0.159947	0.0142886	0.0312657	0.00517977	0.013403	-1.29332	-2.50804	-1.24306	-2.09196	4.52251	5.84907	4.38099	5.44584
ACVR2A	hIC1	hIC2	92	0.0432486	0.0882985	0.123423	0.00365116	0.0116486	0.00196317	0.00628623	-1.24481	-2.48784	-1.24282	-2.42005	5.37114	6.68603	5.25104	6.52607
TMSB15A	hIC1	hIC2	11013	0.331532	0.434613	0.133799	0.000149677	0.00135589	0.000339141	0.00186457	-1.20179	-4.00342	-1.24215	-5.25514	9.91754	11.9188	9.88516	12.2789
B3GNT5	hIC1	hIC2	84002	0.228253	0.326151	0.107631	2.27614e-05	0.000489679	0.000117126	0.0009495	-1.20194	-2.37515	-1.24209	-2.78134	6.18016	7.42818	6.09593	7.57171
HES1	hIC1	hIC2	3280	0.727987	0.787439	0.105688	0.000543559	0.00323919	0.000861838	0.00345328	-1.22053	-3.01397	-1.24185	-3.31832	7.21736	8.80902	7.15495	8.8854
FAT4	hIC1	hIC2	79633	0.156856	0.245025	0.140554	0.000743365	0.00391854	0.000470253	0.00232686	-1.34096	-5.23103	-1.24172	-3.40675	7.00103	9.38812	7.31585	9.08425
GINS3	hIC1	hIC2	64785	0.101277	0.172973	0.135579	0.00132013	0.00568466	0.000639823	0.00285363	-1.22988	-2.18949	-1.24156	-2.26805	4.91825	6.04885	4.89103	6.07248
SALL2	hIC1	hIC2	6297	0.306517	0.410661	0.121476	1.34166e-06	8.27883e-05	5.24445e-05	0.000618138	-1.23272	-3.98769	-1.24081	-4.10084	8.57482	10.5704	8.45434	10.4903
PCDH8	hIC1	hIC2	5100	0.250779	0.350663	0.234799	0.0124685	0.0282982	0.0177752	0.0348136	-1.35007	-5.94154	-1.24033	-3.63	7.34367	9.91451	7.73939	9.59936
FAM19A5	hIC1	hIC2	25817	1.34436e-05	0.000128436	0.226429	0.0187866	0.038133	0.00802401	0.0187215	-1.31721	-2.03762	-1.2402	-1.69315	3.23722	4.26411	3.16281	3.92251
GNAI1	hIC1	hIC2	2770	0.807248	0.851743	0.139181	0.000572384	0.00332465	0.000242993	0.0014837	-1.26651	-3.41334	-1.23999	-3.0595	6.64582	8.41701	6.72225	8.33555
TTC23	hIC1	hIC2	64927	0.382809	0.485101	0.131263	0.000150861	0.0013619	0.000339141	0.00186457	-1.21554	-2.01699	-1.23992	-2.11504	4.69604	5.70824	4.50431	5.585
TUBGCP4	hIC1	hIC2	27229	0.662413	0.73376	0.125812	0.00102761	0.00480802	0.000339141	0.00186457	-1.27318	-2.46009	-1.23985	-2.16499	4.75401	6.05272	4.64604	5.7604
DNA2	hIC1	hIC2	1763	0.0150498	0.0374106	0.198741	0.000837317	0.00422101	0.00253657	0.00766818	-1.20833	-2.37638	-1.23965	-2.73181	5.99404	7.24281	6.05002	7.49987
CEP44	hIC1	hIC2	80817	0.000366636	0.00168981	0.160333	0.005823	0.0165268	0.000861838	0.00345328	-1.25897	-2.99609	-1.23946	-2.73887	6.11288	7.69596	6.07037	7.52395
MLL	hIC1	hIC2	4297	0.00713429	0.0203587	0.177278	2.85118e-05	0.000553538	6.9926e-06	0.000197184	-1.22358	-2.4051	-1.23888	-2.54741	5.66289	6.92899	5.64737	6.9964
SDK2	hIC1	hIC2	54549	5.47867e-05	0.000363742	0.103789	0.00726218	0.0193253	0.000242993	0.0014837	-1.28728	-2.08091	-1.23826	-1.82311	3.68006	4.73728	3.63632	4.50273
NXT2	hIC1	hIC2	55916	0.000274663	0.0013302	0.204355	0.020088	0.040092	0.00150865	0.00520243	-1.20311	-1.87098	-1.2375	-2.01875	4.44984	5.35363	4.26726	5.28072
PRIM1	hIC1	hIC2	5557	0.864512	0.895058	0.136938	0.00539111	0.0155965	0.0064734	0.0158585	-1.22775	-2.42432	-1.23746	-2.49946	5.60949	6.88707	5.56576	6.88738
RRM2	hIC1	hIC2	6241	0.921459	0.93957	0.114465	0.00377335	0.0119296	0.00517977	0.013403	-1.20405	-2.97034	-1.23448	-3.45539	7.69709	9.26772	7.62907	9.41792
KIF22	hIC1	hIC2	3835	0.0100269	0.0268734	0.127263	0.000318474	0.0022706	0.000117126	0.0009495	-1.21888	-1.9217	-1.23401	-2.00384	4.30543	5.24781	4.28506	5.28782
SETD5	hIC1	hIC2	55209	0.0987313	0.169354	0.116317	1.79278e-07	2.76563e-05	3.4963e-06	0.000156736	-1.22626	-2.61719	-1.23392	-2.65744	6.1346	7.52262	6.02798	7.43802
TRIO	hIC1	hIC2	7204	2.91132e-05	0.000221302	0.0966846	0.00853955	0.0216945	5.24445e-05	0.000618138	-1.29627	-2.43975	-1.2332	-2.01191	4.34313	5.62986	4.32489	5.33346
SSBP2	hIC1	hIC2	23635	0.344295	0.447985	0.0919382	5.18675e-06	0.000197664	2.09778e-05	0.000359571	-1.22549	-3.50328	-1.23174	-3.62018	8.02116	9.82987	8.00941	9.86548
IGDCC4	hIC1	hIC2	57722	0.185061	0.279082	0.17207	0.00228611	0.00831529	0.00988754	0.0219653	-1.29526	-4.23476	-1.23069	-3.21087	7.05243	9.13472	7.29549	8.97846
SLC25A1	hIC1	hIC2	6576	0.6027	0.682756	0.220413	0.00796475	0.0206564	0.0064734	0.0158585	-1.28601	-2.19562	-1.23033	-1.90361	3.96713	5.10176	4.03219	4.96093
CKAP2L	hIC1	hIC2	150468	0.291728	0.395481	0.135442	4.11674e-05	0.000648418	7.86668e-05	0.00075431	-1.25433	-2.47558	-1.23017	-2.30201	5.14211	6.44988	5.22602	6.42892
NT5DC2	hIC1	hIC2	64943	0.0187512	0.0445225	0.122274	0.00391247	0.0122513	0.000861838	0.00345328	-1.24517	-2.86786	-1.22891	-2.69046	6.19979	7.71976	6.23751	7.66536
C17orf69	hIC1	hIC2	147081	1.88867e-06	3.99439e-05	0.161027	0.0181433	0.037187	0.000639823	0.00285363	-1.28109	-1.60276	-1.22881	-1.46281	2.42116	3.10172	2.39825	2.947
MCM5	hIC1	hIC2	4174	0.652072	0.72494	0.165932	0.0125202	0.0283539	0.0120955	0.025747	-1.22473	-2.43236	-1.22719	-2.44314	5.7061	6.98846	5.67256	6.96129
BCL7A	hIC1	hIC2	605	0.388114	0.49057	0.143352	0.00127787	0.00556681	0.000470253	0.00232686	-1.26314	-2.5751	-1.2253	-2.32033	5.18584	6.55046	5.38986	6.60419
DET1	hIC1	hIC2	55070	0.00430381	0.0134047	0.132107	0.00126788	0.00553447	0.000242993	0.0014837	-1.36853	-2.6754	-1.22496	-1.84728	3.85245	5.27221	3.93577	4.82117
KIF3C	hIC1	hIC2	3797	0.142701	0.227497	0.166312	0.00277874	0.00958217	0.00150865	0.00520243	-1.23903	-1.90417	-1.22458	-1.80844	3.88715	4.81631	3.80591	4.66065
LOC100506994	hIC1	hIC2	100506994	4.27911e-06	6.17605e-05	0.128195	0.00679598	0.0184212	1.74815e-06	0.000113198	-1.33067	-1.85396	-1.22439	-1.52405	2.69335	3.58396	2.70917	3.31708
ZNF430	hIC1	hIC2	80264	0.769294	0.819445	0.106417	2.85213e-07	3.38678e-05	1.74815e-06	0.000113198	-1.22862	-2.37249	-1.22427	-2.33355	5.45191	6.69831	5.45123	6.67376
PTMS	hIC1	hIC2	5763	0.00855171	0.0236445	0.117501	0.00261603	0.0091352	0.000242993	0.0014837	-1.4413	-4.03882	-1.22419	-2.09198	4.56362	6.57756	4.74988	5.81474
RPS27A	hIC1	hIC2	6233	0.000222373	0.00111506	0.133487	0.0218713	0.0425482	0.0177752	0.0348136	-1.421	-2.69579	-1.22314	-1.68201	3.39836	4.82907	3.36197	4.11216
ZNF670	hIC1	hIC2	93474	0.0549431	0.10777	0.134941	0.000158735	0.00140944	3.4963e-06	0.000156736	-1.24807	-2.06179	-1.22271	-1.90572	4.20814	5.25204	4.17739	5.10772
C8orf82	hIC1	hIC2	414919	0.438032	0.538451	0.117146	0.000190193	0.00161157	0.000861838	0.00345328	-1.22193	-2.23155	-1.22216	-2.26405	5.21809	6.37614	5.30661	6.48552
CRKL	hIC1	hIC2	1399	0.410959	0.512122	0.108228	0.000837763	0.00422101	0.000339141	0.00186457	-1.21812	-1.49411	-1.22184	-1.49253	2.65587	3.23516	2.60435	3.18211
ZNF367	hIC1	hIC2	195828	0.625948	0.701817	0.101971	3.37385e-05	0.000592691	5.24445e-05	0.000618138	-1.22158	-2.4551	-1.22146	-2.47485	5.84804	7.14382	5.90323	7.21057
FEZ1	hIC1	hIC2	9638	0.40585	0.507312	0.12692	0.00397226	0.012372	0.00253657	0.00766818	-1.26942	-3.67661	-1.22006	-2.89659	6.97191	8.85028	6.97236	8.50672
FANCE	hIC1	hIC2	2178	0.0766453	0.13944	0.134813	0.000115944	0.00115982	6.9926e-06	0.000197184	-1.22355	-2.47486	-1.21988	-2.42443	5.84812	7.15547	5.81062	7.08827
PEG10	hIC1	hIC2	23089	0.122687	0.20223	0.203441	0.0266738	0.0493489	0.0255178	0.0466832	-1.24132	-3.21951	-1.21985	-2.99212	6.99017	8.67701	7.19209	8.77326
ZRANB3	hIC1	hIC2	84083	0.260469	0.361226	0.121683	0.000551912	0.00324891	0.000470253	0.00232686	-1.24712	-2.16376	-1.21804	-2.03159	4.50604	5.61958	4.69	5.71261
CENPM	hIC1	hIC2	79019	0.791	0.837464	0.162575	0.0068002	0.0184231	0.0064734	0.0158585	-1.23209	-2.41663	-1.21792	-2.35397	5.48493	6.75793	5.66762	6.90272
CLASP2	hIC1	hIC2	23122	0.194753	0.289787	0.118318	0.000680787	0.0036964	0.00253657	0.00766818	-1.21077	-3.1639	-1.21752	-3.38001	7.88386	9.54557	8.07773	9.83476
PTPN9	hIC1	hIC2	5780	0.600391	0.680876	0.118142	0.00285798	0.00975282	0.00150865	0.00520243	-1.20616	-2.01156	-1.21703	-2.10891	4.89095	5.89926	4.96022	6.03672
APBA2	hIC1	hIC2	321	0.125633	0.205984	0.109552	0.00065507	0.00360908	7.86668e-05	0.00075431	-1.23353	-3.04416	-1.21498	-2.75731	6.87713	8.48317	6.8066	8.26986
AFAP1	hIC1	hIC2	60312	0.000677275	0.0028111	0.155785	0.016681	0.0350652	0.00150865	0.00520243	-1.42246	-2.82686	-1.21457	-1.75509	3.5487	5.04791	3.78211	4.59365
MRPL35	hIC1	hIC2	51318	0.210008	0.306994	0.13651	0.00109893	0.00504509	7.86668e-05	0.00075431	-1.23863	-2.08948	-1.21394	-1.94777	4.45515	5.5183	4.49574	5.45756
ZNF510	hIC1	hIC2	22869	0.00208454	0.00728407	0.0935397	0.0081724	0.0210842	0.00196317	0.00628623	-1.27308	-1.96937	-1.21309	-1.6964	3.58042	4.55815	3.57822	4.34069
LRRN3	hIC1	hIC2	54674	0.211779	0.30898	0.190007	0.0105044	0.0251185	0.00988754	0.0219653	-1.2966	-4.59044	-1.21166	-3.24301	7.41268	9.61131	8.01903	9.71637
TPX2	hIC1	hIC2	22974	0.951537	0.962966	0.122425	4.95257e-06	0.000193853	6.9926e-06	0.000197184	-1.27949	-3.47093	-1.21047	-2.62951	6.42348	8.2188	6.62698	8.02177
LOC81691	hIC1	hIC2	81691	0.623544	0.699869	0.157068	0.0206558	0.0408521	0.0213624	0.040611	-1.24074	-1.95775	-1.21018	-1.82413	4.02593	4.99513	4.12613	4.99334
ZNF462	hIC1	hIC2	58499	0.124969	0.205217	0.122446	0.000764635	0.00397868	0.000470253	0.00232686	-1.30794	-4.94921	-1.20942	-3.16276	7.49246	9.79966	7.9324	9.59359
ANKRD13B	hIC1	hIC2	124930	0.00426838	0.013326	0.136321	7.97813e-05	0.00090968	1.74815e-06	0.000113198	-1.21636	-1.81211	-1.20884	-1.77167	3.96408	4.82175	3.95102	4.77613
ZNF253	hIC1	hIC2	56242	0.00545449	0.0163386	0.162377	0.0220075	0.04272	0.0147107	0.0300809	-1.23675	-2.13401	-1.20853	-1.92117	4.61918	5.71275	4.51737	5.45936
ZNF516	hIC1	hIC2	9658	0.673215	0.741733	0.117343	0.0134168	0.0298437	0.00196317	0.00628623	-1.22685	-2.78449	-1.20851	-2.63354	6.51281	7.99022	6.69981	8.09682
SCRN1	hIC1	hIC2	9805	0.155082	0.242808	0.147504	0.000656445	0.00361286	0.000639823	0.00285363	-1.25225	-4.3508	-1.20773	-3.50222	8.40957	10.5309	8.70502	10.5133
LOC100505687	hIC1	hIC2	100505687	0.298751	0.402154	0.125659	7.35529e-05	0.000884828	0.000242993	0.0014837	-1.20926	-2.48727	-1.20501	-2.38777	6.28203	7.59659	6.12499	7.38066
PHLDA3	hIC1	hIC2	23612	4.0866e-05	0.000290831	0.113818	0.0249528	0.0470444	0.00988754	0.0219653	-1.27642	-1.73373	-1.20249	-1.50155	2.872	3.66589	2.89617	3.48262
MAFF	hIC1	hIC2	23764	0.929756	0.946792	0.146297	0.0119387	0.0275004	0.0177752	0.0348136	1.27646	3.61364	1.20014	2.63823	8.55774	6.70428	8.39269	6.99311
CBR1	hIC1	hIC2	873	0.0144971	0.0362254	0.107826	0.00262617	0.00915841	0.000639823	0.00285363	1.23607	2.72875	1.20038	2.43299	7.5829	6.13466	7.68417	6.40144
ECHDC3	hIC1	hIC2	79746	0.251315	0.351132	0.114224	0.00291604	0.0098893	0.00196317	0.00628623	1.30293	2.95016	1.20058	2.11382	6.71319	5.1524	6.46356	5.38371
CAST	hIC1	hIC2	831	0.536107	0.628177	0.102134	0.000104862	0.00109344	0.000117126	0.0009495	1.21065	2.89217	1.20079	2.75321	8.80561	7.27346	8.73807	7.27696
RORA	hIC1	hIC2	6095	5.1244e-06	6.77014e-05	0.190599	0.014297	0.031271	0.000169571	0.00119382	1.28577	1.69752	1.20106	1.44202	3.4349	2.67147	3.15457	2.62648
SRXN1	hIC1	hIC2	140809	0.947062	0.960058	0.098561	0.00144819	0.00604276	0.00150865	0.00520243	1.22877	2.36164	1.20127	2.12053	6.65926	5.41947	6.47241	5.38798
HLA-B	hIC1	hIC2	3106	0.819093	0.860605	0.129436	0.00047796	0.00297378	0.000639823	0.00285363	1.20973	3.78883	1.20313	3.68851	11.0849	9.16313	11.1531	9.27011
PFN4	hIC1	hIC2	375189	0.0380338	0.0799229	0.149657	0.0106139	0.0252701	0.0147107	0.0300809	1.22814	1.70069	1.20322	1.57584	4.12431	3.35818	3.88473	3.2286
AGTRAP	hIC1	hIC2	57085	0.362973	0.466731	0.168243	0.00398655	0.0124087	0.00150865	0.00520243	1.21158	2.1586	1.20478	2.05121	6.35668	5.24658	6.09777	5.06129
SNX14	hIC1	hIC2	57231	0.811815	0.855702	0.0930834	8.85709e-07	6.53551e-05	1.74815e-06	0.000113198	1.20558	2.88438	1.20482	2.89844	8.96218	7.43392	9.03086	7.49559
P2RX4	hIC1	hIC2	5025	0.999484	0.999674	0.113693	0.000479011	0.0029768	0.000339141	0.00186457	1.22239	2.26079	1.20545	2.1221	6.46846	5.29163	6.36897	5.28348
DNAJB9	hIC1	hIC2	4189	0.523004	0.617133	0.0991934	8.0357e-06	0.000259859	1.74815e-06	0.000113198	1.24694	3.19976	1.20554	2.66181	8.47299	6.79502	8.2841	6.87169
EGFL7	hIC1	hIC2	51162	0.0419586	0.0862016	0.165892	0.00233166	0.00843162	0.00196317	0.00628623	1.27506	1.8108	1.20572	1.5884	3.97098	3.11436	3.91272	3.24515
SFMBT2	hIC1	hIC2	57713	0.000108076	0.000623607	0.100667	0.00671813	0.0182668	0.000470253	0.00232686	1.36042	4.49296	1.20587	2.65588	8.18189	6.01422	8.25431	6.84512
LOC692247	hIC1	hIC2	692247	5.97992e-06	7.35777e-05	0.205757	0.0252007	0.0473754	0.0255178	0.0466832	1.2761	1.55485	1.20594	1.37849	2.9431	2.30632	2.71171	2.24862
COMTD1	hIC1	hIC2	118881	0.00227059	0.00782474	0.208376	0.00456704	0.0138223	0.0147107	0.0300809	1.21629	1.595	1.20605	1.57861	3.78765	3.1141	3.85521	3.19655
ELL3	hIC1	hIC2	80237	0.429523	0.530456	0.277195	0.00375878	0.0118979	0.00253657	0.00766818	1.3332	2.80882	1.20618	1.94272	5.96159	4.47163	5.60482	4.64674
PLK3	hIC1	hIC2	1263	0.0510803	0.101368	0.194157	0.0100556	0.0243316	0.00988754	0.0219653	1.23439	1.75609	1.20661	1.67195	4.27829	3.46592	4.3306	3.58907
ANXA2	hIC1	hIC2	302	0.0266031	0.0596807	0.123059	0.000180512	0.001562	6.9926e-06	0.000197184	1.22872	5.58307	1.20724	4.88131	13.3287	10.8477	13.3242	11.037
LRP10	hIC1	hIC2	26020	0.00366458	0.0117414	0.131171	0.000130748	0.00123786	1.22371e-05	0.00026522	1.24068	3.54687	1.20752	3.10621	9.41557	7.58903	9.51449	7.87933
HHAT	hIC1	hIC2	55733	0.376268	0.478629	0.132372	0.00206557	0.00777972	0.00150865	0.00520243	1.31063	2.06511	1.20845	1.65656	4.41433	3.36811	4.22157	3.49339
PPM1J	hIC1	hIC2	333926	0.000370972	0.001701	0.18332	0.0176254	0.0364376	0.0213624	0.040611	1.36477	1.92217	1.20854	1.44507	3.52718	2.58444	3.0781	2.54697
CA14	hIC1	hIC2	23632	0.00108006	0.00417768	0.104057	0.0240473	0.0457484	0.0064734	0.0158585	1.23191	3.74621	1.20979	3.5445	10.1216	8.21618	10.5274	8.70181
SSFA2	hIC1	hIC2	6744	0.336757	0.440252	0.121176	0.00168634	0.00669765	0.000639823	0.00285363	1.22438	2.83404	1.2099	2.63432	8.20058	6.69772	8.05513	6.65769
TSC22D3	hIC1	hIC2	1831	0.987029	0.990807	0.139149	0.00359203	0.011509	0.0064734	0.0158585	1.25592	2.98686	1.21301	2.58947	7.74712	6.16848	7.81688	6.44423
CPEB4	hIC1	hIC2	80315	0.872155	0.900226	0.13435	0.00412932	0.0127777	0.00196317	0.00628623	1.21807	2.46631	1.2152	2.41538	7.27464	5.97229	7.18408	5.91183
FAM57A	hIC1	hIC2	79850	0.00128772	0.00485208	0.145232	0.0101871	0.0245662	0.00802401	0.0187215	1.33254	3.12526	1.21552	2.24613	6.58772	4.94374	6.58422	5.41678
FERMT3	hIC1	hIC2	83706	0.000104528	0.000609505	0.114988	0.00400996	0.0124672	0.000169571	0.00119382	1.24713	1.55052	1.21584	1.4365	3.19317	2.56042	2.94362	2.42106
ALDOC	hIC1	hIC2	230	3.11103e-06	5.09917e-05	0.174722	0.0172078	0.0358013	0.0064734	0.0158585	1.42498	2.32319	1.21682	1.53727	4.07768	2.86157	3.48152	2.86115
MIPEP	hIC1	hIC2	4285	0.691452	0.756185	0.170682	0.0174567	0.0362038	0.0147107	0.0300809	1.26805	2.47181	1.21711	2.10443	6.17611	4.87054	6.01756	4.94414
ICAM2	hIC1	hIC2	3384	0.0505936	0.100546	0.260617	0.022552	0.0435174	0.0255178	0.0466832	1.24035	1.69579	1.21731	1.5919	3.93211	3.17016	3.75727	3.08652
WIPF1	hIC1	hIC2	7456	0.44497	0.544405	0.137551	0.000620434	0.00351784	0.000861838	0.00345328	1.22951	2.05371	1.21761	1.95875	5.56199	4.52376	5.42718	4.45725
GLRX	hIC1	hIC2	2745	0.810002	0.854306	0.156749	0.00310212	0.0103437	0.00114504	0.00420864	1.26755	1.98817	1.21807	1.76762	4.69713	3.70569	4.59031	3.7685
SPTLC2	hIC1	hIC2	9517	0.0176194	0.0424111	0.131234	0.000223691	0.00178842	7.86668e-05	0.00075431	1.25178	2.81396	1.21814	2.4588	7.42077	5.92817	7.2481	5.95014
OCIAD2	hIC1	hIC2	132299	0.000145121	0.000793703	0.0963545	0.00245634	0.00872867	1.74815e-06	0.000113198	1.38908	6.0065	1.21827	3.1419	9.23427	6.64775	9.21846	7.56682
RALB	hIC1	hIC2	5899	0.188178	0.282644	0.125034	0.000110091	0.00113272	0.000242993	0.0014837	1.20009	2.60765	1.21839	2.82052	8.29334	6.91059	8.34591	6.84995
CRIM1	hIC1	hIC2	51232	0.119817	0.198559	0.102473	0.00144746	0.00604276	0.000639823	0.00285363	1.24083	3.07311	1.2184	2.89792	8.34505	6.72535	8.5635	7.02849
BCAT2	hIC1	hIC2	587	0.165234	0.254972	0.143692	0.0162226	0.0343173	0.0120955	0.025747	1.22687	2.53085	1.21871	2.50547	7.2443	5.90467	7.38377	6.0587
PRR24	hIC1	hIC2	255783	0.999259	0.99964	0.111354	0.000268495	0.00202336	0.000242993	0.0014837	1.30125	3.28114	1.21873	2.46896	7.40445	5.69025	7.26519	5.96128
DUSP1	hIC1	hIC2	1843	0.00946078	0.0255782	0.148368	0.000752297	0.00393818	0.000639823	0.00285363	1.30686	3.20453	1.21901	2.31404	7.15529	5.47517	6.73707	5.52665
C7orf49	hIC1	hIC2	78996	0.0930265	0.161778	0.124053	0.00464266	0.0139306	0.00324282	0.00937112	1.27506	2.39939	1.21908	2.13781	5.85313	4.59046	6.09942	5.00329
ANXA2P2	hIC1	hIC2	304	0.00471394	0.0144167	0.115891	0.000318325	0.0022706	6.9926e-06	0.000197184	1.24181	2.35561	1.21991	2.20526	6.34803	5.11192	6.32915	5.1882
GABARAPL1	hIC1	hIC2	23710	0.988289	0.991693	0.0919009	3.17221e-05	0.000576967	3.32149e-05	0.000473402	1.21337	2.60053	1.2203	2.65701	7.84086	6.46206	7.80935	6.39955
JMY	hIC1	hIC2	133746	0.334767	0.438197	0.104881	2.27801e-05	0.000489679	0.000242993	0.0014837	1.20562	2.17433	1.22071	2.26132	6.57023	5.44966	6.51064	5.33348
TBC1D9	hIC1	hIC2	23158	0.0620631	0.118544	0.130166	0.000127672	0.00121975	0.000339141	0.00186457	1.206	2.55626	1.2208	2.71609	7.92688	6.57285	7.97012	6.52859
EPDR1	hIC1	hIC2	54749	0.0164763	0.0401758	0.127503	0.00832734	0.0213307	0.0041169	0.0112523	1.2551	2.87572	1.22174	2.58499	7.49776	5.97383	7.5493	6.17914
CD93	hIC1	hIC2	22918	0.516255	0.610956	0.161606	0.0035077	0.0113357	0.00114504	0.00420864	1.32769	3.93631	1.22216	2.68189	8.00951	6.03266	7.82973	6.40648
PIAS3	hIC1	hIC2	10401	0.187086	0.281348	0.22163	0.00120612	0.00534298	0.00150865	0.00520243	1.2567	2.90165	1.22279	2.53891	7.52395	5.98708	7.37766	6.03345
STAT5A	hIC1	hIC2	6776	1.6992e-05	0.000150546	0.254207	0.00717371	0.0191369	0.0213624	0.040611	1.41476	1.86812	1.22307	1.38821	3.07537	2.17378	2.59466	2.12143
AIF1	hIC1	hIC2	199	0.217186	0.315028	0.106643	0.000229698	0.00181714	0.000861838	0.00345328	1.21236	1.59823	1.22382	1.61415	3.86207	3.18559	3.77713	3.08635
GLB1	hIC1	hIC2	2720	0.457198	0.556253	0.0971438	1.33872e-06	8.27883e-05	1.74815e-06	0.000113198	1.23891	3.46519	1.22495	3.29644	9.2977	7.50476	9.3712	7.6503
PLSCR1	hIC1	hIC2	5359	0.829768	0.869036	0.130737	0.0102125	0.0246047	0.00988754	0.0219653	1.21258	2.88017	1.2255	3.03197	8.70533	7.17917	8.69673	7.09648
LOC100505761	hIC1	hIC2	100505761	0.70275	0.765986	0.130944	0.00123141	0.00542379	0.00150865	0.00520243	1.34666	3.0063	1.22604	2.1686	6.16878	4.58079	6.05738	4.94061
ORMDL2	hIC1	hIC2	29095	0.0243937	0.0556886	0.12786	0.00451728	0.0137352	0.000861838	0.00345328	1.2831	3.14954	1.2261	2.66192	7.50154	5.8464	7.65955	6.24708
APOC1	hIC1	hIC2	341	0.424631	0.525653	0.109383	7.56147e-05	0.000885184	0.000117126	0.0009495	1.227	3.63738	1.22743	3.60025	10.0694	8.20651	9.97396	8.12586
LRRC23	hIC1	hIC2	10233	1.39564e-05	0.000131894	0.239375	0.0179543	0.0368895	0.0064734	0.0158585	1.40406	1.96699	1.22918	1.43444	3.39143	2.41544	2.79162	2.27113
TUSC3	hIC1	hIC2	7991	0.133267	0.215471	0.115732	9.11099e-06	0.000277139	7.86668e-05	0.00075431	1.20986	2.89028	1.22969	3.17501	8.82741	7.29619	8.92333	7.25657
HEXB	hIC1	hIC2	3074	0.0122124	0.0316472	0.113382	5.43802e-05	0.000761098	6.9926e-06	0.000197184	1.22482	4.11635	1.23155	4.27168	11.1212	9.0798	11.1415	9.04674
DUSP23	hIC1	hIC2	54935	0.285773	0.38942	0.123975	0.000167485	0.00147392	0.000339141	0.00186457	1.24666	2.6731	1.23181	2.58912	7.16951	5.751	7.2932	5.92074
KLF2	hIC1	hIC2	10365	0.432657	0.533699	0.150091	0.00613571	0.0171362	0.00517977	0.013403	1.24608	3.27506	1.23187	3.03776	8.66655	6.95503	8.51651	6.9135
FTH1	hIC1	hIC2	2495	0.18491	0.279014	0.130375	1.49489e-07	2.37598e-05	3.4963e-06	0.000156736	1.20851	3.49447	1.23213	4.05893	10.462	8.65694	10.7278	8.70668
C8orf42	hIC1	hIC2	157695	0.933225	0.94915	0.120289	0.00180211	0.00698601	0.00253657	0.00766818	1.21103	1.97062	1.23214	2.08221	5.61603	4.63738	5.61614	4.55803
GIMAP2	hIC1	hIC2	26157	9.72586e-05	0.000575109	0.274981	0.00474594	0.0141757	0.0213624	0.040611	1.36705	1.97423	1.2332	1.5316	3.65473	2.67344	3.25239	2.63735
TRMT44	hIC1	hIC2	152992	2.83e-05	0.000217326	0.228791	0.00234487	0.00845742	0.000861838	0.00345328	1.22909	1.52734	1.23456	1.54595	3.27813	2.66711	3.30797	2.67948
PARP14	hIC1	hIC2	54625	0.0415672	0.0855652	0.127904	0.0124088	0.0281871	0.0147107	0.0300809	1.26235	2.85608	1.23478	2.59354	7.2851	5.77106	7.23114	5.85622
TMEM116	hIC1	hIC2	89894	0.0180258	0.0432108	0.167856	0.00588115	0.0166021	0.00988754	0.0219653	1.33263	2.87326	1.23566	2.11396	6.10046	4.57777	5.66257	4.58262
HLA-E	hIC1	hIC2	3133	0.0945163	0.163615	0.160202	1.74523e-06	9.85548e-05	3.4963e-06	0.000156736	1.25254	3.69441	1.23671	3.40939	9.35101	7.46567	9.24511	7.4756
RGS19	hIC1	hIC2	10287	0.00541154	0.0162377	0.139704	0.0035784	0.0114864	0.00114504	0.00420864	1.22944	2.60826	1.23674	2.67846	7.41119	6.02811	7.42545	6.00405
FAM84B	hIC1	hIC2	157638	0.803158	0.84811	0.128225	0.0127647	0.0286851	0.0255178	0.0466832	1.20285	2.15464	1.23675	2.31974	6.56694	5.4595	6.34149	5.12752
WHAMM	hIC1	hIC2	123720	0.896136	0.918193	0.11487	0.000898315	0.00440922	0.000861838	0.00345328	1.21032	2.38118	1.23702	2.64724	7.20291	5.95124	7.33004	5.92555
COL8A2	hIC1	hIC2	1296	6.12622e-07	2.99766e-05	0.236258	0.0236074	0.0450585	0.0064734	0.0158585	1.44013	2.03971	1.23719	1.46904	3.36483	2.33647	2.89424	2.33937
TPM1	hIC1	hIC2	7168	0.0219729	0.0510173	0.110706	0.000344441	0.00237397	6.9926e-06	0.000197184	1.24708	4.74105	1.23743	4.43232	11.332	9.08679	11.1952	9.04711
LPIN1	hIC1	hIC2	23175	0.512524	0.60805	0.195614	0.00482934	0.0143593	0.00114504	0.00420864	1.22402	2.95118	1.23844	3.16879	8.53085	6.96956	8.64245	6.97851
CCR10	hIC1	hIC2	2826	0.000387002	0.001762	0.138049	0.00198636	0.00754416	0.000339141	0.00186457	1.31149	1.70449	1.23854	1.47686	3.23919	2.46985	2.92074	2.3582
MUC1	hIC1	hIC2	4582	0.0743584	0.136384	0.139886	0.0071355	0.0190558	0.0147107	0.0300809	1.22613	2.47369	1.23903	2.50673	7.08491	5.77825	6.87245	5.54664
CEBPB	hIC1	hIC2	1051	0.642408	0.716748	0.103133	0.000383083	0.0025694	0.000470253	0.00232686	1.27686	4.14272	1.23954	3.49717	9.45711	7.40654	9.34637	7.54018
EFEMP2	hIC1	hIC2	30008	0.00448727	0.0139018	0.138615	0.0135476	0.0300373	0.0177752	0.0348136	1.22269	2.7568	1.23981	2.92216	8.03267	6.56967	7.9982	6.45116
SH3BP4	hIC1	hIC2	23677	0.0182323	0.0435863	0.166067	0.00734913	0.0194776	0.00988754	0.0219653	1.22523	3.33498	1.23983	3.60937	9.45293	7.71525	9.57287	7.72112
PITPNM1	hIC1	hIC2	9600	0.0288005	0.0634968	0.188398	0.00425523	0.0130672	0.0177752	0.0348136	1.20926	1.77547	1.23996	1.87846	4.78586	3.95766	4.69998	3.79043
RASSF3	hIC1	hIC2	283349	0.060469	0.115921	0.117138	0.00344955	0.0111961	0.000639823	0.00285363	1.34349	3.93942	1.24001	2.81265	7.73645	5.75846	7.70812	6.2162
KCTD15	hIC1	hIC2	79047	0.153084	0.240357	0.137945	3.30702e-05	0.000587978	0.000169571	0.00119382	1.22533	2.55074	1.24059	2.7719	7.34623	5.99532	7.58455	6.11368
PAQR8	hIC1	hIC2	85315	0.195574	0.290591	0.155445	0.00157613	0.00641831	0.00253657	0.00766818	1.21547	2.46736	1.24096	2.65121	7.35001	6.04704	7.24434	5.83769
TRPM7	hIC1	hIC2	54822	0.390799	0.492963	0.197824	0.0010724	0.00495169	0.00253657	0.00766818	1.23159	2.21417	1.24268	2.35518	6.09847	4.9517	6.32824	5.09241
HK1	hIC1	hIC2	3098	0.0222276	0.0515439	0.101819	1.30103e-08	5.70421e-06	1.74815e-06	0.000113198	1.22019	3.68564	1.2433	4.15749	10.4285	8.54661	10.5051	8.44936
ABCC5	hIC1	hIC2	10057	0.402036	0.504302	0.194478	0.000606427	0.00346502	0.00196317	0.00628623	1.25559	3.79345	1.24416	3.70038	9.44929	7.52578	9.61907	7.7314
RPL27A	hIC1	hIC2	6157	0.503191	0.599871	0.133955	0.00592517	0.0166994	0.0120955	0.025747	1.2778	2.21108	1.24491	2.05173	5.26556	4.12081	5.27043	4.23359
IRF1	hIC1	hIC2	3659	0.000557035	0.00239283	0.182061	0.00424505	0.0130552	0.000639823	0.00285363	1.34377	2.1681	1.24513	1.72628	4.36408	3.24765	4.00089	3.21323
PAPD5	hIC1	hIC2	64282	0.138353	0.222149	0.171941	0.000295431	0.00217168	0.000470253	0.00232686	1.20462	2.82694	1.24557	3.49532	8.8263	7.32705	9.15748	7.35206
EXPH5	hIC1	hIC2	23086	1.15372e-06	3.32486e-05	0.434	0.0162774	0.0343699	0.0255178	0.0466832	1.61516	2.74593	1.24655	1.49885	3.82628	2.36898	2.95191	2.36806
TOM1L1	hIC1	hIC2	10040	0.0821223	0.147108	0.098363	0.000507624	0.00310904	3.32149e-05	0.000473402	1.34904	4.93184	1.24667	3.30959	8.89766	6.59553	8.72663	6.99997
SLC7A6OS	hIC1	hIC2	84138	0.597642	0.679115	0.134103	6.20232e-05	0.000813158	3.32149e-05	0.000473402	1.24381	2.23571	1.24692	2.25687	5.92164	4.7609	5.93017	4.75585
SH3KBP1	hIC1	hIC2	30011	0.989162	0.992188	0.130447	0.000287441	0.00212641	0.000639823	0.00285363	1.22927	2.60758	1.24789	2.82032	7.41369	6.03098	7.53027	6.03441
OSBPL1A	hIC1	hIC2	114876	0.410602	0.512008	0.112732	2.05604e-06	0.000110116	6.9926e-06	0.000197184	1.25436	5.23578	1.25002	5.14683	11.7785	9.39005	11.8178	9.45414
NUDT16	hIC1	hIC2	131870	0.0143311	0.0358962	0.220966	6.90283e-05	0.000845919	7.86668e-05	0.00075431	1.30413	1.87207	1.25224	1.68407	3.87917	2.97453	3.73309	2.98114
FGF8	hIC1	hIC2	2253	2.93265e-06	4.92329e-05	0.286827	0.0191652	0.0387199	0.0120955	0.025747	1.43287	1.97639	1.25337	1.48142	3.25345	2.27058	2.80474	2.23776
KLHDC8B	hIC1	hIC2	200942	0.294461	0.397747	0.16278	0.00261227	0.00913422	0.00196317	0.00628623	1.25844	3.29797	1.255	3.14599	8.38297	6.6614	8.13788	6.48436
C1R	hIC1	hIC2	715	0.0283637	0.0627493	0.113441	0.00171501	0.0067735	5.24445e-05	0.000618138	1.31492	4.06655	1.2559	3.35108	8.45021	6.42641	8.56218	6.81755
PPP1R1C	hIC1	hIC2	151242	4.67198e-06	6.4148e-05	0.299586	0.00733343	0.0194557	0.00988754	0.0219653	1.35398	1.71069	1.25645	1.47636	2.9628	2.18822	2.75366	2.19161
ANXA1	hIC1	hIC2	301	0.0516067	0.102258	0.147774	0.0204931	0.0406222	0.00517977	0.013403	1.3159	5.22709	1.25682	4.01835	9.93903	7.55303	9.81988	7.81327
NAPRT1	hIC1	hIC2	93100	0.000430374	0.00192112	0.126648	0.000636567	0.00355948	7.86668e-05	0.00075431	1.35293	2.69366	1.2582	2.04707	5.48015	4.05058	5.03654	4.00298
C6orf165	hIC1	hIC2	154313	4.57564e-05	0.000316195	0.501113	0.00747966	0.0197437	0.00988754	0.0219653	1.63098	3.58471	1.25827	1.71068	4.76088	2.91902	3.77364	2.99907
STAB1	hIC1	hIC2	23166	6.80082e-05	0.00042566	0.245949	0.00696689	0.0187199	0.00262467	0.00792995	1.31735	1.68697	1.25947	1.53525	3.13177	2.37734	3.00201	2.38354
MAMDC2	hIC1	hIC2	256691	2.62536e-06	4.64354e-05	0.261791	0.0125271	0.0283539	0.0255178	0.0466832	1.4712	2.17085	1.26007	1.53383	3.49151	2.37325	2.99012	2.37299
ARHGAP44	hIC1	hIC2	9912	0.545413	0.635659	0.112207	0.000543968	0.00323919	0.000639823	0.00285363	1.32134	2.23743	1.26008	1.94454	4.77752	3.61567	4.64839	3.68896
PHLDA2	hIC1	hIC2	7262	0.0303138	0.0661381	0.253188	0.0091474	0.0227138	0.0213624	0.040611	1.32503	2.34293	1.26038	2.03929	5.00743	3.77912	4.97635	3.94828
CCDC3	hIC1	hIC2	83643	0.214354	0.311988	0.145252	0.0113445	0.0264452	0.0177752	0.0348136	1.2407	2.38172	1.26069	2.66665	6.45352	5.20151	6.84295	5.42793
C14orf142	hIC1	hIC2	84520	0.0928135	0.161462	0.133807	0.000566338	0.00330049	0.00114504	0.00420864	1.22135	3.2305	1.26095	3.8809	9.3345	7.64274	9.45366	7.49727
STK33	hIC1	hIC2	65975	0.00214041	0.00744952	0.113713	0.003485	0.0112828	0.000470253	0.00232686	1.39503	4.95694	1.26183	3.18902	8.15566	5.84621	8.06329	6.39018
APLP2	hIC1	hIC2	334	0.0335201	0.0717078	0.133379	1.74749e-06	9.85548e-05	3.4963e-06	0.000156736	1.2498	4.66359	1.26343	5.01816	11.1144	8.89299	11.1612	8.834
THEMIS2	hIC1	hIC2	9473	2.62041e-06	4.64354e-05	0.261281	0.0123755	0.028146	0.0177752	0.0348136	1.33999	1.70158	1.26495	1.51453	3.02244	2.25556	2.85918	2.2603
NEAT1	hIC1	hIC2	283131	0.0410133	0.0847909	0.156859	9.41689e-05	0.0010333	6.9926e-06	0.000197184	1.28984	4.26183	1.26512	3.81966	9.30748	7.21601	9.22609	7.29264
LOC100129104	hIC1	hIC2	100129104	0.000177517	0.0009276	0.244465	0.00742635	0.0196327	0.0147107	0.0300809	1.21915	1.56644	1.26597	1.70342	3.60206	2.95457	3.6576	2.88917
PRNP	hIC1	hIC2	5621	0.019494	0.0460361	0.157538	0.00118453	0.00528304	0.000117126	0.0009495	1.40883	8.19592	1.26626	4.50136	10.4583	7.42336	10.3218	8.15139
ZFP106	hIC1	hIC2	64397	0.0380126	0.0799102	0.120687	1.73282e-05	0.000416911	0.000117126	0.0009495	1.20961	3.61536	1.26736	4.9632	10.6996	8.84548	10.956	8.64468
CCDC102A	hIC1	hIC2	92922	0.59627	0.678109	0.143499	0.00116321	0.00522348	0.00114504	0.00420864	1.27505	2.21922	1.26745	2.13079	5.33127	4.18122	5.17207	4.08068
TGFBI	hIC1	hIC2	7045	0.325705	0.428795	0.193695	0.000150328	0.00135943	0.000339141	0.00186457	1.27932	4.30218	1.26832	4.29048	9.64149	7.53642	9.93198	7.83084
LOC100506599	hIC1	hIC2	100506599	0.000406868	0.00183967	0.257686	0.000618292	0.00351729	0.00114504	0.00420864	1.28539	1.66242	1.26843	1.61541	3.30266	2.56937	3.2695	2.5776
C7orf10	hIC1	hIC2	79783	8.5375e-06	9.38767e-05	0.312625	0.0114591	0.0266533	0.0213624	0.040611	1.37872	1.87733	1.26855	1.54812	3.30807	2.39938	2.97834	2.34783
ATP1A1	hIC1	hIC2	476	0.00347522	0.0112471	0.140808	0.000230731	0.00182256	6.9926e-06	0.000197184	1.23949	3.99252	1.27006	4.60325	10.3371	8.33976	10.3587	8.15602
ADAMTSL3	hIC1	hIC2	57188	4.05616e-06	5.94261e-05	0.456902	0.00977541	0.0238253	0.0213624	0.040611	1.72345	3.18507	1.27025	1.51398	3.98155	2.31023	2.81239	2.21404
RAB27A	hIC1	hIC2	5873	0.38908	0.49136	0.117184	0.000848581	0.00426322	0.00196317	0.00628623	1.3025	2.86755	1.27064	2.49845	6.54401	5.02419	6.20227	4.88124
ERMP1	hIC1	hIC2	79956	0.133148	0.21541	0.180103	0.000192237	0.00162364	0.000169571	0.00119382	1.23226	2.98004	1.27071	3.54811	8.35809	6.78276	8.57626	6.74921
C19orf66	hIC1	hIC2	55337	0.233076	0.331565	0.163783	0.0218506	0.0425255	0.00988754	0.0219653	1.21156	1.88978	1.27329	2.19067	5.25848	4.34026	5.27126	4.13988
LOC100287482	hIC1	hIC2	100287482	0.885352	0.909632	0.158504	0.013799	0.0304356	0.0177752	0.0348136	1.24261	2.21301	1.27334	2.37916	5.86976	4.72375	5.82514	4.57469
CSRP1	hIC1	hIC2	1465	0.21884	0.317041	0.127916	0.00199227	0.0075611	0.0041169	0.0112523	1.26481	2.60752	1.27403	2.66421	6.60401	5.22133	6.57271	5.159
PECR	hIC1	hIC2	55825	0.155333	0.242983	0.22822	0.00141258	0.00593669	0.00517977	0.013403	1.27167	2.39681	1.27414	2.41125	5.90321	4.6421	5.90169	4.6319
CRIP1	hIC1	hIC2	1396	0.29836	0.40208	0.22481	0.000850867	0.00426681	0.00114504	0.00420864	1.4418	4.00039	1.27422	2.68156	6.52737	4.52723	6.61264	5.18957
JAK1	hIC1	hIC2	3716	0.0470137	0.0948046	0.166715	5.23839e-06	0.000197664	1.22371e-05	0.00026522	1.24797	3.39991	1.2756	3.79249	8.88534	7.11985	8.90128	6.97814
FGL2	hIC1	hIC2	10875	0.00393853	0.0124744	0.170068	0.00701793	0.0188282	0.0213624	0.040611	1.23735	1.99277	1.27597	2.13006	5.18596	4.19119	5.04383	3.95293
GRM8	hIC1	hIC2	2918	3.79649e-06	5.64096e-05	0.35215	0.0136682	0.0302027	0.0120955	0.025747	1.53816	2.35683	1.276	1.54225	3.53512	2.29827	2.88969	2.26466
TUFT1	hIC1	hIC2	7286	0.505279	0.601359	0.171399	0.00312761	0.0104068	0.0064734	0.0158585	1.38395	4.15879	1.27607	2.81369	7.41144	5.35527	6.89852	5.40606
RRAGD	hIC1	hIC2	58528	0.0107646	0.0285297	0.163621	0.0246076	0.0465105	0.0255178	0.0466832	1.40393	5.68738	1.27621	3.62846	8.71618	6.20841	8.59111	6.73175
CD97	hIC1	hIC2	976	0.942799	0.956661	0.20902	0.00656899	0.0180389	0.00517977	0.013403	1.3557	2.6175	1.27689	2.26748	5.29086	3.90267	5.44668	4.26559
C14orf45	hIC1	hIC2	80127	0.216152	0.31405	0.27255	0.00784673	0.0204452	0.0177752	0.0348136	1.47748	3.98242	1.27704	2.27676	6.16898	4.17534	5.47149	4.28451
ETS2	hIC1	hIC2	2114	0.477025	0.574335	0.169614	0.00585519	0.0165522	0.0064734	0.0158585	1.24964	2.32797	1.27953	2.44645	6.1023	4.88323	5.90802	4.61733
SPATA20	hIC1	hIC2	64847	0.128295	0.208969	0.197227	0.0100574	0.0243316	0.0177752	0.0348136	1.252	2.58458	1.27968	2.65216	6.80615	5.43622	6.43852	5.03135
TAP1	hIC1	hIC2	6890	0.691642	0.756236	0.157212	0.000312053	0.00225133	0.000470253	0.00232686	1.28957	3.64182	1.27974	3.42782	8.30398	6.43932	8.13076	6.35347
LOC729013	hIC1	hIC2	729013	0.00362399	0.0116541	0.135982	0.00505607	0.01489	0.00988754	0.0219653	1.31314	2.55338	1.28009	2.25608	5.67124	4.31883	5.36474	4.19092
SLC31A2	hIC1	hIC2	1318	0.369282	0.472872	0.156465	0.00431328	0.0132067	0.0120955	0.025747	1.27804	2.09023	1.28135	2.03572	4.88926	3.8256	4.67064	3.6451
SERINC5	hIC1	hIC2	256987	0.0110705	0.0291931	0.102285	0.00279208	0.00962185	0.00253657	0.00766818	1.20216	3.87037	1.28196	6.04524	11.6103	9.65783	11.8021	9.20626
SLC46A3	hIC1	hIC2	283537	0.0105169	0.0280147	0.119961	0.0222768	0.0430991	0.0255178	0.0466832	1.29961	2.70936	1.28242	2.56719	6.23739	4.79944	6.17641	4.81622
CYBA	hIC1	hIC2	1535	0.902922	0.923703	0.135304	0.000646555	0.00359472	0.000639823	0.00285363	1.32116	3.41244	1.28269	3.08483	7.28456	5.51376	7.37412	5.74893
DDX60	hIC1	hIC2	55601	0.682644	0.749522	0.151237	0.000460425	0.00290385	0.000639823	0.00285363	1.26532	3.55891	1.28279	3.84031	8.73419	6.90276	8.80567	6.86445
ZFP36	hIC1	hIC2	7538	0.444863	0.544402	0.163796	0.000234387	0.00183761	0.000639823	0.00285363	1.32433	4.15349	1.28481	3.58468	8.38842	6.3341	8.30885	6.46701
FNDC4	hIC1	hIC2	64838	0.309927	0.41342	0.205436	0.012382	0.028146	0.0147107	0.0300809	1.2544	1.8085	1.28697	1.93682	4.21479	3.36	4.27695	3.32326
PDLIM1	hIC1	hIC2	9124	0.288763	0.392373	0.15668	0.0190266	0.0385159	0.0255178	0.0466832	1.23798	2.85013	1.28743	3.47496	7.86052	6.34949	8.04888	6.25188
LAPTM5	hIC1	hIC2	7805	0.195811	0.290809	0.157831	0.000193967	0.00163248	0.000117126	0.0009495	1.27815	3.9208	1.28887	4.19201	9.05779	7.08664	9.22527	7.15763
C1orf162	hIC1	hIC2	128346	0.224311	0.322543	0.193896	0.000701265	0.00376596	0.00114504	0.00420864	1.48329	3.20314	1.28888	2.15462	5.15462	3.47514	4.94099	3.83356
ICAM3	hIC1	hIC2	3385	0.599811	0.680659	0.173948	5.57642e-05	0.000768632	3.4963e-06	0.000156736	1.45519	3.17853	1.28909	2.18858	5.33358	3.66522	5.03881	3.90882
ZNRF2	hIC1	hIC2	223082	0.070907	0.131277	0.2314	0.00136422	0.00580791	0.00253657	0.00766818	1.25565	1.87478	1.29034	2.02536	4.45353	3.54681	4.52499	3.50681
LXN	hIC1	hIC2	56925	0.000447181	0.00198406	0.122167	0.00364639	0.0116405	0.000470253	0.00232686	1.498	6.62438	1.29147	3.54721	8.2053	5.47751	8.09386	6.26718
ST8SIA5	hIC1	hIC2	29906	5.31366e-06	6.91567e-05	0.586327	0.0168234	0.035225	0.0255178	0.0466832	1.60107	2.61934	1.29183	1.55239	3.70042	2.31121	2.80864	2.17415
UNC119	hIC1	hIC2	9094	0.176622	0.269355	0.134509	9.67145e-05	0.00104591	0.000169571	0.00119382	1.31068	2.69474	1.29327	2.51017	6.0334	4.60325	5.85533	4.52755
CTNS	hIC1	hIC2	1497	0.194025	0.289355	0.120521	0.000402172	0.00265333	0.000861838	0.00345328	1.2909	2.02301	1.29357	2.00515	4.51086	3.49436	4.42265	3.41894
DKK3	hIC1	hIC2	27122	0.929388	0.946716	0.169401	1.10379e-05	0.000321631	3.4963e-06	0.000156736	1.40664	6.76127	1.29518	4.21131	9.53798	6.78068	9.10145	7.02718
PPL	hIC1	hIC2	5493	0.054037	0.106231	0.115931	0.000464334	0.00292369	0.000242993	0.0014837	1.28028	3.42072	1.29623	3.41837	8.1047	6.3304	7.75965	5.98634
IFI27	hIC1	hIC2	3429	0.592586	0.675383	0.175453	0.0165249	0.0348086	0.00802401	0.0187215	1.30937	4.16426	1.2964	3.98549	8.71057	6.65252	8.7248	6.73004
SLC16A3	hIC1	hIC2	9123	0.00367064	0.0117537	0.159889	0.0225594	0.0435174	0.00517977	0.013403	1.26067	1.87986	1.29672	1.95608	4.40399	3.49336	4.2302	3.26223
CAPN1	hIC1	hIC2	823	0.0699747	0.13001	0.176641	0.00284157	0.0097158	0.00196317	0.00628623	1.29084	2.26375	1.29827	2.26825	5.23152	4.0528	5.14308	3.9615
SLC39A4	hIC1	hIC2	55630	0.117143	0.1948	0.218487	0.00263927	0.00919188	0.00324282	0.00937112	1.32446	2.27444	1.29843	2.11199	4.83931	3.6538	4.69287	3.61427
HLA-F	hIC1	hIC2	3134	0.177779	0.270825	0.191743	0.000184038	0.00157679	0.000169571	0.00119382	1.25893	3.71008	1.30048	4.48172	9.19619	7.30474	9.36599	7.20194
IFITM2	hIC1	hIC2	10581	0.059607	0.11473	0.139542	0.0151161	0.0325874	0.00988754	0.0219653	1.25429	3.63323	1.30189	4.31145	9.18077	7.31952	9.09133	6.98316
ABCG1	hIC1	hIC2	9619	0.749816	0.804086	0.254153	0.0051728	0.0151065	0.00196317	0.00628623	1.40247	3.23033	1.30371	2.38169	5.89488	4.2032	5.37426	4.12228
FUCA1	hIC1	hIC2	2517	0.00908302	0.024837	0.162683	2.17197e-05	0.000485924	1.74815e-06	0.000113198	1.31353	4.45053	1.30451	4.30537	9.02396	6.86998	9.02268	6.91654
KIT	hIC1	hIC2	3815	0.0477978	0.0962009	0.173903	0.00324862	0.0107029	0.00196317	0.00628623	1.36486	3.23811	1.30452	2.83258	6.34124	4.64608	6.43484	4.93272
LTB	hIC1	hIC2	4050	2.73559e-05	0.000211937	0.383311	0.0115072	0.0267532	0.00517977	0.013403	1.39396	1.97005	1.30469	1.65765	3.46131	2.48308	3.12219	2.39305
TMEM176A	hIC1	hIC2	55365	0.0016338	0.00593898	0.255249	0.0188904	0.038314	0.0064734	0.0158585	1.35549	2.15722	1.30504	1.88642	4.2293	3.12013	3.91744	3.00179
PPP1R3B	hIC1	hIC2	79660	0.000347114	0.0016069	0.275319	0.00503028	0.0148374	0.00150865	0.00520243	1.39441	2.33916	1.30514	1.91893	4.33443	3.10844	4.02186	3.08156
FAM71E1	hIC1	hIC2	112703	0.00100342	0.00391881	0.263838	0.000659526	0.00362221	0.00324282	0.00937112	1.38172	1.90494	1.30675	1.68772	3.36544	2.43569	3.21659	2.46152
SERPINE1	hIC1	hIC2	5054	6.05683e-05	0.000389315	0.264387	0.0130557	0.0291888	0.0064734	0.0158585	1.49359	3.12424	1.30701	1.94658	4.97322	3.32971	4.09095	3.13001
NLRX1	hIC1	hIC2	79671	0.0317372	0.068729	0.141381	1.50306e-06	8.85791e-05	1.74815e-06	0.000113198	1.3174	2.46067	1.30732	2.34632	5.3919	4.09285	5.23408	4.00369
RRAS2	hIC1	hIC2	22800	0.00215559	0.00748081	0.171326	0.0126335	0.0284877	0.00253657	0.00766818	1.27334	3.16961	1.30738	3.63259	7.75297	6.08867	7.9154	6.0544
CCDC113	hIC1	hIC2	29070	0.579234	0.663192	0.246939	0.00564794	0.0161436	0.00802401	0.0187215	1.28849	3.37329	1.30822	3.54629	7.83465	6.0805	7.75156	5.92525
MYO10	hIC1	hIC2	4651	0.165736	0.255447	0.147701	0.00274215	0.00951227	0.00150865	0.00520243	1.26198	2.84333	1.30898	3.37205	7.26224	5.75466	7.42907	5.67545
PAWR	hIC1	hIC2	5074	0.279538	0.383515	0.138432	0.00381808	0.0120347	0.00253657	0.00766818	1.29115	2.55196	1.30926	2.74432	5.99386	4.64225	6.16584	4.70939
KIAA0556	hIC1	hIC2	23247	0.00125625	0.00475743	0.206721	0.000830172	0.00419485	0.00196317	0.00628623	1.20963	2.19062	1.30942	3.06469	6.52816	5.39682	6.83749	5.22175
CARD6	hIC1	hIC2	84674	0.0011802	0.00450847	0.222678	0.00493139	0.0146293	0.0147107	0.0300809	1.37282	2.06604	1.31033	1.80604	3.8548	2.80793	3.60101	2.74818
MAF	hIC1	hIC2	4094	0.458923	0.557446	0.294448	0.00139441	0.00587445	0.00988754	0.0219653	1.3177	2.46129	1.31042	2.52967	5.38946	4.09005	5.65227	4.31332
GPR160	hIC1	hIC2	26996	3.41741e-05	0.000249991	0.211896	0.00279663	0.00962676	5.24445e-05	0.000618138	1.59189	2.43652	1.3114	1.57203	3.45552	2.1707	2.7484	2.09577
HENMT1	hIC1	hIC2	113802	0.136129	0.219084	0.216244	1.31278e-05	0.000354269	7.86668e-05	0.00075431	1.29095	2.6718	1.31197	2.91611	6.29093	4.87312	6.49333	4.94929
CCDC28A	hIC1	hIC2	25901	0.778179	0.826392	0.155031	9.22289e-07	6.53551e-05	1.74815e-06	0.000113198	1.34631	4.91454	1.31225	4.34794	8.93004	6.63298	8.91072	6.79039
PKNOX2	hIC1	hIC2	63876	0.0230912	0.0532132	0.347469	0.00674645	0.0183248	0.0064734	0.0158585	1.30304	2.36917	1.31373	2.38443	5.35074	4.10636	5.24962	3.99598
LAMA2	hIC1	hIC2	3908	0.00622476	0.0181794	0.257631	0.0178665	0.0367633	0.00802401	0.0187215	1.29577	3.35341	1.31376	3.75013	7.64769	5.90206	7.98464	6.0777
AVEN	hIC1	hIC2	57099	0.00825223	0.0229618	0.184	0.0109481	0.0258545	0.0064734	0.0158585	1.20817	2.16448	1.31603	3.00353	6.46562	5.3516	6.60726	5.02061
CYB561	hIC1	hIC2	1534	0.0571783	0.111321	0.214475	3.96982e-05	0.000634808	7.86668e-05	0.00075431	1.32418	3.849	1.31645	3.64177	7.94257	5.99809	7.75705	5.89241
COL18A1	hIC1	hIC2	80781	0.683657	0.750164	0.142506	0.000264953	0.00200531	0.000470253	0.00232686	1.31653	3.58369	1.31677	3.65027	7.65913	5.81769	7.76502	5.89702
OPTN	hIC1	hIC2	10133	0.197017	0.291909	0.167097	0.000172169	0.00150435	7.86668e-05	0.00075431	1.41097	5.69181	1.31711	4.04889	8.61361	6.10473	8.3797	6.36217
C9orf116	hIC1	hIC2	138162	0.553717	0.641822	0.198305	0.00465508	0.0139519	0.0064734	0.0158585	1.37825	3.12657	1.31731	2.67049	5.99248	4.3479	5.88307	4.46596
DNAJC15	hIC1	hIC2	29103	0.663201	0.734478	0.153752	8.60699e-07	6.53551e-05	6.9926e-06	0.000197184	1.31949	5.00352	1.31964	5.00735	9.59374	7.2708	9.59488	7.27083
PNPO	hIC1	hIC2	55163	0.0865085	0.152876	0.176291	3.13134e-05	0.000574261	0.000169571	0.00119382	1.268	2.09847	1.32033	2.3087	5.0594	3.99006	4.97538	3.7683
EOGT	hIC1	hIC2	285203	0.0299846	0.0655835	0.170099	0.0116275	0.0269374	0.00988754	0.0219653	1.23948	2.60816	1.32055	3.42546	7.15808	5.77505	7.31764	5.54134
SOD2	hIC1	hIC2	6648	0.454735	0.554027	0.131473	0.000304453	0.00221786	3.32149e-05	0.000473402	1.40614	4.3812	1.32057	3.26801	7.37906	5.24774	7.03777	5.32936
B3GNT9	hIC1	hIC2	84752	0.125545	0.205905	0.145751	0.000100819	0.00106543	3.32149e-05	0.000473402	1.35599	1.90483	1.32139	1.7533	3.54117	2.6115	3.33065	2.52057
MYADM	hIC1	hIC2	91663	0.207039	0.303754	0.171167	0.00322236	0.0106408	0.0041169	0.0112523	1.26768	3.7878	1.32175	4.60132	9.09916	7.1778	9.04596	6.84392
DRAM1	hIC1	hIC2	55332	0.146928	0.233102	0.224428	0.00175294	0.00688188	0.000861838	0.00345328	1.39475	3.41037	1.32306	2.66952	6.25356	4.48364	5.80141	4.38483
MOSPD1	hIC1	hIC2	56180	0.0795158	0.143616	0.261527	6.08395e-05	0.000803786	2.09778e-05	0.000359571	1.3931	3.82051	1.32474	3.16419	6.85306	4.91929	6.77921	5.11738
NR1D2	hIC1	hIC2	9975	0.0131975	0.033586	0.179022	0.000388071	0.00258961	0.000861838	0.00345328	1.24966	2.87855	1.32689	3.80054	7.63513	6.10979	7.81877	5.89257
CD83	hIC1	hIC2	9308	0.645966	0.719799	0.152129	0.000544617	0.00323919	0.000861838	0.00345328	1.30781	3.66139	1.32833	3.93006	7.95533	6.08294	7.98853	6.01398
UVRAG	hIC1	hIC2	7405	0.032281	0.0695143	0.274963	5.98255e-05	0.000794392	1.22371e-05	0.00026522	1.33819	3.47935	1.32937	3.45472	7.11782	5.319	7.21882	5.43025
PLXDC1	hIC1	hIC2	57125	0.161594	0.250535	0.191104	0.00576296	0.0164008	0.0041169	0.0112523	1.27407	2.92658	1.32964	3.6786	7.20177	5.65256	7.57974	5.70058
CEBPD	hIC1	hIC2	1052	0.31895	0.422448	0.159874	0.000279835	0.00207601	0.000339141	0.00186457	1.33675	4.82966	1.32998	5.01505	9.0186	6.74668	9.37597	7.04971
C1S	hIC1	hIC2	716	0.244217	0.343686	0.176652	8.68309e-08	1.5831e-05	6.9926e-06	0.000197184	1.36296	3.81863	1.33007	3.48671	7.25882	5.32576	7.26096	5.45909
LOC100289019	hIC1	hIC2	100289019	0.368995	0.472856	0.178863	0.000318444	0.0022706	0.00114504	0.00420864	1.27418	2.23683	1.33177	2.61127	5.3976	4.23615	5.5586	4.17385
CFB	hIC1	hIC2	629	1.33107e-05	0.000127399	0.324063	0.00589427	0.0166212	0.000470253	0.00232686	1.61966	3.58671	1.33299	2.00817	4.81632	2.97366	4.02664	3.02077
STX18	hIC1	hIC2	53407	0.0425775	0.0871659	0.199958	0.000326347	0.00230686	0.00196317	0.00628623	1.23239	2.82703	1.3341	4.27387	7.95102	6.45173	8.3678	6.27226
KCNK1	hIC1	hIC2	3775	0.00970647	0.0261482	0.151627	0.00276974	0.0095682	0.00150865	0.00520243	1.25531	1.70571	1.33431	1.92097	3.78772	3.01735	3.75906	2.81722
CHKA	hIC1	hIC2	1119	0.0120232	0.0312688	0.177093	0.000184285	0.00157679	2.09778e-05	0.000359571	1.30842	5.13503	1.33477	5.48918	10.0135	7.6531	9.79477	7.33818
CIB1	hIC1	hIC2	10519	0.0066261	0.0191376	0.148736	0.00231177	0.00837294	0.000242993	0.0014837	1.33456	4.42489	1.33611	4.65477	8.55905	6.41341	8.81987	6.60116
FGFR2	hIC1	hIC2	2263	0.000222312	0.00111506	0.150589	0.0111823	0.0262017	0.00517977	0.013403	1.44939	7.01415	1.33663	5.16831	9.06373	6.25346	9.40917	7.03947
SLC35F5	hIC1	hIC2	80255	0.0330424	0.0709114	0.148901	7.12473e-09	4.61943e-06	1.74815e-06	0.000113198	1.28096	6.04513	1.33758	8.30405	11.8348	9.23898	12.0999	9.04612
TMEM64	hIC1	hIC2	169200	0.513034	0.60838	0.158897	6.21459e-07	5.52466e-05	3.4963e-06	0.000156736	1.39401	3.8266	1.33761	3.26474	6.8498	4.91374	6.76298	5.05602
ATP7B	hIC1	hIC2	540	0.434891	0.536231	0.20823	0.00274875	0.00952887	0.00517977	0.013403	1.34857	2.91766	1.33785	2.79003	5.97663	4.43182	5.86181	4.38153
KLHDC9	hIC1	hIC2	126823	0.0319622	0.06896	0.101531	0.00166607	0.00663544	0.000242993	0.0014837	1.36122	4.48971	1.33939	4.17156	8.1647	5.99808	8.13205	6.07146
PARVA	hIC1	hIC2	55742	0.668695	0.739003	0.12416	3.55814e-05	0.000609884	0.000117126	0.0009495	1.29451	2.72024	1.33991	3.09025	6.34586	4.90213	6.41637	4.78864
ST3GAL5	hIC1	hIC2	8869	0.302145	0.405826	0.192448	2.63607e-08	8.64138e-06	1.74815e-06	0.000113198	1.386	3.80335	1.34048	3.28716	6.92014	4.99287	6.75926	5.04241
ANXA4	hIC1	hIC2	307	0.679057	0.746683	0.235532	0.00747714	0.0197437	0.00517977	0.013403	1.27548	3.89223	1.34054	4.78001	9.07751	7.11691	8.88469	6.62768
GLB1L	hIC1	hIC2	79411	0.00014046	0.000774669	0.233404	0.00463616	0.0139271	0.0041169	0.0112523	1.43534	2.25604	1.34096	1.84567	3.87004	2.69625	3.47726	2.59311
FAM46C	hIC1	hIC2	54855	0.00324132	0.0106388	0.310974	0.000114956	0.00115951	6.9926e-06	0.000197184	1.341	2.29595	1.34156	2.30417	4.71548	3.51639	4.72994	3.52569
ARL4D	hIC1	hIC2	379	0.198576	0.293886	0.21006	3.71648e-05	0.000626782	3.32149e-05	0.000473402	1.33691	2.73485	1.34171	2.75145	5.75969	4.30822	5.73341	4.27322
TMBIM1	hIC1	hIC2	64114	0.249272	0.349194	0.177871	0.000709812	0.00379121	0.000861838	0.00345328	1.29793	4.13883	1.34183	4.66696	8.92737	6.87814	8.72428	6.50179
MSN	hIC1	hIC2	4478	0.000974203	0.00381605	0.159116	0.00020804	0.00170224	3.4963e-06	0.000156736	1.40732	6.32639	1.34225	5.15475	9.19525	6.53387	9.27872	6.91282
TMEM150A	hIC1	hIC2	129303	0.288626	0.39229	0.185244	4.43182e-06	0.000180193	2.09778e-05	0.000359571	1.34637	2.61492	1.34258	2.53224	5.39052	4.00375	5.25313	3.91271
BHLHE40	hIC1	hIC2	8553	0.218876	0.317041	0.164982	3.24995e-05	0.000584811	2.09778e-05	0.000359571	1.39666	2.71179	1.34402	2.34451	5.06768	3.62843	4.80263	3.57334
NUDT7	hIC1	hIC2	283927	0.874935	0.901755	0.184771	0.0066213	0.0181113	0.0120955	0.025747	1.31923	3.61587	1.34625	3.83989	7.6631	5.80876	7.54709	5.60602
MICALL2	hIC1	hIC2	79778	0.324548	0.427488	0.194136	0.000850921	0.00426681	0.000470253	0.00232686	1.29298	2.70291	1.34678	3.11995	6.33072	4.89621	6.37519	4.73367
BLVRB	hIC1	hIC2	645	0.0527446	0.10408	0.155498	1.38879e-05	0.000359216	3.32149e-05	0.000473402	1.29285	3.72159	1.34723	4.45525	8.36994	6.47402	8.3633	6.20779
PLA2G16	hIC1	hIC2	11145	0.00866894	0.023868	0.132868	0.00146763	0.00609481	0.000117126	0.0009495	1.42965	6.93527	1.34727	5.51749	9.29684	6.50289	9.55949	7.09548
PRSS23	hIC1	hIC2	11098	0.463589	0.561294	0.225891	0.00953959	0.0233804	0.0147107	0.0300809	1.31788	3.26757	1.3475	3.43251	7.08201	5.37379	6.89942	5.12015
LPIN2	hIC1	hIC2	9663	0.18938	0.283881	0.196187	0.00102141	0.00479187	0.00114504	0.00420864	1.27648	3.9234	1.34765	5.26921	9.1051	7.13299	9.29414	6.89655
BBS12	hIC1	hIC2	166379	0.312541	0.41606	0.208364	0.00101356	0.00476355	0.00196317	0.00628623	1.33677	2.52479	1.34783	2.62357	5.30371	3.96755	5.39213	4.0006
SGK1	hIC1	hIC2	6446	0.690826	0.755954	0.153401	4.07498e-06	0.000173766	1.74815e-06	0.000113198	1.42924	8.41481	1.34897	5.99474	10.2319	7.15898	9.98739	7.4037
DFNB59	hIC1	hIC2	494513	0.00326093	0.0106721	0.32656	0.00154914	0.00633301	0.00253657	0.00766818	1.39663	2.03045	1.34983	1.87058	3.59803	2.57623	3.48614	2.58265
MPC1	hIC1	hIC2	51660	0.106604	0.180542	0.174369	0.000328228	0.00231404	0.000861838	0.00345328	1.26038	4.87538	1.35051	8.0282	11.0631	8.77758	11.5786	8.57355
FRMD4B	hIC1	hIC2	23150	0.00067745	0.0028111	0.184454	0.00767649	0.0201316	0.00802401	0.0187215	1.3804	6.47935	1.3509	6.00889	9.78268	7.08684	9.95976	7.37267
PNP	hIC1	hIC2	4860	0.455437	0.554624	0.19155	0.000376607	0.00253244	0.00150865	0.00520243	1.29709	2.85952	1.35131	3.43094	6.61776	5.10199	6.84143	5.06283
STAT6	hIC1	hIC2	6778	0.00617985	0.0181181	0.178541	2.68256e-05	0.000540625	1.74815e-06	0.000113198	1.31237	3.06402	1.35242	3.36058	6.78688	5.17145	6.71072	4.96201
FBN1	hIC1	hIC2	2200	0.0395612	0.082406	0.17399	0.00163275	0.00657417	0.000470253	0.00232686	1.45516	4.56586	1.35377	3.49483	7.0043	4.81342	6.90808	5.10286
RAI14	hIC1	hIC2	26064	0.010268	0.0274353	0.162495	0.000151451	0.00136463	0.000861838	0.00345328	1.25337	4.89703	1.35423	8.44816	11.3375	9.04563	11.7698	8.69113
NEU1	hIC1	hIC2	4758	0.307116	0.411057	0.148406	0.000442647	0.00283478	0.000117126	0.0009495	1.3489	4.07603	1.35463	4.15379	7.83726	5.81009	7.84766	5.79323
LOC100505702	hIC1	hIC2	100505702	2.08513e-05	0.00017668	0.50454	0.00379425	0.0119753	0.00988754	0.0219653	1.48912	2.30521	1.3571	1.83693	3.66829	2.4634	3.33401	2.45672
COL11A1	hIC1	hIC2	1301	0.00410539	0.0128862	0.19709	0.0160906	0.0341404	0.00988754	0.0219653	1.41068	9.08617	1.35717	7.95453	10.9359	7.75227	11.368	8.37627
PLEKHH2	hIC1	hIC2	130271	2.20049e-06	4.3e-05	0.364674	0.0135497	0.0300373	0.0147107	0.0300809	1.59088	2.72989	1.35742	1.83434	3.90084	2.452	3.32406	2.4488
C3orf78	hIC1	hIC2	440957	0.448442	0.547887	0.225823	0.000937698	0.0045207	0.000861838	0.00345328	1.37358	2.93894	1.35771	2.8259	5.71856	4.16327	5.68847	4.18976
STARD13	hIC1	hIC2	90627	0.131349	0.213091	0.221033	0.0177006	0.0365186	0.0120955	0.025747	1.33694	2.89894	1.35787	2.90101	6.09274	4.55722	5.83023	4.29367
FBN2	hIC1	hIC2	2201	0.428886	0.529914	0.194608	0.023376	0.0447471	0.0213624	0.040611	1.34005	5.43838	1.3616	6.10337	9.6279	7.18472	9.82649	7.21688
SRGN	hIC1	hIC2	5552	0.256004	0.356922	0.170852	1.70662e-05	0.0004125	0.000117126	0.0009495	1.31447	5.86966	1.3621	7.44324	10.6725	8.11924	10.8936	7.99771
PPP2R3B-AS1	hIC1	hIC2	283981	0.113422	0.189639	0.259503	0.0119005	0.0274607	0.0213624	0.040611	1.28789	2.31107	1.36213	2.68859	5.4066	4.19804	5.36696	3.94011
ANXA11	hIC1	hIC2	311	0.18627	0.280502	0.123518	0.00117583	0.00525764	0.00114504	0.00420864	1.26594	2.47317	1.36234	3.17293	6.21862	4.91225	6.26324	4.59742
FLT1	hIC1	hIC2	2321	0.646639	0.72009	0.149891	0.00376759	0.0119186	0.0147107	0.0300809	1.25952	2.16942	1.36287	2.69172	5.42253	4.30522	5.36525	3.93672
MDM1	hIC1	hIC2	56890	0.0652586	0.123213	0.235156	0.000255521	0.00196232	0.00253657	0.00766818	1.28636	3.03744	1.36374	3.86421	7.20017	5.59732	7.3117	5.36152
IL17RD	hIC1	hIC2	54756	0.00273751	0.00918046	0.219954	0.000231531	0.00182613	1.22371e-05	0.00026522	1.41014	8.00945	1.36425	6.76471	10.3205	7.3188	10.3298	7.5718
LOC100505875	hIC1	hIC2	100505875	2.29078e-06	4.35332e-05	0.477952	0.0110089	0.0259512	0.0120955	0.025747	1.87339	3.88029	1.36459	1.76099	4.1959	2.23973	3.05556	2.23917
RIN2	hIC1	hIC2	54453	0.115785	0.192852	0.195158	6.05144e-05	0.00080151	2.09778e-05	0.000359571	1.34467	6.67687	1.36471	7.31881	10.6863	7.94712	10.7454	7.87377
CARD16	hIC1	hIC2	114769	0.000550384	0.00236995	0.366195	0.00668518	0.018215	0.00988754	0.0219653	1.48208	2.72358	1.3652	2.12828	4.44399	2.99848	4.07352	2.98383
EID3	hIC1	hIC2	493861	0.000633144	0.00266093	0.329119	0.000648351	0.00359472	0.00324282	0.00937112	1.33497	1.91993	1.36615	2.04555	3.7504	2.80934	3.85234	2.81985
NID2	hIC1	hIC2	22795	0.751662	0.805736	0.258306	0.00470066	0.0140725	0.00802401	0.0187215	1.41015	5.02405	1.3668	4.55838	8.00694	5.67809	8.15506	5.96654
YPEL2	hIC1	hIC2	388403	0.437738	0.538343	0.164022	0.000212859	0.00172557	0.000117126	0.0009495	1.30737	2.36866	1.36889	2.68919	5.29151	4.04745	5.29598	3.86881
DHRS4-AS1	hIC1	hIC2	55449	0.00140323	0.00521816	0.134687	0.0033712	0.0110031	0.000242993	0.0014837	1.39861	4.23881	1.36907	3.90159	7.31095	5.22729	7.28579	5.32173
TBC1D19	hIC1	hIC2	55296	0.00599927	0.0176875	0.308847	0.000424111	0.00275646	0.000470253	0.00232686	1.3676	2.85406	1.36933	2.77567	5.62898	4.11597	5.46073	3.98789
CAMK2G	hIC1	hIC2	818	0.0616318	0.117892	0.244133	8.79372e-05	0.000985432	0.00150865	0.00520243	1.28897	1.94938	1.37106	2.35682	4.2956	3.33258	4.5701	3.33326
KANK1	hIC1	hIC2	23189	0.180649	0.274083	0.174065	0.000248474	0.00192126	0.000169571	0.00119382	1.34834	5.88149	1.37117	6.59991	9.89427	7.33809	10.0573	7.33481
DHX58	hIC1	hIC2	79132	9.70019e-05	0.000574887	0.392062	0.00921492	0.0228305	0.0041169	0.0112523	1.37917	1.7596	1.37283	1.68263	2.96532	2.15008	2.76427	2.01355
MYL5	hIC1	hIC2	4636	0.517154	0.611606	0.170321	1.50426e-05	0.000382165	3.32149e-05	0.000473402	1.3808	3.07315	1.37314	2.9823	5.87316	4.25344	5.80118	4.22475
MT1F	hIC1	hIC2	4494	0.0976622	0.167782	0.257305	0.0191717	0.0387199	0.0147107	0.0300809	1.32713	2.48663	1.37341	2.58647	5.33154	4.01735	5.04247	3.67148
CCDC146	hIC1	hIC2	57639	0.273429	0.37671	0.241676	0.0117011	0.0270959	0.0177752	0.0348136	1.27665	2.96991	1.37493	4.20458	7.24702	5.6766	7.59823	5.52627
DOCK3	hIC1	hIC2	1795	0.0560311	0.109291	0.230468	0.00490499	0.0145595	0.00802401	0.0187215	1.38986	3.94122	1.37581	3.9486	7.05387	5.07522	7.25352	5.27218
AKNA	hIC1	hIC2	80709	0.782017	0.829796	0.228339	0.000395141	0.00263009	0.000470253	0.00232686	1.38193	2.39899	1.37616	2.45618	4.56777	3.30535	4.74286	3.44645
PLCL2	hIC1	hIC2	23228	0.0647128	0.122445	0.236561	0.0235375	0.044982	0.00988754	0.0219653	1.26463	2.12631	1.37664	2.92408	5.20103	4.11267	5.65797	4.10999
B3GNT2	hIC1	hIC2	10678	0.673287	0.741733	0.159491	0.00176696	0.00691102	0.00196317	0.00628623	1.38066	3.74795	1.3835	3.68867	6.91345	5.00734	6.79338	4.91028
CSTA	hIC1	hIC2	1475	7.32517e-05	0.000452006	0.263145	0.00224982	0.0082347	0.000470253	0.00232686	1.4683	2.48694	1.38352	2.082	4.12108	2.80671	3.81657	2.7586
LCA5	hIC1	hIC2	167691	0.732364	0.79038	0.209718	0.0021379	0.00794142	0.00324282	0.00937112	1.35817	3.28111	1.38356	3.47015	6.50008	4.7859	6.47485	4.67985
OBSCN	hIC1	hIC2	84033	4.18281e-06	6.09413e-05	0.497685	0.00807421	0.020872	0.0255178	0.0466832	1.55123	2.48195	1.38412	1.88304	3.69065	2.37917	3.29006	2.377
CAV1	hIC1	hIC2	857	0.739451	0.796063	0.229261	0.000404665	0.00266641	0.000470253	0.00232686	1.48377	5.99064	1.38431	4.23381	7.92144	5.33873	7.49929	5.41733
RDH10	hIC1	hIC2	157506	0.195072	0.290091	0.164601	0.0133108	0.0296707	0.0177752	0.0348136	1.3509	5.11967	1.38487	5.40417	9.07029	6.71424	8.75852	6.32444
KIF9	hIC1	hIC2	64147	0.157613	0.245817	0.278303	0.0103574	0.0248854	0.0120955	0.025747	1.36655	2.30792	1.38536	2.2565	4.49832	3.29173	4.22083	3.04674
MAFB	hIC1	hIC2	9935	0.362735	0.466653	0.206564	0.000141954	0.00129712	0.000470253	0.00232686	1.40002	5.22343	1.38562	5.25902	8.34717	5.96217	8.60506	6.21027
CLSTN2	hIC1	hIC2	64084	6.37121e-06	7.66445e-05	0.431795	0.00584422	0.0165513	0.0064734	0.0158585	1.51793	2.30005	1.38562	1.85776	3.5218	2.32013	3.21078	2.31722
CDKN2B	hIC1	hIC2	1030	3.61282e-05	0.000262455	0.384235	0.00260531	0.00912205	0.0041169	0.0112523	1.40361	1.92171	1.3878	1.87429	3.27732	2.33492	3.24351	2.33716
PSMB10	hIC1	hIC2	5699	0.441232	0.541475	0.183255	5.58339e-05	0.000768632	2.09778e-05	0.000359571	1.38564	3.41188	1.39111	3.40514	6.36183	4.59126	6.28748	4.51977
PARP12	hIC1	hIC2	64761	0.0257875	0.0581995	0.188736	0.0025305	0.00893169	0.00196317	0.00628623	1.52744	4.64124	1.39112	3.53085	6.41311	4.1986	6.47341	4.65339
CPVL	hIC1	hIC2	54504	0.0366926	0.0774768	0.235242	0.00386119	0.0121197	0.0064734	0.0158585	1.52648	2.93108	1.39268	2.18876	4.49822	2.94678	4.00808	2.87797
DGAT2	hIC1	hIC2	84649	5.57811e-06	7.12167e-05	0.418312	0.00596205	0.0167943	0.00988754	0.0219653	1.58351	2.4111	1.39328	1.811	3.44565	2.17597	3.03534	2.17856
MGST2	hIC1	hIC2	4258	0.121258	0.200314	0.201686	0.00163786	0.00658036	0.0064734	0.0158585	1.34036	3.81303	1.39399	4.63176	7.60415	5.67322	7.82475	5.61319
INPP5K	hIC1	hIC2	51763	0.000709981	0.00292526	0.410288	0.00087657	0.0043538	0.00324282	0.00937112	1.36677	2.75894	1.3942	2.94053	5.45605	3.99193	5.50352	3.94745
APOL1	hIC1	hIC2	8542	0.0856483	0.151929	0.185685	0.00107247	0.00495169	0.00196317	0.00628623	1.39792	2.39212	1.39533	2.28151	4.42043	3.16214	4.20015	3.01016
SULT1A1	hIC1	hIC2	6817	0.82079	0.861526	0.203571	2.35382e-06	0.000122359	1.74815e-06	0.000113198	1.468	7.15018	1.39549	5.31502	8.90206	6.06408	8.50396	6.09389
GNB5	hIC1	hIC2	10681	0.517367	0.61172	0.190704	9.8925e-05	0.00105357	0.000117126	0.0009495	1.36771	2.71702	1.39571	2.92058	5.36368	3.92165	5.45379	3.90753
MYO1D	hIC1	hIC2	4642	1.32468e-05	0.000127019	0.503286	0.00585273	0.0165522	0.0177752	0.0348136	1.54267	2.55481	1.39657	1.9888	3.84685	2.49363	3.4931	2.5012
B9D1	hIC1	hIC2	27077	0.187476	0.281752	0.188615	0.00129339	0.00561111	0.0041169	0.0112523	1.40075	3.42666	1.39675	3.23653	6.21053	4.43372	5.96522	4.27077
FOLR2	hIC1	hIC2	2350	0.018273	0.0436373	0.192747	0.0028525	0.00974048	0.00517977	0.013403	1.28866	2.19868	1.39698	2.7127	5.07421	3.93757	5.06646	3.62673
C1orf88	hIC1	hIC2	128344	0.294409	0.397747	0.236659	0.00124977	0.00548999	0.0064734	0.0158585	1.4526	5.68648	1.39724	4.64947	8.04786	5.54033	7.79829	5.58122
NR4A2	hIC1	hIC2	4929	6.683e-05	0.000421269	0.270905	0.00438057	0.0133659	0.00150865	0.00520243	1.64934	5.3472	1.39728	2.60422	6.14377	3.72499	4.85665	3.47579
EPAS1	hIC1	hIC2	2034	0.070316	0.130459	0.204695	0.00214787	0.00796594	0.000470253	0.00232686	1.32681	2.72463	1.39792	3.3525	5.87086	4.4248	6.1311	4.38586
PCGF5	hIC1	hIC2	84333	0.249317	0.349194	0.186421	9.2981e-06	0.000278677	3.32149e-05	0.000473402	1.34466	3.74712	1.39818	4.4142	7.43526	5.52947	7.52201	5.37986
GLCE	hIC1	hIC2	26035	0.00742525	0.0210516	0.299608	0.0151844	0.032667	0.0147107	0.0300809	1.32198	3.40588	1.39888	4.45707	7.25906	5.49103	7.56153	5.40543
SLC30A1	hIC1	hIC2	7779	0.00891656	0.0244599	0.239971	0.00114636	0.00516996	0.00114504	0.00420864	1.30968	2.70423	1.39897	3.32759	6.06969	4.63447	6.08188	4.3474
S100A13	hIC1	hIC2	6284	0.0281824	0.0624491	0.143357	0.0204362	0.0405401	0.0213624	0.040611	1.31892	4.21255	1.40067	5.42061	8.58001	6.50531	8.52436	6.08591
CTSH	hIC1	hIC2	1512	0.00650926	0.018852	0.193916	1.39029e-05	0.000359216	6.9926e-06	0.000197184	1.34673	5.36917	1.40168	6.53225	9.41773	6.99303	9.44818	6.7406
ARPC1B	hIC1	hIC2	10095	0.110508	0.185715	0.187183	9.8152e-05	0.00105357	5.24445e-05	0.000618138	1.35063	5.58712	1.40205	6.68019	9.561	7.0789	9.55462	6.81473
ST3GAL1	hIC1	hIC2	6482	0.000155341	0.000842566	0.416984	0.000476295	0.00297305	6.9926e-06	0.000197184	1.42182	1.99838	1.40274	1.93672	3.36671	2.36788	3.32143	2.36781
CCR1	hIC1	hIC2	1230	0.00594094	0.0175471	0.224955	0.000140597	0.00129035	7.86668e-05	0.00075431	1.5036	3.44258	1.40325	2.53773	5.32501	3.54151	4.67534	3.3318
EHD4	hIC1	hIC2	30844	0.206938	0.303691	0.22404	6.01963e-06	0.000212914	2.09778e-05	0.000359571	1.45416	4.99588	1.40703	4.33708	7.43073	5.10999	7.31714	5.20042
IGFBP3	hIC1	hIC2	3486	0.326128	0.429245	0.250065	0.00577989	0.0164312	0.00802401	0.0187215	1.371	4.09377	1.41063	4.57594	7.51444	5.48101	7.53724	5.34317
C1orf115	hIC1	hIC2	79762	0.128906	0.209647	0.220884	7.92984e-05	0.000906144	5.24445e-05	0.000618138	1.53615	5.66811	1.41188	4.26646	7.17108	4.66821	7.17476	5.08173
TNFSF10	hIC1	hIC2	8743	0.000608724	0.00257896	0.362532	0.00915048	0.0227138	0.00802401	0.0187215	1.45485	3.16824	1.41273	2.70994	5.3213	3.65762	4.92299	3.48473
MGP	hIC1	hIC2	4256	0.222065	0.320332	0.309329	0.0139479	0.0307123	0.0213624	0.040611	1.3877	7.64488	1.41275	9.55911	10.5036	7.56906	11.1475	7.8906
BCL2A1	hIC1	hIC2	597	6.45427e-06	7.67844e-05	0.20204	0.00677283	0.0183774	0.000339141	0.00186457	1.81587	3.78014	1.41387	1.92764	4.26983	2.35139	3.23461	2.28777
CCPG1	hIC1	hIC2	9236	0.0913517	0.159447	0.155091	3.75405e-06	0.000164083	2.09778e-05	0.000359571	1.34144	3.10775	1.41558	3.80211	6.42698	4.79112	6.56318	4.63638
FAM174B	hIC1	hIC2	400451	5.21699e-05	0.00035036	0.626141	0.0112454	0.0262743	0.00802401	0.0187215	1.45185	2.45	1.41589	2.13032	4.15388	2.8611	3.71454	2.62347
PTPRG	hIC1	hIC2	5793	0.010995	0.0290102	0.178275	7.27254e-05	0.000880649	0.000242993	0.0014837	1.28318	3.46373	1.41704	5.51275	8.12155	6.32922	8.36807	5.9053
TNFRSF12A	hIC1	hIC2	51330	0.29223	0.395854	0.171912	0.0082111	0.0211425	0.0041169	0.0112523	1.37575	4.39206	1.41754	4.98616	7.81661	5.68171	7.86936	5.55143
ZBTB9	hIC1	hIC2	221504	0.0995951	0.170488	0.198912	0.000498085	0.00306159	0.00196317	0.00628623	1.34955	3.09644	1.41884	4.01379	6.29545	4.66484	6.79194	4.78698
PDK4	hIC1	hIC2	5166	0.132473	0.214472	0.193488	0.0011483	0.00517248	0.00196317	0.00628623	1.52762	3.26123	1.42126	2.6706	4.93771	3.23229	4.78125	3.36409
ARSD	hIC1	hIC2	414	0.214762	0.312376	0.204507	1.44896e-06	8.63612e-05	2.09778e-05	0.000359571	1.37955	2.94773	1.42259	3.24927	5.66875	4.10914	5.72317	4.02305
PPP1R12B	hIC1	hIC2	4660	0.000459158	0.00202547	0.413662	0.000709106	0.00379121	0.00150865	0.00520243	1.4306	1.99055	1.42305	1.97302	3.29964	2.30647	3.29789	2.31749
FHIT	hIC1	hIC2	2272	3.49097e-05	0.000254661	1.02192	0.012853	0.028834	0.00802401	0.0187215	1.73326	3.53395	1.42338	1.90474	4.3051	2.48382	3.12523	2.19564
FAM101B	hIC1	hIC2	359845	0.0802922	0.144471	0.233215	3.24362e-06	0.000147937	0.000117126	0.0009495	1.41541	8.09568	1.42415	8.8781	10.2803	7.26314	10.5775	7.42729
CDH11	hIC1	hIC2	1009	0.101396	0.173063	0.199501	0.0241309	0.0458365	0.0120955	0.025747	1.36922	3.73535	1.42459	4.57421	7.05057	5.14933	7.35975	5.16623
LRRC8C	hIC1	hIC2	84230	0.0065278	0.0188953	0.281368	0.00139092	0.00587445	0.00517977	0.013403	1.29273	2.72033	1.42727	3.99404	6.37597	4.93219	6.67374	4.67589
NEK11	hIC1	hIC2	79858	5.49128e-05	0.000364118	0.479973	0.00680731	0.0184322	0.0064734	0.0158585	1.45936	2.19539	1.42732	1.99338	3.60414	2.46967	3.32418	2.32897
FAM122C	hIC1	hIC2	159091	4.68699e-06	6.41861e-05	0.701411	0.00373078	0.0118307	7.86668e-05	0.00075431	1.85831	4.33072	1.42739	2.07633	4.57831	2.4637	3.52026	2.46622
GPX3	hIC1	hIC2	2878	5.03666e-06	6.70489e-05	0.457306	0.00726072	0.0193253	0.00114504	0.00420864	1.50389	2.09004	1.42919	1.87185	3.17415	2.11062	3.01185	2.10739
PPIC	hIC1	hIC2	5480	0.0925469	0.161105	0.203294	6.22469e-05	0.000813158	1.22371e-05	0.00026522	1.43144	6.85059	1.42924	6.91542	9.21102	6.43479	9.28931	6.4995
GPR116	hIC1	hIC2	221395	0.0925412	0.161105	0.349186	0.0087814	0.0220982	0.0120955	0.025747	1.35833	3.06001	1.4293	3.38121	6.11652	4.50298	5.85151	4.09397
RGS1	hIC1	hIC2	5996	0.305468	0.409764	0.24681	0.00235463	0.00847634	0.00802401	0.0187215	1.45201	5.53118	1.42998	5.1553	7.92673	5.45914	7.86881	5.50276
SYCP2	hIC1	hIC2	10388	0.067009	0.125567	0.236218	0.00106892	0.00495169	0.00114504	0.00420864	1.37185	2.5284	1.43059	2.72415	4.93708	3.59886	4.80355	3.35775
UBE2E2	hIC1	hIC2	7325	0.00815278	0.0227454	0.202478	0.00234181	0.00845742	0.00324282	0.00937112	1.39023	4.0925	1.43118	4.46871	7.24269	5.20971	7.169	5.00914
WDR52	hIC1	hIC2	55779	0.10137	0.173063	0.196256	0.0111735	0.0262017	0.0255178	0.0466832	1.25511	2.11363	1.43139	3.26129	5.31205	4.23232	5.65884	3.9534
NT5C2	hIC1	hIC2	22978	0.00385167	0.012237	0.180932	4.04755e-05	0.000641371	0.000117126	0.0009495	1.28768	4.1007	1.43325	7.43653	9.11282	7.07695	9.57581	6.68118
EDEM2	hIC1	hIC2	55741	0.29057	0.394012	0.181609	9.30453e-07	6.53551e-05	1.74815e-06	0.000113198	1.39652	4.66462	1.43354	5.15549	7.82491	5.60315	7.82379	5.45768
SIK1	hIC1	hIC2	150094	0.221664	0.320107	0.295132	0.000384065	0.00257269	0.000169571	0.00119382	1.35189	3.4777	1.4358	4.45657	6.90807	5.10993	7.10305	4.94712
RNF217	hIC1	hIC2	154214	0.00223758	0.00772866	0.277042	0.00318308	0.0105442	0.00988754	0.0219653	1.27244	1.75526	1.43619	2.31007	3.79095	2.97927	3.97725	2.76932
HSPA6	hIC1	hIC2	3310	9.66572e-05	0.000573492	0.27483	0.00379466	0.0119753	7.86668e-05	0.00075431	1.74092	5.10773	1.43808	2.7823	5.52802	3.17534	4.84614	3.36986
FZD1	hIC1	hIC2	8321	0.138997	0.223015	0.24907	0.000827391	0.00418483	0.000470253	0.00232686	1.36881	3.01066	1.4385	3.40334	5.90143	4.31135	5.79648	4.02952
RNASE1	hIC1	hIC2	6035	0.0120531	0.0313274	0.245366	0.00876191	0.0220731	0.00988754	0.0219653	1.29379	3.92088	1.43853	7.06975	8.68065	6.70948	9.256	6.43434
GPR183	hIC1	hIC2	1880	0.0062518	0.0182272	0.375647	0.00334645	0.0109496	0.00253657	0.00766818	1.48239	3.47887	1.4386	3.14434	5.52717	3.72855	5.42102	3.76826
WNT5A	hIC1	hIC2	7474	0.000541718	0.00234199	0.193639	0.00683394	0.0184763	0.00324282	0.00937112	1.48553	9.85736	1.43974	8.34864	10.1003	6.79913	10.0237	6.96216
MAP3K8	hIC1	hIC2	1326	0.466522	0.563871	0.189552	0.00279876	0.00962676	0.00196317	0.00628623	1.34697	3.88458	1.44068	5.13895	7.60021	5.64245	7.72013	5.35865
TYROBP	hIC1	hIC2	7305	0.0463042	0.0936318	0.222326	0.000176921	0.00153635	0.000169571	0.00119382	1.4164	5.72756	1.44118	6.29884	8.56476	6.04684	8.67321	6.01813
MVP	hIC1	hIC2	9961	0.573754	0.658211	0.218373	4.42589e-05	0.000686798	7.86668e-05	0.00075431	1.41752	3.94687	1.44158	4.20489	6.72472	4.74401	6.7645	4.69243
KHDRBS3	hIC1	hIC2	10656	0.576595	0.660747	0.199907	0.0168839	0.0352953	0.0120955	0.025747	1.29583	2.78024	1.44211	4.09543	6.46182	4.98661	6.63474	4.60073
PAPSS2	hIC1	hIC2	9060	0.483892	0.580827	0.231541	0.0211647	0.0416231	0.0147107	0.0300809	1.30973	3.05546	1.4435	4.76366	6.81389	5.2025	7.33007	5.078
HSBP1L1	hIC1	hIC2	440498	0.0327762	0.0704283	0.195471	0.000118699	0.00116511	6.9926e-06	0.000197184	1.5212	8.42525	1.44761	7.12269	8.97398	5.89926	9.1603	6.32788
XK	hIC1	hIC2	7504	1.23717e-05	0.000121744	0.365206	0.00615682	0.0171495	0.00150865	0.00520243	1.6684	3.10402	1.44775	2.10017	4.07899	2.44485	3.46138	2.39087
C7orf63	hIC1	hIC2	79846	0.50184	0.598896	0.396861	0.00533834	0.0154865	0.0041169	0.0112523	1.45958	4.46905	1.44795	4.13731	6.85982	4.69985	6.62222	4.57353
WIPI1	hIC1	hIC2	55062	0.0310476	0.0674585	0.248631	6.53864e-05	0.000820459	6.9926e-06	0.000197184	1.44242	4.86524	1.44967	4.88198	7.44168	5.15917	7.3745	5.08703
NPAS2	hIC1	hIC2	4862	3.72857e-05	0.000269001	0.450268	0.00394045	0.0123095	0.0255178	0.0466832	1.42398	2.12602	1.44988	2.22256	3.65471	2.56655	3.71342	2.5612
TFPI	hIC1	hIC2	7035	0.222879	0.321243	0.303836	0.0152529	0.0327585	0.0213624	0.040611	1.36687	4.97628	1.45047	6.74698	8.62546	6.31039	8.86843	6.11419
NFKBIZ	hIC1	hIC2	64332	0.289985	0.39332	0.248401	0.0113309	0.0264253	0.00988754	0.0219653	1.36639	3.04289	1.45082	3.6413	5.98719	4.38175	6.00019	4.13574
ITGA6	hIC1	hIC2	3655	0.173397	0.265383	0.209526	0.00037547	0.00252803	0.000242993	0.0014837	1.33878	4.63418	1.45117	6.94899	8.74263	6.53031	8.99575	6.19895
ADAMTS1	hIC1	hIC2	9510	0.58083	0.664584	0.253598	3.78111e-05	0.000627836	3.32149e-05	0.000473402	1.51127	7.8482	1.45141	6.83598	8.78605	5.81369	8.91644	6.14329
TSPAN10	hIC1	hIC2	83882	0.0277228	0.061665	0.429183	0.0035988	0.0115236	0.00988754	0.0219653	1.43667	3.3254	1.45155	3.62832	5.70341	3.96988	5.97688	4.11757
IL13RA1	hIC1	hIC2	3597	0.682912	0.74966	0.168806	0.0146727	0.0319462	0.0255178	0.0466832	1.35451	2.88638	1.45256	3.41515	5.84296	4.31369	5.68736	3.91541
PHLDA1	hIC1	hIC2	22822	0.287058	0.390766	0.195518	0.0117943	0.0272756	0.0147107	0.0300809	1.31652	3.75919	1.45418	5.71048	7.94608	6.03565	8.04804	5.53443
USP53	hIC1	hIC2	54532	0.603328	0.68332	0.251031	0.000598724	0.00343203	0.000861838	0.00345328	1.48552	3.82297	1.45447	3.5304	5.91951	3.98482	5.82416	4.00432
ABHD14B	hIC1	hIC2	84836	0.160525	0.249172	0.23923	0.000836166	0.00422101	0.00517977	0.013403	1.30256	2.13876	1.4545	2.8588	4.72171	3.62493	4.84968	3.33427
CCL18	hIC1	hIC2	6362	1.88173e-06	3.99439e-05	0.718727	0.0123533	0.028122	0.00988754	0.0219653	2.1306	6.02451	1.45662	2.06418	4.88241	2.29157	3.33537	2.2898
CSF2RB	hIC1	hIC2	1439	1.04598e-05	0.000109568	0.371129	0.00483441	0.0143663	0.00196317	0.00628623	1.61814	2.43611	1.45798	1.92005	3.36271	2.07814	2.99612	2.05497
IFIT1	hIC1	hIC2	3434	0.0578976	0.112181	0.181397	0.00262393	0.0091567	0.000639823	0.00285363	1.49302	9.39818	1.45928	8.76477	9.78862	6.55624	9.95049	6.81878
GADD45B	hIC1	hIC2	4616	0.148112	0.234556	0.229253	0.000751845	0.00393818	0.00114504	0.00420864	1.42693	5.53856	1.4643	5.81744	8.25387	5.78436	8.01186	5.47147
DYSF	hIC1	hIC2	8291	0.141308	0.225758	0.308767	0.000640576	0.00357428	0.000861838	0.00345328	1.37673	2.90922	1.46547	3.83774	5.63011	4.08947	6.10866	4.1684
TNNC1	hIC1	hIC2	7134	5.28936e-06	6.9054e-05	0.439223	0.00908588	0.0226177	0.00196317	0.00628623	1.688	3.42223	1.46656	2.30322	4.35479	2.57985	3.78351	2.57986
SYT17	hIC1	hIC2	51760	0.0808376	0.145203	0.26901	0.00448507	0.013653	0.00253657	0.00766818	1.41066	5.30545	1.46696	6.45163	8.26996	5.86248	8.44956	5.75989
LAMB1	hIC1	hIC2	3912	0.182258	0.276045	0.202224	4.76022e-05	0.000716853	7.86668e-05	0.00075431	1.37347	8.14532	1.46944	12.7766	11.1283	8.10234	11.5047	7.82931
NDRG1	hIC1	hIC2	10397	0.414853	0.515495	0.213818	9.60466e-05	0.00104251	0.000339141	0.00186457	1.38405	3.99229	1.47042	4.98196	7.19764	5.20043	7.24144	4.92473
EPB41L4A	hIC1	hIC2	64097	0.00118412	0.00452017	0.332651	0.00293744	0.00993997	0.00517977	0.013403	1.40656	2.01863	1.47051	2.11187	3.50592	2.49254	3.37076	2.29224
APOBEC3G	hIC1	hIC2	60489	0.00457428	0.0140716	0.376248	0.00116929	0.00523287	0.00150865	0.00520243	1.48518	3.102	1.47141	2.86887	4.99939	3.36619	4.74584	3.22536
FLRT3	hIC1	hIC2	23767	0.0369019	0.0777935	0.192856	0.000701495	0.00376596	0.000242993	0.0014837	1.43449	9.10818	1.47176	11.5912	10.5226	7.33547	11.0281	7.4931
CYSTM1	hIC1	hIC2	84418	0.0389503	0.081457	0.199162	2.47696e-06	0.000126132	3.4963e-06	0.000156736	1.42307	6.96543	1.47305	8.55577	9.41906	6.61884	9.64355	6.54665
CTSC	hIC1	hIC2	1075	0.508576	0.60446	0.208314	0.00229414	0.00833871	0.0041169	0.0112523	1.3266	3.49779	1.47528	5.50013	7.33754	5.5311	7.63421	5.17475
B3GNTL1	hIC1	hIC2	146712	0.0762431	0.138852	0.316084	0.000114428	0.00115645	5.24445e-05	0.000618138	1.42758	2.9491	1.4754	3.34984	5.20939	3.64912	5.41278	3.66868
MCAM	hIC1	hIC2	4162	0.200917	0.297015	0.18752	2.00958e-05	0.000459943	0.000117126	0.0009495	1.43452	5.6972	1.47599	6.65015	8.28727	5.77701	8.47591	5.74252
SLC4A3	hIC1	hIC2	6508	0.0942737	0.163416	0.189775	0.0193971	0.0390398	0.0177752	0.0348136	1.35658	3.06961	1.47704	4.05358	6.15572	4.53767	6.25192	4.23273
PDGFRB	hIC1	hIC2	5159	0.20994	0.306979	0.183911	3.19009e-05	0.000576967	0.000117126	0.0009495	1.35286	4.53495	1.47794	6.89452	8.36228	6.1812	8.61354	5.82809
FAM129A	hIC1	hIC2	116496	0.0617688	0.118111	0.281151	0.00150042	0.0062113	0.00150865	0.00520243	1.4149	3.63651	1.47886	4.05776	6.3517	4.48914	6.2405	4.21982
SLC45A4	hIC1	hIC2	57210	0.00105592	0.00409639	0.39178	0.000185132	0.00158146	0.00150865	0.00520243	1.40571	3.86924	1.47912	4.9255	6.76354	4.81149	7.10129	4.80102
GOLGA2P5	hIC1	hIC2	55592	0.000456773	0.00201665	0.495739	0.01753	0.0362988	0.0120955	0.025747	1.31459	1.77781	1.47995	2.22256	3.46879	2.63869	3.55295	2.40072
CA2	hIC1	hIC2	760	0.0301079	0.0657434	0.216546	1.43618e-05	0.000369252	0.000117126	0.0009495	1.42038	12.4024	1.48138	17.5311	12.2737	8.64114	12.7152	8.58331
PTGDS	hIC1	hIC2	5730	0.0038771	0.0123021	0.79023	0.0245427	0.0464046	0.0120955	0.025747	1.51395	5.25527	1.48147	4.22476	7.05135	4.65758	6.39664	4.31777
SQRDL	hIC1	hIC2	58472	0.0383704	0.0805193	0.224642	5.64243e-08	1.45188e-05	1.74815e-06	0.000113198	1.49651	5.60956	1.48161	5.33803	7.49861	5.01072	7.4335	5.01719
SAMD5	hIC1	hIC2	389432	0.00878552	0.0241383	0.301385	0.000186735	0.00159188	0.000117126	0.0009495	1.59622	6.92782	1.48162	5.49604	7.4759	4.6835	7.56278	5.10439
LCP1	hIC1	hIC2	3936	0.000407874	0.00184136	0.372856	0.000977457	0.00463541	0.000861838	0.00345328	1.64792	3.96409	1.48189	2.56857	5.05372	3.06673	4.18519	2.82422
FUOM	hIC1	hIC2	282969	0.118443	0.196407	0.235062	0.000129592	0.0012294	0.000639823	0.00285363	1.35538	2.71986	1.48246	3.7874	5.50546	4.06192	5.90327	3.98206
KCTD12	hIC1	hIC2	115207	0.191479	0.286291	0.177089	1.18734e-05	0.000331775	3.4963e-06	0.000156736	1.44683	11.9771	1.48576	14.3408	11.5992	8.01697	11.7514	7.90937
SFXN3	hIC1	hIC2	81855	0.00439791	0.0136572	0.39058	2.35213e-05	0.000497918	2.09778e-05	0.000359571	1.45332	4.68231	1.48917	5.19141	7.14041	4.91319	7.23355	4.85742
HLA-DMB	hIC1	hIC2	3109	0.165919	0.255546	0.21471	0.00087203	0.00434772	0.00114504	0.00420864	1.48206	4.49749	1.48955	4.91454	6.66885	4.49973	6.98927	4.69222
SYNGR2	hIC1	hIC2	9144	0.0061685	0.018095	0.162801	0.00115546	0.00519312	0.000639823	0.00285363	1.52986	5.14492	1.49104	4.90788	6.82312	4.45997	6.96904	4.67394
IFITM1	hIC1	hIC2	8519	0.124729	0.205015	0.26015	0.00280542	0.00962987	0.00196317	0.00628623	1.43359	8.1349	1.49151	9.83317	9.9988	6.97467	10.0069	6.70929
C7orf23	hIC1	hIC2	79161	0.0467122	0.0943418	0.251339	1.28288e-05	0.000350218	1.22371e-05	0.00026522	1.40658	4.09668	1.49171	4.88999	7.03829	5.00383	6.94672	4.65689
VEGFC	hIC1	hIC2	7424	9.0843e-05	0.000543917	0.617942	0.00282466	0.00967641	0.0177752	0.0348136	1.49599	2.33771	1.49184	2.28121	3.69512	2.47002	3.6089	2.4191
PTRF	hIC1	hIC2	284119	0.229661	0.327648	0.249924	0.00316636	0.0105045	0.00324282	0.00937112	1.39727	4.94608	1.49191	6.08613	8.11163	5.80534	7.90225	5.29672
PALMD	hIC1	hIC2	54873	0.174365	0.266554	0.270569	0.00643228	0.0177471	0.0120955	0.025747	1.43701	3.60924	1.49235	3.73341	6.08889	4.2372	5.76051	3.86002
FANK1	hIC1	hIC2	92565	0.147879	0.234328	0.274518	0.00145456	0.0060549	0.00253657	0.00766818	1.54975	6.83593	1.49272	4.89669	7.81746	5.04432	6.94317	4.65136
IFI30	hIC1	hIC2	10437	0.312941	0.416276	0.191603	8.98241e-07	6.53551e-05	6.9926e-06	0.000197184	1.45787	7.81913	1.49495	8.98224	9.44708	6.48007	9.5659	6.39883
FOSB	hIC1	hIC2	2354	1.37102e-05	0.000130036	0.517098	0.00864317	0.0218896	0.00988754	0.0219653	1.97915	5.14549	1.49568	2.22854	4.77694	2.41364	3.48844	2.33234
FOS	hIC1	hIC2	2353	0.19342	0.288729	0.293373	0.00140977	0.00592963	0.00114504	0.00420864	1.67477	17.7015	1.49843	10.3721	10.2898	6.14398	10.1451	6.77048
PDGFA	hIC1	hIC2	5154	0.000414954	0.00186658	0.36647	0.00319319	0.0105586	0.00253657	0.00766818	1.43482	2.16064	1.49893	2.31442	3.66758	2.55612	3.63714	2.42648
HLA-DPA1	hIC1	hIC2	3113	0.03447	0.0734343	0.204534	0.00290039	0.0098687	0.00196317	0.00628623	1.4662	7.79201	1.50102	10.2811	9.31545	6.35345	10.0721	6.71019
C1QC	hIC1	hIC2	714	0.0209665	0.0490058	0.270461	0.0101953	0.0245745	0.0120955	0.025747	1.41352	4.53217	1.50121	5.62285	7.45255	5.27235	7.46184	4.97054
IGHM	hIC1	hIC2	3507	2.8642e-05	0.00021879	0.433971	0.0107591	0.0255172	0.0064734	0.0158585	1.7042	5.2567	1.50122	3.08192	5.794	3.39985	4.8636	3.23977
DAB2	hIC1	hIC2	1601	0.0657157	0.123807	0.251339	0.00750461	0.0197797	0.00517977	0.013403	1.48694	4.61327	1.50155	4.95697	6.73568	4.52989	6.91415	4.60469
TNFAIP8	hIC1	hIC2	25816	0.0386126	0.0808475	0.214448	9.46995e-07	6.53551e-05	3.32149e-05	0.000473402	1.45487	6.07605	1.50201	7.29178	8.32594	5.7228	8.57587	5.7096
STPG1	hIC1	hIC2	90529	0.000176142	0.000922286	0.52567	0.000727989	0.00386077	0.000242993	0.0014837	1.58757	2.98109	1.50257	2.59719	4.2578	2.68196	4.11677	2.73981
CYBRD1	hIC1	hIC2	79901	0.37584	0.478234	0.205209	1.01042e-07	1.68769e-05	1.74815e-06	0.000113198	1.52889	9.20909	1.50275	8.21923	9.25928	6.05622	9.08372	6.04472
LMCD1	hIC1	hIC2	29995	0.0352342	0.0748494	0.34556	0.00799123	0.0207085	0.0064734	0.0158585	1.44265	4.44146	1.50341	5.49362	7.01046	4.85943	7.33995	4.8822
INADL	hIC1	hIC2	10207	0.259109	0.359817	0.222278	3.11485e-05	0.000573241	2.09778e-05	0.000359571	1.43783	4.14344	1.50422	4.72148	6.7349	4.68407	6.68025	4.44101
RBKS	hIC1	hIC2	64080	5.86074e-05	0.000381385	0.581984	0.00766514	0.020122	0.00517977	0.013403	1.48287	2.44524	1.50453	2.41173	3.96148	2.6715	3.78742	2.51735
PYGL	hIC1	hIC2	5836	0.472372	0.5693	0.263753	0.00254423	0.00896893	0.000470253	0.00232686	1.43895	4.51541	1.50594	4.94199	7.12956	4.9547	6.86114	4.55605
BCAS4	hIC1	hIC2	55653	0.019852	0.0467643	0.436375	0.000821391	0.00417057	0.00988754	0.0219653	1.53542	4.12177	1.50713	4.16981	5.85942	3.81616	6.12202	4.06204
HS3ST2	hIC1	hIC2	9956	2.1698e-05	0.000182674	0.635566	0.00148361	0.0061514	0.00324282	0.00937112	1.72001	3.09783	1.50998	2.22585	3.89687	2.26561	3.41787	2.26352
NPB	hIC1	hIC2	256933	1.71593e-05	0.000151516	0.533323	0.00657333	0.0180414	0.00802401	0.0187215	1.47007	1.9882	1.51037	2.07833	3.10067	2.10921	3.12336	2.06794
SFN	hIC1	hIC2	2810	0.224965	0.323006	0.335781	0.000400573	0.00265315	0.000242993	0.0014837	1.51556	7.24196	1.51095	6.63473	8.39678	5.5404	8.07312	5.34308
TPK1	hIC1	hIC2	27010	0.0576823	0.11197	0.191721	1.3579e-05	0.000359216	3.4963e-06	0.000156736	1.53339	4.07835	1.51153	3.79194	5.83005	3.80207	5.68215	3.75922
ACCS	hIC1	hIC2	84680	0.00934813	0.0253259	0.263906	7.51832e-05	0.000885184	6.9926e-06	0.000197184	1.54954	6.06085	1.51156	5.34365	7.32988	4.73036	7.14422	4.72639
ATP6V1C2	hIC1	hIC2	245973	4.98378e-06	6.68541e-05	0.928108	0.00651426	0.0179168	0.00517977	0.013403	2.04171	4.81065	1.51254	2.16589	4.44172	2.17549	3.29034	2.17538
IL10RA	hIC1	hIC2	3587	0.236527	0.335565	0.247803	5.95952e-05	0.000794392	0.000861838	0.00345328	1.64653	4.4973	1.51264	3.41914	5.52399	3.35493	5.23341	3.45978
PTPRC	hIC1	hIC2	5788	0.0335229	0.0717078	0.287869	1.15731e-05	0.000329898	0.000242993	0.0014837	1.48207	3.77912	1.51339	3.95297	5.8968	3.97875	5.84537	3.86243
ACTRT3	hIC1	hIC2	84517	0.00364256	0.0116923	0.366445	0.00641584	0.0177111	0.00150865	0.00520243	1.2961	1.76568	1.51444	2.4348	3.5903	2.77008	3.77933	2.49552
DYX1C1	hIC1	hIC2	161582	0.887173	0.911146	0.209218	5.77971e-05	0.000785352	0.000169571	0.00119382	1.48659	7.63809	1.51573	8.53655	8.96131	6.0281	9.09228	5.99862
TREM2	hIC1	hIC2	54209	0.12939	0.210338	0.309455	0.00888936	0.0222978	0.0064734	0.0158585	1.42622	3.08047	1.51665	3.3526	5.43139	3.80824	5.12336	3.37808
SLC7A11	hIC1	hIC2	23657	0.299509	0.402904	0.201802	0.00051967	0.00314743	0.00196317	0.00628623	1.33239	4.5821	1.51726	8.80906	8.80266	6.60665	9.20745	6.06846
CHST15	hIC1	hIC2	51363	0.00728765	0.02074	0.234475	0.000979282	0.00463987	0.000861838	0.00345328	1.32316	2.15839	1.52079	3.14483	4.54461	3.43465	4.827	3.17402
MS4A7	hIC1	hIC2	58475	0.114691	0.191457	0.334796	0.00720829	0.0192014	0.00802401	0.0187215	1.35552	2.98796	1.52166	4.35951	6.02097	4.44181	6.19608	4.07192
MATN2	hIC1	hIC2	4147	0.00181364	0.00645354	0.252581	0.00705952	0.0189011	0.00988754	0.0219653	1.53004	9.8794	1.52373	10.0686	9.53869	6.23427	9.69349	6.3617
ITGA10	hIC1	hIC2	8515	0.00127839	0.00482387	0.369367	0.0198289	0.0397259	0.0041169	0.0112523	1.53926	2.45116	1.52393	2.03193	3.69205	2.39859	2.97511	1.95226
NHSL1	hIC1	hIC2	57224	0.0121099	0.0314282	0.238412	0.000471014	0.00295511	0.000470253	0.00232686	1.31947	3.68085	1.52471	7.04007	7.76485	5.88482	8.18158	5.366
HLA-DRA	hIC1	hIC2	3122	0.0264072	0.0592918	0.22373	0.00185826	0.00716658	0.000639823	0.00285363	1.58296	11.5956	1.52601	10.621	9.60026	6.06477	9.88945	6.48061
PLCG2	hIC1	hIC2	5336	0.0652594	0.123213	0.263858	6.51642e-05	0.000820459	0.000169571	0.00119382	1.4861	2.36508	1.52694	2.33204	3.7967	2.55481	3.53987	2.31827
IFI16	hIC1	hIC2	3428	0.146473	0.23245	0.313831	0.0001389	0.00128263	0.000861838	0.00345328	1.47637	5.54983	1.53223	7.14835	7.66266	5.19022	8.16911	5.33151
TES	hIC1	hIC2	26136	0.01822	0.0435768	0.320213	0.000683785	0.00370501	0.000639823	0.00285363	1.42085	2.51875	1.53432	2.91274	4.49938	3.16668	4.42899	2.88661
EPHA4	hIC1	hIC2	2043	0.0142856	0.0357992	0.330624	0.010609	0.0252701	0.0120955	0.025747	1.47506	5.45026	1.53487	6.66722	7.59585	5.14953	7.85438	5.11729
CAPG	hIC1	hIC2	822	0.320285	0.423468	0.248745	0.00622312	0.0173158	0.0064734	0.0158585	1.44086	3.0777	1.53642	3.30179	5.3007	3.67885	4.93578	3.21253
ECSCR	hIC1	hIC2	641700	0.0572513	0.111381	0.300377	0.00251624	0.00889932	0.0064734	0.0158585	1.37433	2.83332	1.53666	3.83146	5.5163	4.01381	5.54893	3.61104
SPOCK1	hIC1	hIC2	6695	0.080141	0.144397	0.295758	0.00893418	0.0223632	0.00988754	0.0219653	1.37796	4.37829	1.53742	6.884	7.76691	5.63655	7.96215	5.17891
RRAS	hIC1	hIC2	6237	0.258843	0.359709	0.309028	0.0141466	0.0310542	0.0120955	0.025747	1.37747	2.43302	1.54061	3.31644	4.68102	3.39827	4.92906	3.19942
HBEGF	hIC1	hIC2	1839	0.0051987	0.015658	0.367825	9.35801e-05	0.00103115	7.86668e-05	0.00075431	1.49191	5.19291	1.54203	6.0404	7.20784	4.8313	7.3815	4.78686
WWC1	hIC1	hIC2	23286	0.0584312	0.112967	0.316934	0.00174491	0.00686829	0.00253657	0.00766818	1.43342	2.72918	1.54464	3.13986	4.79042	3.34195	4.68152	3.03082
HERC5	hIC1	hIC2	51191	0.375129	0.477561	0.3701	0.0169376	0.0353653	0.0177752	0.0348136	1.35585	3.72108	1.54562	6.75914	7.22309	5.32737	7.80947	5.05263
ANO5	hIC1	hIC2	203859	0.140241	0.224394	0.271264	0.000954035	0.00456824	0.00114504	0.00420864	1.56863	7.74921	1.54855	8.13764	8.14903	5.19498	8.53842	5.51381
CSRNP1	hIC1	hIC2	64651	0.772215	0.822295	0.253198	0.000891236	0.00439749	0.00114504	0.00420864	1.45387	4.2295	1.54905	5.46138	6.66438	4.58389	6.91016	4.4609
GIMAP6	hIC1	hIC2	474344	0.0056656	0.0168458	0.417627	0.00100367	0.00473829	0.000639823	0.00285363	1.46493	2.32578	1.54941	2.64787	3.83687	2.61915	3.96183	2.55699
SH2B3	hIC1	hIC2	10019	0.0587528	0.113419	0.227982	0.000212041	0.00172427	0.000169571	0.00119382	1.59767	5.44103	1.55169	5.40357	6.53289	4.08901	6.84563	4.41172
SAMSN1	hIC1	hIC2	64092	0.191782	0.286662	0.263044	3.54395e-05	0.000609828	0.000117126	0.0009495	1.51597	4.6543	1.55181	4.78182	6.51836	4.2998	6.34877	4.09121
DISP1	hIC1	hIC2	84976	0.0958548	0.165381	0.219771	0.000783081	0.00403861	0.000861838	0.00345328	1.32315	5.11194	1.55321	12.1898	9.63792	7.28404	10.1288	6.52124
PFKFB2	hIC1	hIC2	5208	0.000930668	0.00367295	0.522233	4.91477e-05	0.000732329	7.86668e-05	0.00075431	1.60392	2.88447	1.55371	2.65012	4.05893	2.53063	3.94541	2.53935
FAM69A	hIC1	hIC2	388650	0.125382	0.205702	0.273919	0.00354941	0.0114249	0.00517977	0.013403	1.42027	4.28777	1.55539	6.4131	7.09758	4.99735	7.5083	4.82728
CTSO	hIC1	hIC2	1519	0.0321925	0.0693713	0.320563	0.001083	0.00498714	0.00114504	0.00420864	1.40286	2.12871	1.5561	2.56502	3.79559	2.70561	3.80273	2.44376
EMP1	hIC1	hIC2	2012	0.00649451	0.0188301	0.208888	0.000559019	0.00327238	7.86668e-05	0.00075431	1.56095	19.5033	1.55716	20.8617	11.9256	7.63994	12.2491	7.86632
DSG2	hIC1	hIC2	1829	0.37091	0.474262	0.28535	0.000707995	0.00378931	0.000470253	0.00232686	1.64594	6.75671	1.5594	5.79786	7.02345	4.26713	7.06807	4.53255
NKD2	hIC1	hIC2	85409	0.813005	0.856267	0.299856	0.00102052	0.00479187	0.00196317	0.00628623	1.54579	4.64037	1.56057	4.47874	6.27116	4.05692	6.02184	3.85874
MYLK	hIC1	hIC2	4638	0.350255	0.454499	0.247389	0.00109944	0.00504509	0.00253657	0.00766818	1.46667	4.67277	1.56059	6.37175	6.99052	4.76624	7.43755	4.76586
DUSP4	hIC1	hIC2	1846	0.0835434	0.149195	0.283039	0.0115532	0.0268364	0.0177752	0.0348136	1.41625	4.99031	1.56091	7.6204	7.89065	5.57152	8.15328	5.22341
RNASE6	hIC1	hIC2	6039	0.00262562	0.00883345	0.325915	0.0025785	0.00903423	0.00802401	0.0187215	1.42829	2.71816	1.56346	3.43474	4.81099	3.36836	4.93963	3.15943
SEMA3G	hIC1	hIC2	56920	0.000736612	0.00301838	0.406299	0.00057772	0.00334822	0.000242993	0.0014837	1.50087	2.48064	1.56565	2.66636	3.92757	2.61685	3.91621	2.50133
GEM	hIC1	hIC2	2669	0.208624	0.305652	0.242188	0.000207025	0.00169929	0.000861838	0.00345328	1.47993	11.0794	1.5659	16.9231	10.6996	7.22975	11.2923	7.21135
COL5A3	hIC1	hIC2	50509	0.00267925	0.00900233	0.435809	0.00046063	0.00290385	0.00196317	0.00628623	1.44441	2.89873	1.56701	3.80617	4.99035	3.45493	5.32926	3.40092
STEAP1	hIC1	hIC2	26872	0.300378	0.403969	0.330148	0.0150016	0.0324333	0.0120955	0.025747	1.46567	5.36666	1.56787	7.69162	7.62945	5.20543	8.12629	5.183
NT5DC1	hIC1	hIC2	221294	0.248885	0.348945	0.188401	5.85543e-05	0.000789505	1.22371e-05	0.00026522	1.67396	10.6381	1.56916	8.35249	8.47253	5.06136	8.44245	5.38024
IER3	hIC1	hIC2	8870	0.158525	0.246946	0.221427	6.49271e-06	0.000221131	1.74815e-06	0.000113198	1.69543	22.6103	1.57075	15.7112	10.9681	6.46923	10.9359	6.96222
TLN2	hIC1	hIC2	83660	0.00348242	0.0112471	0.410611	0.000937379	0.0045207	0.000639823	0.00285363	1.44365	3.04574	1.57125	3.95235	5.22857	3.62177	5.45356	3.47085
CYBB	hIC1	hIC2	1536	0.357547	0.461791	0.231413	0.000124592	0.00120569	0.000339141	0.00186457	1.41488	2.7928	1.57243	3.84306	5.05314	3.57143	5.33524	3.39298
DDX58	hIC1	hIC2	23586	0.0125703	0.0322719	0.430288	0.00209539	0.00784099	0.000639823	0.00285363	1.42484	3.06121	1.57577	3.70744	5.41341	3.79931	5.17373	3.2833
ITPR1	hIC1	hIC2	3708	0.320739	0.42364	0.281537	0.000631329	0.00354871	0.00114504	0.00420864	1.45406	3.52672	1.57679	4.28473	5.82294	4.00461	5.73866	3.63945
GLIS3	hIC1	hIC2	169792	0.00459192	0.0141093	0.215229	0.00871946	0.0220085	0.0147107	0.0300809	1.52242	9.00277	1.57805	11.1132	9.239	6.06863	9.48443	6.01023
GCHFR	hIC1	hIC2	2644	0.242715	0.342031	0.246212	2.8842e-07	3.38678e-05	3.4963e-06	0.000156736	1.5764	6.05186	1.57904	5.61265	7.1036	4.50622	6.78663	4.29794
RASGRP3	hIC1	hIC2	25780	0.0272455	0.0609134	0.321265	0.00356637	0.0114547	0.00114504	0.00420864	1.44141	2.59176	1.57949	3.01681	4.48652	3.11259	4.34202	2.74899
FAM65B	hIC1	hIC2	9750	0.0268065	0.0600341	0.218776	0.0178046	0.0366791	0.0213624	0.040611	1.35014	3.97221	1.5796	7.58234	7.67314	5.6832	7.96519	5.04255
SCO2	hIC1	hIC2	9997	0.0344967	0.0734614	0.280919	0.00348703	0.0112828	0.0041169	0.0112523	1.46518	4.05702	1.58056	5.465	6.36375	4.34333	6.67068	4.22045
PCP4	hIC1	hIC2	5121	0.00792592	0.0222075	0.265011	0.00366413	0.011672	0.00150865	0.00520243	1.47424	13.1893	1.58079	21.5673	11.5682	7.8469	12.0596	7.62887
LYZ	hIC1	hIC2	4069	0.312889	0.416276	0.244082	0.000162941	0.00143634	0.000117126	0.0009495	1.62335	6.46112	1.58082	5.34465	7.01005	4.31826	6.58137	4.16327
LCP2	hIC1	hIC2	3937	0.00915499	0.0249833	0.353112	7.88706e-05	0.0009052	7.86668e-05	0.00075431	1.54269	3.54349	1.58166	3.679	5.18836	3.36319	5.11023	3.23092
PDZD8	hIC1	hIC2	118987	0.00160872	0.0058636	0.441675	7.4921e-05	0.000885184	6.9926e-06	0.000197184	1.56908	2.50379	1.58193	2.56973	3.65088	2.32676	3.70146	2.33984
FAM26F	hIC1	hIC2	441168	0.0468092	0.0945012	0.281779	0.00597942	0.0168342	0.0064734	0.0158585	1.31148	2.35679	1.58261	4.05791	5.20757	3.97074	5.48914	3.4684
CTHRC1	hIC1	hIC2	115908	0.0957544	0.165317	0.290579	4.64013e-05	0.000715808	0.000117126	0.0009495	1.47713	12.3941	1.58332	21.322	11.2429	7.61134	11.9818	7.56753
ITGA7	hIC1	hIC2	3679	0.113141	0.189229	0.285352	0.0202671	0.0403266	0.0120955	0.025747	1.37507	3.85079	1.58601	6.9212	7.1312	5.18605	7.55376	4.76274
TSPAN4	hIC1	hIC2	7106	0.0293017	0.0644391	0.215723	0.00029563	0.00217168	0.000242993	0.0014837	1.52679	8.85299	1.58928	10.6854	9.11854	5.97238	9.21716	5.79958
NMRK1	hIC1	hIC2	54981	0.0587511	0.113419	0.311563	2.07056e-06	0.000110116	3.32149e-05	0.000473402	1.51549	5.9172	1.58967	7.38982	7.54056	4.97564	7.779	4.89346
CAV2	hIC1	hIC2	858	0.00297939	0.00989671	0.292738	0.00542898	0.0156801	0.00988754	0.0219653	1.44662	2.89626	1.58987	3.45114	4.96931	3.43512	4.81668	3.0296
VWA5A	hIC1	hIC2	4013	0.0187181	0.044464	0.233217	0.00162761	0.00656171	0.00114504	0.00420864	1.45635	3.56952	1.59106	4.5608	5.85837	4.02264	5.89325	3.70397
RPS6KA1	hIC1	hIC2	6195	0.00311824	0.0102928	0.685322	0.0025695	0.00901472	0.000339141	0.00186457	1.56426	2.69812	1.59212	2.56557	3.96973	2.53777	3.65488	2.2956
C5AR1	hIC1	hIC2	728	0.00403605	0.0127065	0.475254	7.46158e-05	0.000885184	1.22371e-05	0.00026522	1.52109	3.60602	1.59309	4.38929	5.40146	3.55106	5.73205	3.59807
CPNE8	hIC1	hIC2	144402	0.00336531	0.0109362	0.464469	0.00139233	0.00587445	0.00114504	0.00420864	1.40405	2.56185	1.59432	3.66196	4.71618	3.359	5.0235	3.15088
HLA-DRB1	hIC1	hIC2	3123	0.140496	0.224734	0.230547	0.000401494	0.00265333	0.000339141	0.00186457	1.52441	8.83747	1.59726	11.7624	9.1382	5.99457	9.51011	5.954
TNFRSF1B	hIC1	hIC2	7133	0.0315307	0.0684231	0.258429	1.18103e-05	0.000331775	0.000470253	0.00232686	1.47861	4.00301	1.59775	5.16648	6.18214	4.18105	6.33271	3.96353
SEMA5A	hIC1	hIC2	9037	0.166499	0.256321	0.233754	0.00819357	0.0211077	0.00802401	0.0187215	1.41163	4.39412	1.59913	8.05666	7.32363	5.18806	8.03444	5.02426
S100A4	hIC1	hIC2	6275	0.366326	0.470466	0.246422	0.00154898	0.00633301	0.00150865	0.00520243	1.41289	8.29526	1.6002	16.2786	10.4449	7.39258	10.7308	6.7059
SIGIRR	hIC1	hIC2	59307	0.28453	0.388231	0.270596	0.00086253	0.00431386	0.00150865	0.00520243	1.45006	3.5949	1.60231	5.0457	5.94754	4.10159	6.2119	3.87685
DSP	hIC1	hIC2	1832	0.0268996	0.0601913	0.32067	0.00263388	0.00917919	0.00517977	0.013403	1.57148	7.23623	1.60603	8.54728	7.85145	4.99622	8.20321	5.10774
MSRB3	hIC1	hIC2	253827	0.00169568	0.0061084	0.297816	0.010748	0.0255083	0.0147107	0.0300809	1.34975	3.2021	1.6063	5.9183	6.47971	4.80069	6.79608	4.2309
DNAAF1	hIC1	hIC2	123872	0.00135095	0.00504681	0.332844	0.0106035	0.0252701	0.0177752	0.0348136	1.54396	2.96967	1.60735	2.89506	4.4571	2.88679	4.05867	2.52508
PTRH1	hIC1	hIC2	138428	0.027634	0.0615458	0.388763	0.000158902	0.00140944	0.000470253	0.00232686	1.52486	2.48093	1.60781	2.86537	3.80844	2.49756	4.01739	2.49867
SLC20A2	hIC1	hIC2	6575	0.757005	0.809643	0.223371	9.00231e-06	0.000277139	2.09778e-05	0.000359571	1.68912	7.05271	1.60915	5.36526	6.90772	4.08954	6.40242	3.97877
MYOF	hIC1	hIC2	26509	0.00451345	0.0139417	0.289308	0.000100957	0.00106543	3.4963e-06	0.000156736	1.74964	24.9306	1.61172	17.8987	10.8293	6.18945	10.9652	6.80339
ACSL1	hIC1	hIC2	2180	0.00767708	0.0216253	0.268651	7.34461e-08	1.5831e-05	6.9926e-06	0.000197184	1.52164	8.24194	1.61362	11.0583	8.87653	5.83354	9.11721	5.65016
TPM2	hIC1	hIC2	7169	0.00253252	0.00857254	0.341541	0.00459722	0.0138896	0.00253657	0.00766818	1.42814	3.47222	1.61382	5.11535	5.99039	4.19453	6.19121	3.83638
IRF7	hIC1	hIC2	3665	0.00851383	0.0235647	0.268784	1.01505e-05	0.000299099	2.09778e-05	0.000359571	1.67101	2.96252	1.61652	2.64929	3.90184	2.33502	3.68549	2.27988
PLAU	hIC1	hIC2	5328	0.112242	0.187965	0.252658	0.0205941	0.0407762	0.0064734	0.0158585	1.37886	4.10487	1.61665	7.66471	7.41486	5.37752	7.70306	4.76483
C3AR1	hIC1	hIC2	719	0.226331	0.324524	0.278116	0.000217083	0.00175169	0.000339141	0.00186457	1.60186	5.74002	1.61681	6.32051	6.70983	4.18877	6.97265	4.31261
NUDT14	hIC1	hIC2	256281	0.164905	0.25454	0.253119	6.94521e-05	0.000849129	0.000242993	0.0014837	1.46399	3.79581	1.61768	5.37127	6.07197	4.14756	6.35165	3.92639
GCNT1	hIC1	hIC2	2650	5.36817e-05	0.000358219	0.593164	0.00179613	0.00696798	3.32149e-05	0.000473402	1.64952	3.17155	1.61832	2.98395	4.22892	2.56373	4.12805	2.55083
ITGA2	hIC1	hIC2	3673	0.0153008	0.037917	0.395497	0.0153819	0.0329568	0.0213624	0.040611	1.44952	3.43446	1.62145	4.37338	5.74009	3.96001	5.55418	3.42544
NSUN7	hIC1	hIC2	79730	0.18329	0.277168	0.278146	0.000675128	0.00368092	0.000861838	0.00345328	1.62984	7.28242	1.62219	7.8035	7.4123	4.54788	7.72813	4.76401
P4HA2	hIC1	hIC2	8974	0.0207078	0.0484876	0.301214	0.000337618	0.00235276	3.32149e-05	0.000473402	1.55302	8.13123	1.62277	10.1419	8.49064	5.46717	8.70898	5.36674
RHOU	hIC1	hIC2	58480	0.54305	0.633378	0.267537	5.03289e-05	0.000735936	0.000169571	0.00119382	1.57107	5.71491	1.62331	6.15813	6.91831	4.40358	6.82984	4.20735
HMOX1	hIC1	hIC2	3162	0.63171	0.706916	0.246245	0.0125506	0.0283864	0.0177752	0.0348136	1.51752	5.16123	1.62821	6.96275	6.94284	4.57513	7.25621	4.45655
MIR22HG	hIC1	hIC2	84981	0.240912	0.340039	0.221734	8.66415e-05	0.000977279	5.24445e-05	0.000618138	1.7043	11.1678	1.62881	9.2147	8.42416	4.94288	8.29917	5.09524
TUBBP5	hIC1	hIC2	643224	0.15387	0.24127	0.324521	0.00206969	0.00777972	0.00114504	0.00420864	1.5113	3.60051	1.6299	4.35596	5.46289	3.61469	5.49334	3.37035
ARHGEF3	hIC1	hIC2	50650	0.00341806	0.0110939	0.27937	0.000313358	0.00225455	7.86668e-05	0.00075431	1.62445	11.9718	1.63013	12.7873	9.3171	5.73553	9.51141	5.83477
DNASE1L1	hIC1	hIC2	1774	0.0304028	0.0663043	0.226711	1.63881e-05	0.000401661	6.9926e-06	0.000197184	1.51718	4.67372	1.63028	5.818	6.52589	4.30132	6.57129	4.03077
AVPI1	hIC1	hIC2	60370	0.0321242	0.0692525	0.294405	0.000486603	0.00300971	0.000470253	0.00232686	1.69367	3.47466	1.63367	3.11566	4.38724	2.59037	4.22693	2.58739
ADSSL1	hIC1	hIC2	122622	0.160173	0.248773	0.300627	0.00154655	0.00633301	0.00150865	0.00520243	1.43013	2.65022	1.63637	3.70568	4.67516	3.26905	4.85931	2.96957
LY75	hIC1	hIC2	4065	5.35421e-05	0.000357743	0.620627	0.00130109	0.00563521	0.0120955	0.025747	1.52591	2.60105	1.63712	3.20311	4.00138	2.62228	4.31551	2.63603
RMST	hIC1	hIC2	196475	0.00177281	0.00634269	0.352089	0.000355611	0.00242862	0.00253657	0.00766818	1.52525	2.42905	1.63767	2.83993	3.71808	2.43768	3.86734	2.36149
PTPRE	hIC1	hIC2	5791	0.0293256	0.0644647	0.434998	0.000869729	0.00434037	0.000861838	0.00345328	1.49751	3.45327	1.63897	4.73693	5.38179	3.59383	5.75581	3.51185
TDRD7	hIC1	hIC2	23424	0.00835726	0.0232048	0.265843	0.00131415	0.00567206	0.00150865	0.00520243	1.55261	5.69654	1.64168	7.13714	7.05234	4.54226	7.25394	4.4186
STOX1	hIC1	hIC2	219736	0.0286507	0.0632462	0.357592	0.00146686	0.00609481	0.00150865	0.00520243	1.53163	3.90819	1.64238	4.15248	5.66551	3.69901	5.25142	3.19744
TMEM164	hIC1	hIC2	84187	0.00267323	0.00898788	0.428001	3.08741e-05	0.000573241	2.09778e-05	0.000359571	1.52024	6.48548	1.6437	9.66779	7.88174	5.18453	8.35817	5.08499
MSX2	hIC1	hIC2	4488	0.0372632	0.0784605	0.345446	0.00216554	0.00800443	0.00802401	0.0187215	1.49964	5.29831	1.64413	7.46023	7.22002	4.81449	7.40023	4.50101
TM4SF18	hIC1	hIC2	116441	0.0889991	0.156126	0.280217	4.6567e-05	0.000716257	0.000169571	0.00119382	1.54031	3.68977	1.64532	4.34229	5.36957	3.48604	5.40124	3.28279
SNTA1	hIC1	hIC2	6640	0.000346537	0.00160564	0.790226	0.00616637	0.017167	0.0255178	0.0466832	1.45358	2.80821	1.64612	3.81029	4.77384	3.28419	4.91679	2.98689
ITGB2	hIC1	hIC2	3689	0.15772	0.24591	0.274096	9.16137e-06	0.000277139	7.86668e-05	0.00075431	1.60348	4.39937	1.64652	4.7083	5.6789	3.5416	5.69247	3.45727
SIGLEC1	hIC1	hIC2	6614	3.39358e-05	0.000248594	0.650473	0.00502577	0.0148343	0.00196317	0.00628623	1.48487	2.24684	1.64819	2.82289	3.57656	2.40867	3.80694	2.30977
CTSS	hIC1	hIC2	1520	0.00960724	0.0259074	0.360206	5.35812e-05	0.000755489	5.24445e-05	0.000618138	1.61255	5.26826	1.64923	5.46142	6.31099	3.91366	6.22184	3.77257
RSAD2	hIC1	hIC2	91543	0.000121311	0.000684568	0.77219	0.0166366	0.0350015	0.0064734	0.0158585	1.60686	3.63323	1.65081	3.28206	4.92826	3.06701	4.34916	2.63455
OSTF1	hIC1	hIC2	26578	0.151804	0.239032	0.330451	0.000357799	0.00243405	0.000470253	0.00232686	1.62628	5.77711	1.65296	6.21498	6.5706	4.04025	6.67237	4.03662
EMID2	hIC1	hIC2	136227	0.0351008	0.0745963	0.23098	0.0077592	0.0202977	0.0147107	0.0300809	1.38636	3.23154	1.65459	5.52673	6.07213	4.37991	6.23435	3.76792
ABHD2	hIC1	hIC2	11057	0.00383784	0.0122219	0.480001	4.30158e-05	0.000671482	0.000117126	0.0009495	1.51936	3.32825	1.6559	4.39642	5.07495	3.34019	5.39342	3.25709
UACA	hIC1	hIC2	55075	0.0413551	0.085363	0.380037	0.00649817	0.0178819	0.0120955	0.025747	1.47265	4.7353	1.65593	7.40228	6.98997	4.74651	7.2908	4.40284
CCL5	hIC1	hIC2	6352	0.000666273	0.00277349	0.281248	0.000477623	0.00297378	0.000117126	0.0009495	1.72362	5.03951	1.65603	4.22104	5.55773	3.22445	5.24454	3.16694
ZMYM6NB	hIC1	hIC2	100506144	0.0238176	0.0546232	0.296507	3.06457e-06	0.000146124	1.74815e-06	0.000113198	1.62523	8.59397	1.6593	9.68707	8.06682	4.9635	8.24504	4.96898
C4orf47	hIC1	hIC2	441054	0.00658246	0.019022	0.385342	2.87246e-05	0.000553538	0.000169571	0.00119382	1.54341	6.34965	1.66043	8.48341	7.57397	4.9073	7.75534	4.67069
SLC7A8	hIC1	hIC2	23428	0.00351091	0.0113274	0.505829	6.89006e-05	0.000845919	0.000470253	0.00232686	1.51218	2.72895	1.66346	3.59863	4.27617	2.82783	4.63202	2.78458
ZBED3-AS1	hIC1	hIC2	728723	0.000421764	0.00188911	0.488863	0.0122974	0.0280313	0.0147107	0.0300809	1.34636	2.40921	1.66662	4.44955	4.93112	3.66256	5.38437	3.23071
SNX25	hIC1	hIC2	83891	0.0586564	0.113358	0.262952	2.26396e-05	0.000489679	0.000169571	0.00119382	1.58969	9.09424	1.66769	12.4445	8.58605	5.40109	9.08523	5.44779
ITGAM	hIC1	hIC2	3684	0.396188	0.498084	0.314612	9.54402e-05	0.00104072	0.000169571	0.00119382	1.62278	4.29867	1.66905	4.43186	5.48213	3.37824	5.35832	3.21041
EGR2	hIC1	hIC2	1959	0.046943	0.0947061	0.367317	0.00521721	0.0151868	0.00802401	0.0187215	1.58333	7.13283	1.66925	7.73163	7.69357	4.8591	7.35988	4.40911
FBXO6	hIC1	hIC2	26270	0.396619	0.498387	0.252801	0.00842972	0.0215398	0.0120955	0.025747	1.45353	3.4138	1.67417	4.69852	5.67714	3.90577	5.54324	3.31104
TMEM56	hIC1	hIC2	148534	0.0162589	0.0397567	0.277308	0.00303227	0.0101885	0.00517977	0.013403	1.47478	2.91101	1.67591	4.00551	4.78834	3.24682	4.96389	2.9619
TNFSF13B	hIC1	hIC2	10673	0.0459341	0.092985	0.283691	1.15025e-05	0.000329898	0.000117126	0.0009495	1.65994	6.40267	1.67741	6.69318	6.73765	4.05898	6.79146	4.04877
LOC100506119	hIC1	hIC2	100506119	0.182511	0.276348	0.323177	0.000419327	0.00273214	0.000861838	0.00345328	1.61321	6.09119	1.67958	7.29526	6.85765	4.25092	7.08567	4.21871
ACADL	hIC1	hIC2	33	2.5494e-05	0.00020245	0.4188	0.00461065	0.0138965	0.0064734	0.0158585	1.86318	4.45942	1.68165	3.10125	4.65558	2.49872	4.02828	2.39543
DLGAP1-AS1	hIC1	hIC2	649446	0.00329495	0.0107475	0.416145	5.50962e-05	0.000766524	3.4963e-06	0.000156736	1.69096	3.00967	1.68183	2.89235	3.89017	2.30057	3.7795	2.24726
STIM2	hIC1	hIC2	57620	0.0842108	0.149937	0.31114	5.81306e-08	1.45188e-05	6.9926e-06	0.000197184	1.61325	6.84191	1.68331	8.00034	7.29852	4.52412	7.39052	4.39046
SLC7A7	hIC1	hIC2	9056	0.317697	0.42127	0.312222	6.18974e-06	0.000213955	0.000117126	0.0009495	1.72232	5.31842	1.68432	5.3373	5.74886	3.33786	5.94678	3.53067
CCDC24	hIC1	hIC2	149473	0.00165324	0.0059832	0.62609	5.79545e-05	0.000785455	3.4963e-06	0.000156736	1.65954	3.66202	1.68435	3.96686	4.71197	2.83933	4.89293	2.90493
GMFG	hIC1	hIC2	9535	0.20137	0.297469	0.30295	0.000816278	0.00415668	0.000861838	0.00345328	1.49097	3.76056	1.68538	5.81831	5.80311	3.89216	6.24743	3.70683
KIAA1522	hIC1	hIC2	57648	0.247047	0.346924	0.264291	4.82525e-06	0.000190289	2.09778e-05	0.000359571	1.68357	9.17439	1.68948	8.91173	7.87545	4.67784	7.73261	4.5769
C8orf47	hIC1	hIC2	203111	0.000284625	0.00136584	0.599452	0.00778765	0.0203465	0.0177752	0.0348136	1.44416	2.63364	1.69026	4.23133	4.54248	3.14542	5.0961	3.01499
CALML4	hIC1	hIC2	91860	0.00984442	0.0264654	0.454333	0.000950872	0.00456824	0.0147107	0.0300809	1.47774	6.10875	1.69145	13.4319	8.07594	5.46507	9.16752	5.41993
FAM89A	hIC1	hIC2	375061	0.000250194	0.00122615	0.536196	0.00166613	0.00663544	0.000169571	0.00119382	1.67458	2.75148	1.69185	2.6815	3.62483	2.16462	3.47991	2.05687
ARG2	hIC1	hIC2	384	0.000679604	0.0028178	0.467053	0.000508452	0.00310904	0.00196317	0.00628623	1.64194	2.90761	1.69185	2.99982	3.93856	2.39872	3.87566	2.29078
C1QB	hIC1	hIC2	713	0.0572175	0.111357	0.248034	0.00022299	0.00178842	0.000117126	0.0009495	1.50456	7.37512	1.69382	12.6243	8.59585	5.71318	8.9306	5.27246
DSCR6	hIC1	hIC2	53820	0.4771	0.574335	0.346479	0.0043519	0.0133017	0.0064734	0.0158585	1.56911	5.8857	1.69485	7.18012	7.05061	4.49339	6.93701	4.093
HHEX	hIC1	hIC2	3087	0.000271283	0.00131505	0.611909	0.000316708	0.0022706	6.9926e-06	0.000197184	1.5835	2.91136	1.69647	3.5754	4.18383	2.64214	4.47729	2.63919
FBXO16	hIC1	hIC2	157574	0.00645957	0.0187392	0.394902	0.0237351	0.0452529	0.0177752	0.0348136	1.32464	2.60402	1.70103	5.95777	5.63385	4.25312	6.24761	3.67284
EPB41L3	hIC1	hIC2	23136	0.0530324	0.104569	0.269846	0.00849751	0.0216356	0.00988754	0.0219653	1.46582	4.59298	1.70159	7.33396	6.92106	4.72163	6.97186	4.09727
ISM2	hIC1	hIC2	145501	2.55137e-05	0.00020245	0.707689	0.00206949	0.00777972	0.00988754	0.0219653	1.65668	2.88758	1.70186	3.10746	3.85953	2.32967	3.96631	2.33057
LEPREL1	hIC1	hIC2	55214	0.000100174	0.00058837	0.672433	0.000621742	0.00351784	0.000470253	0.00232686	1.57989	2.26789	1.70235	2.6873	3.21853	2.03718	3.4567	2.03054
NUPR1	hIC1	hIC2	26471	0.144132	0.2295	0.439701	3.11635e-06	0.000147255	1.22371e-05	0.00026522	1.64211	5.40655	1.70311	6.60744	6.22642	3.79172	6.59841	3.87432
NOG	hIC1	hIC2	9241	0.00334197	0.010877	0.305051	0.00092729	0.00449504	0.00114504	0.00420864	1.59968	9.28707	1.70385	11.1157	8.57681	5.36158	8.41097	4.93645
GNG12	hIC1	hIC2	55970	0.135748	0.218739	0.256768	0.00830521	0.0213185	0.00324282	0.00937112	1.39496	3.82313	1.70464	8.02088	6.83339	4.89863	7.2666	4.26284
SCNN1G	hIC1	hIC2	6340	2.96663e-05	0.000224207	0.784453	0.00193342	0.00740203	0.00802401	0.0187215	1.7417	3.80976	1.70836	3.5944	4.53142	2.60172	4.45142	2.60567
MICA	hIC1	hIC2	100507436	0.260185	0.361023	0.313939	0.00767077	0.0201267	0.0120955	0.025747	1.4942	3.92964	1.71217	6.26654	5.96956	3.99516	6.36543	3.71776
FCER1G	hIC1	hIC2	2207	0.0132567	0.033704	0.362302	0.000937755	0.0045207	0.000639823	0.00285363	1.49726	3.98351	1.71476	5.83061	6.00409	4.01005	6.1024	3.55875
TLCD2	hIC1	hIC2	727910	0.197253	0.292092	0.285585	3.04938e-05	0.000571215	0.000117126	0.0009495	1.5496	4.82617	1.71581	6.6455	6.40278	4.1319	6.54958	3.8172
PNPLA4	hIC1	hIC2	8228	0.00703101	0.0201126	0.296531	2.40095e-06	0.00012346	1.22371e-05	0.00026522	1.51488	3.23028	1.71833	4.22608	4.97718	3.28552	4.97399	2.89467
MDH1B	hIC1	hIC2	130752	0.00076964	0.00312201	0.346518	0.00508358	0.0149375	0.00196317	0.00628623	1.71085	3.5935	1.72	2.91134	4.44141	2.59602	3.68291	2.14122
HSPB8	hIC1	hIC2	26353	9.8981e-05	0.000583321	0.644992	0.00224492	0.0082225	7.86668e-05	0.00075431	1.74396	4.51302	1.72073	3.81674	5.09642	2.92233	4.61343	2.68109
TRBC2	hIC1	hIC2	28638	7.64127e-06	8.75075e-05	0.787987	0.00473504	0.0141512	0.0177752	0.0348136	1.82697	3.26195	1.72362	2.81593	3.76838	2.06264	3.55768	2.06407
TRIM56	hIC1	hIC2	81844	0.352032	0.456128	0.318912	8.75309e-08	1.5831e-05	3.4963e-06	0.000156736	1.94436	7.15109	1.72701	5.28635	5.84354	3.00537	5.7066	3.30433
SLA	hIC1	hIC2	6503	0.0317971	0.0687877	0.544664	9.05608e-06	0.000277139	0.000242993	0.0014837	1.74061	5.95098	1.72816	6.14818	6.04748	3.47435	6.21851	3.59835
MAP7	hIC1	hIC2	9053	0.000187525	0.000967127	0.687143	0.000539941	0.00323286	7.86668e-05	0.00075431	1.79562	3.97053	1.7308	3.54089	4.48969	2.50036	4.32015	2.49604
DDX60L	hIC1	hIC2	91351	0.259776	0.360552	0.309304	0.000511697	0.00312076	0.000470253	0.00232686	1.57931	11.5814	1.74018	17.7515	9.63363	6.09989	9.75644	5.60657
TGFBR3	hIC1	hIC2	7049	0.247033	0.346924	0.33411	0.000115424	0.00115982	0.000117126	0.0009495	1.64924	10.2505	1.74262	12.0289	8.52925	5.17163	8.42053	4.8321
PLXDC2	hIC1	hIC2	84898	0.0711656	0.131663	0.365719	0.0012596	0.00551929	0.000861838	0.00345328	1.60991	5.67635	1.74577	7.28894	6.61204	4.10707	6.7083	3.84259
CGNL1	hIC1	hIC2	84952	0.0510661	0.101368	0.379377	5.66011e-05	0.000776548	0.000339141	0.00186457	1.53415	9.05624	1.74651	17.8298	9.1303	5.95138	9.72374	5.56752
MAN1C1	hIC1	hIC2	57134	0.0699625	0.13001	0.33232	0.00219783	0.00809524	0.00253657	0.00766818	1.45218	4.10873	1.74652	6.9515	6.5473	4.50861	6.54449	3.74717
CD53	hIC1	hIC2	963	0.03598	0.0762793	0.292896	9.34329e-05	0.00103115	0.000117126	0.0009495	1.57667	6.46598	1.74954	9.513	7.36252	4.66965	7.58579	4.33589
CYTIP	hIC1	hIC2	9595	5.97921e-05	0.000385744	0.715888	0.000863595	0.00431386	0.000470253	0.00232686	1.58605	2.92962	1.75675	3.99386	4.19675	2.64604	4.63772	2.63994
THEM4	hIC1	hIC2	117145	0.0642148	0.121679	0.356452	0.000907397	0.00442314	0.00114504	0.00420864	1.50914	3.17065	1.7624	4.54252	4.93457	3.26979	5.04747	2.86398
CXCL16	hIC1	hIC2	58191	0.203414	0.299776	0.302139	0.00307701	0.0102927	0.00988754	0.0219653	1.45253	2.57659	1.76264	3.91672	4.38284	3.01738	4.55231	2.58267
GIMAP7	hIC1	hIC2	168537	0.0143623	0.0359531	0.375319	0.000875601	0.0043538	0.0041169	0.0112523	1.44672	3.56064	1.76648	7.12105	5.93349	4.10135	6.52702	3.69493
TLR2	hIC1	hIC2	7097	0.0831248	0.148599	0.465732	3.91117e-05	0.000634309	0.000117126	0.0009495	1.78803	6.7035	1.768	5.9526	6.22818	3.48327	5.92445	3.35093
EVI2B	hIC1	hIC2	2124	0.0728118	0.134158	0.383171	0.000128786	0.00122592	0.000169571	0.00119382	1.60048	3.81211	1.7713	5.09492	5.14564	3.21506	5.39465	3.04559
RSPH1	hIC1	hIC2	89765	0.0441177	0.0897932	0.351427	0.00188208	0.00723113	0.00517977	0.013403	1.75288	8.97714	1.77485	8.76634	7.37177	4.20551	7.17403	4.04206
PCOLCE2	hIC1	hIC2	26577	0.0552703	0.10829	0.39779	0.0219028	0.0425482	0.0177752	0.0348136	1.46576	3.223	1.77704	4.33401	5.31347	3.62506	4.83848	2.72278
HMHA1	hIC1	hIC2	23526	0.0282363	0.0625155	0.35303	0.00097636	0.0046344	0.00150865	0.00520243	1.48482	3.00722	1.78856	4.65925	4.86474	3.27631	5.0355	2.8154
GYPC	hIC1	hIC2	2995	0.00348156	0.0112471	0.316072	0.00454187	0.013778	0.0064734	0.0158585	1.46032	4.31043	1.78949	8.496	6.68692	4.57909	6.99665	3.90987
LRRC6	hIC1	hIC2	23639	0.0259133	0.0584315	0.500016	0.000491994	0.00303232	0.00150865	0.00520243	1.64725	4.69305	1.79004	5.86986	5.67667	3.44615	5.78521	3.23188
RFTN1	hIC1	hIC2	23180	0.00298505	0.00990922	0.37365	0.000294661	0.00217064	0.000169571	0.00119382	1.5123	10.8101	1.79013	24.2068	10.138	6.70373	10.4158	5.81843
SLC7A6	hIC1	hIC2	9057	0.00468804	0.0143458	0.341709	5.35347e-05	0.000755489	7.86668e-05	0.00075431	1.60963	7.17285	1.79029	11.2253	7.50529	4.66274	7.90311	4.41443
CD44	hIC1	hIC2	960	0.00986804	0.0264886	0.443828	3.0955e-05	0.000573241	1.22371e-05	0.00026522	1.75598	5.64849	1.7918	5.73971	5.80203	3.30416	5.70482	3.18384
LOC100288911	hIC1	hIC2	100288911	0.0735523	0.135217	0.389494	0.00741426	0.0196106	0.0064734	0.0158585	1.50611	4.05134	1.79411	6.80706	6.0065	3.9881	6.25147	3.48444
CD55	hIC1	hIC2	1604	0.0649384	0.122784	0.209541	4.73217e-05	0.000716853	3.32149e-05	0.000473402	1.66361	11.7167	1.79652	15.8667	8.90079	5.3503	8.99464	5.0067
VAT1L	hIC1	hIC2	57687	0.018931	0.0448478	0.25643	0.000766766	0.00398582	0.000639823	0.00285363	1.54256	16.2624	1.79898	40.1497	11.4391	7.41566	11.995	6.66766
HCLS1	hIC1	hIC2	3059	0.0748304	0.136993	0.274135	9.19394e-06	0.000277139	7.86668e-05	0.00075431	1.74808	4.83584	1.80177	5.37625	5.31326	3.03949	5.45315	3.02655
EFEMP1	hIC1	hIC2	2202	0.0343052	0.0731427	0.413228	0.00211228	0.00788535	0.0041169	0.0112523	1.68556	17.7015	1.80511	27.6253	10.1932	6.04736	10.7348	5.94688
FZD6	hIC1	hIC2	8323	0.0157891	0.038818	0.317217	9.0839e-05	0.00100943	2.09778e-05	0.000359571	1.79667	14.036	1.80958	14.5309	8.59479	4.78374	8.63024	4.76918
CXCL12	hIC1	hIC2	6387	0.000588902	0.00250714	0.683829	0.0093859	0.0231324	0.00253657	0.00766818	1.58245	3.02844	1.81245	3.72021	4.34314	2.74457	4.22832	2.33293
CPXM2	hIC1	hIC2	119587	0.00033072	0.00154601	0.490701	0.000752347	0.00393818	5.24445e-05	0.000618138	1.76317	3.95468	1.81355	3.90592	4.58268	2.59912	4.38181	2.41615
MIR29C	hIC1	hIC2	407026	0.00021466	0.00108259	0.563444	0.000488289	0.00301303	1.22371e-05	0.00026522	1.86812	3.45626	1.81601	3.11677	3.85022	2.06101	3.64989	2.00984
SOX17	hIC1	hIC2	64321	0.000794773	0.00321402	0.519028	0.00135517	0.00577877	0.00324282	0.00937112	1.7434	3.86933	1.8214	3.93592	4.57797	2.62589	4.38321	2.40651
IFI35	hIC1	hIC2	3430	0.0444356	0.0903701	0.344674	0.000467241	0.00293846	0.000339141	0.00186457	1.77742	5.01754	1.82537	4.73331	5.32018	2.9932	4.96024	2.71739
LINC00341	hIC1	hIC2	79686	0.12884	0.209604	0.366104	0.000428074	0.00277423	0.000470253	0.00232686	1.67016	6.50607	1.82701	8.24929	6.73335	4.03156	6.72533	3.68106
NEDD9	hIC1	hIC2	4739	0.000106109	0.000615642	0.860445	0.0124946	0.0283207	0.00324282	0.00937112	1.50476	2.56788	1.82707	3.92628	4.05608	2.6955	4.35889	2.38573
AHRR	hIC1	hIC2	57491	0.000128935	0.000717139	0.630205	0.00102463	0.00479837	0.00392011	0.0112523	1.80837	3.753	1.82937	3.65485	4.26841	2.36037	4.1243	2.25449
SMOC2	hIC1	hIC2	64094	0.0242456	0.0554111	0.376634	0.00177487	0.00692133	0.00253657	0.00766818	1.56536	4.60212	1.82972	7.64989	6.09768	3.89538	6.47329	3.53785
SGMS2	hIC1	hIC2	166929	0.000109536	0.000629951	0.789642	0.000574666	0.00333421	0.00114504	0.00420864	1.68605	3.56617	1.83052	4.69669	4.50818	2.67381	4.91869	2.68705
CLMN	hIC1	hIC2	79789	2.41103e-05	0.000195152	0.857105	0.00172707	0.00681601	0.000470253	0.00232686	1.66453	2.98053	1.83428	3.90387	3.94653	2.37097	4.32012	2.35522
LRRC4	hIC1	hIC2	64101	0.000451332	0.00199767	0.404634	0.000953089	0.00456824	5.24445e-05	0.000618138	1.74818	3.47838	1.8351	3.62869	4.20215	2.40373	4.08607	2.22663
TM4SF1	hIC1	hIC2	4071	0.0445217	0.0904184	0.259935	7.57537e-06	0.00024833	1.74815e-06	0.000113198	1.85003	28.4337	1.84055	30.8402	10.5111	5.68159	10.8319	5.88515
SRPX2	hIC1	hIC2	27286	0.000121838	0.00068508	0.717757	0.00197358	0.00751194	0.000861838	0.00345328	1.94415	4.87508	1.84331	3.8793	4.70605	2.42062	4.275	2.3192
ANKRD37	hIC1	hIC2	353322	0.0209005	0.0488734	0.501646	2.52523e-05	0.000523782	0.000861838	0.00345328	1.8761	16.8163	1.85147	19.1847	8.71942	4.64764	9.2672	5.00531
PYCARD	hIC1	hIC2	29108	0.0863324	0.152668	0.42985	1.75213e-05	0.000417725	3.32149e-05	0.000473402	1.73635	4.36054	1.85336	5.56182	5.00971	2.8852	5.3765	2.90094
IFIT2	hIC1	hIC2	3433	0.0295192	0.0648087	0.382402	0.00034365	0.00237163	0.000339141	0.00186457	1.7515	4.73522	1.85799	4.85087	5.22869	2.98526	4.93357	2.65532
S100A6	hIC1	hIC2	6277	0.0729419	0.134286	0.298618	5.35828e-05	0.000755489	0.000339141	0.00186457	1.6534	14.878	1.85989	27.6718	9.85644	5.96133	10.3612	5.5709
BACE2	hIC1	hIC2	25825	0.00864035	0.0238143	0.367776	0.000341467	0.00236499	5.24445e-05	0.000618138	1.63863	6.22914	1.8601	8.82068	6.77134	4.1323	6.79267	3.65178
GALNT12	hIC1	hIC2	79695	0.307789	0.411447	0.32279	3.68993e-05	0.000626332	7.86668e-05	0.00075431	1.67035	10.6319	1.86293	14.6716	8.4977	5.08737	8.36542	4.49046
PTER	hIC1	hIC2	9317	0.0180237	0.0432108	0.275946	0.00044951	0.00286474	0.000470253	0.00232686	1.53621	3.52518	1.8747	5.33346	5.20761	3.38992	5.1761	2.76103
PROM1	hIC1	hIC2	8842	0.0365025	0.0771376	0.415964	0.00521169	0.0151868	0.0041169	0.0112523	1.5721	7.13239	1.87582	14.3637	7.78876	4.95438	8.23381	4.38945
PRKCQ	hIC1	hIC2	5588	0.00730892	0.0207892	0.36963	0.00328348	0.0107974	0.00196317	0.00628623	1.61143	3.0042	1.87738	3.66583	4.18252	2.59554	4.01021	2.13607
RAB38	hIC1	hIC2	23682	8.90437e-05	0.000534364	0.615582	0.00113804	0.00514476	0.00253657	0.00766818	1.87051	4.08543	1.87777	3.98937	4.363	2.33251	4.27028	2.27412
ITPKB	hIC1	hIC2	3707	0.0138601	0.0349614	0.352209	1.02967e-07	1.68769e-05	6.9926e-06	0.000197184	1.80509	13.5753	1.88718	17.5085	8.43679	4.67388	8.78516	4.65518
EVI2A	hIC1	hIC2	2123	0.00669842	0.019304	0.330134	0.000183483	0.00157507	0.000861838	0.00345328	1.64878	3.92245	1.89305	5.63698	5.01093	3.03918	5.28864	2.79371
CCDC30	hIC1	hIC2	728621	0.000154223	0.000838236	0.888437	0.00243739	0.00869075	0.0041169	0.0112523	1.63337	3.2917	1.89709	4.90676	4.43265	2.71381	4.85279	2.55802
WDR16	hIC1	hIC2	146845	0.000161179	0.000862638	0.877854	0.00552531	0.0158449	0.0147107	0.0300809	1.819	5.63043	1.90474	5.40167	5.53752	3.04427	5.12303	2.68962
SPINT2	hIC1	hIC2	10653	0.000765728	0.00311578	0.330591	0.00540498	0.015628	0.00988754	0.0219653	1.60299	11.3692	1.90539	23.0089	9.32316	5.81611	9.52099	4.99687
CECR1	hIC1	hIC2	51816	0.00621907	0.0181794	0.417447	0.00131237	0.00566998	0.000861838	0.00345328	1.63262	5.90502	1.90878	9.50695	6.61167	4.04973	6.82407	3.57509
GBP2	hIC1	hIC2	2634	0.000769423	0.00312201	0.583685	4.85668e-05	0.000725734	0.000470253	0.00232686	1.65786	4.83471	1.90948	7.92564	5.72925	3.45582	6.27032	3.28379
ERCC6	hIC1	hIC2	2074	8.40211e-05	0.000508881	0.961471	0.000598497	0.00343203	0.0213624	0.040611	1.78402	3.34081	1.91059	4.07852	3.95979	2.21959	4.25522	2.22717
C1QA	hIC1	hIC2	712	0.0710903	0.13157	0.323653	0.000890395	0.00439749	0.00114504	0.00420864	1.52382	4.15783	1.9111	7.95317	5.98049	3.92466	6.27496	3.28342
BEX5	hIC1	hIC2	340542	0.00518834	0.0156459	0.298043	0.00732258	0.0194415	0.00802401	0.0187215	1.57982	7.10005	1.91161	12.6917	7.70489	4.87706	7.68708	4.02127
SLC22A15	hIC1	hIC2	55356	0.0077789	0.0218559	0.355625	0.0151223	0.0325874	0.00988754	0.0219653	1.44109	2.61641	1.92117	4.94998	4.5334	3.1458	4.81229	2.50487
RCAN2	hIC1	hIC2	10231	0.0021177	0.00737538	0.401625	0.00567414	0.016196	0.00253657	0.00766818	1.70241	4.348	1.9219	4.96633	5.13903	3.01868	4.82024	2.50806
BAMBI	hIC1	hIC2	25805	0.00829007	0.0230548	0.290699	0.000948399	0.00456782	0.000470253	0.00232686	1.79592	22.0775	1.92376	33.902	10.0737	5.60923	10.5861	5.50284
ABHD6	hIC1	hIC2	57406	0.000780423	0.00316087	0.668212	0.000137658	0.00127564	1.22371e-05	0.00026522	2.03674	6.88134	1.92416	5.47469	5.46676	2.68407	5.10683	2.65405
PDGFD	hIC1	hIC2	80310	0.0500439	0.0998024	0.318293	7.5597e-05	0.000885184	0.000639823	0.00285363	1.69708	4.07973	1.93069	5.43652	4.93842	2.90995	5.06727	2.62459
CTSL2	hIC1	hIC2	1515	0.169728	0.260833	0.300517	2.18643e-05	0.000485924	5.24445e-05	0.000618138	1.71494	20.6962	1.93232	36.8048	10.4855	6.1142	10.7813	5.57944
ESM1	hIC1	hIC2	11082	0.0150918	0.0374971	0.5779	0.027029	0.0497731	0.00802401	0.0187215	1.52777	4.03426	1.93303	8.54634	5.82516	3.81285	6.41277	3.31746
ENPP5	hIC1	hIC2	59084	0.000905869	0.00358858	0.73423	3.80652e-05	0.000627836	1.74815e-06	0.000113198	1.89328	4.72172	1.93523	5.00113	4.74616	2.50684	4.80535	2.4831
NAP1L2	hIC1	hIC2	4674	0.0172161	0.0416505	0.42473	1.37801e-05	0.000359216	0.000242993	0.0014837	1.74688	5.89192	1.93622	6.89108	5.98464	3.4259	5.75918	2.97445
MS4A4A	hIC1	hIC2	51338	0.00155408	0.00569213	0.332267	0.00164345	0.0065863	0.000639823	0.00285363	1.70708	4.07331	1.93893	5.07045	4.8918	2.8656	4.83657	2.49446
SMAD7	hIC1	hIC2	4092	0.350767	0.455019	0.332743	3.28756e-05	0.000587674	0.000117126	0.0009495	1.64926	4.33241	1.94155	6.46686	5.37301	3.25784	5.55332	2.86026
IFIH1	hIC1	hIC2	64135	0.116079	0.19328	0.440049	0.00843216	0.0215398	0.00517977	0.013403	1.52816	5.27938	1.95456	9.4466	6.94514	4.54477	6.63381	3.39402
HRASLS	hIC1	hIC2	57110	0.00920078	0.0250691	0.443941	0.00891026	0.0223289	0.00988754	0.0219653	1.52862	3.51619	1.95821	6.26805	5.2456	3.43159	5.41153	2.76351
FRZB	hIC1	hIC2	2487	0.0299503	0.0655359	0.386232	0.000762885	0.00397352	0.00150865	0.00520243	1.76058	6.74215	1.96384	7.7585	6.37309	3.61988	6.02244	3.06666
TRIM22	hIC1	hIC2	10346	0.225224	0.323201	0.402346	0.00035664	0.00243248	0.000861838	0.00345328	1.66758	7.91244	1.96808	15.7516	7.45421	4.47009	8.08599	4.10856
VAMP8	hIC1	hIC2	8673	0.015344	0.037962	0.3208	7.41974e-05	0.000885184	7.86668e-05	0.00075431	1.75638	8.47958	1.96942	12.0489	7.16129	4.0773	7.29493	3.7041
CD14	hIC1	hIC2	929	0.027415	0.0611678	0.356612	0.00134623	0.00575468	0.00196317	0.00628623	1.66112	8.81254	1.96964	14.002	7.88839	4.74884	7.73435	3.92679
RSPH9	hIC1	hIC2	221421	0.24342	0.342749	0.41169	7.57765e-05	0.000885184	0.000169571	0.00119382	1.83152	8.38496	1.97027	10.9736	6.7572	3.68939	7.01784	3.56187
SERPINB1	hIC1	hIC2	1992	0.0191777	0.0454117	0.532761	3.96598e-05	0.000634808	0.000242993	0.0014837	1.99674	7.06756	1.97143	6.47651	5.65165	2.83044	5.46969	2.77447
CGN	hIC1	hIC2	57530	0.000855252	0.00340607	0.503019	0.00103256	0.00482259	0.00150865	0.00520243	1.85069	4.11422	1.97145	4.42732	4.43941	2.39879	4.35596	2.20953
GALNT10	hIC1	hIC2	55568	0.00332826	0.0108476	0.333185	8.22855e-08	1.5831e-05	1.74815e-06	0.000113198	1.95742	19.8066	1.97399	22.3474	8.8074	4.49949	9.08377	4.60173
HLA-DQB1	hIC1	hIC2	3119	0.196597	0.291533	0.426289	3.18937e-05	0.000576967	0.000169571	0.00119382	1.88457	9.3334	1.97466	10.9824	6.86532	3.64292	7.00412	3.547
C1orf85	hIC1	hIC2	112770	0.00173909	0.00623907	0.664493	0.00372365	0.0118152	0.0064734	0.0158585	1.662	3.49826	1.98023	4.78996	4.53572	2.72908	4.5656	2.30559
SORCS3	hIC1	hIC2	22986	0.00584109	0.0172795	0.546479	0.00409937	0.0127076	0.0120955	0.025747	1.61218	5.12627	1.98043	10.1677	6.20957	3.85166	6.75861	3.4127
FLG-AS1	hIC1	hIC2	339400	0.000547332	0.00236082	0.470117	0.00603562	0.0169651	0.00988754	0.0219653	1.49943	3.8447	1.98379	8.10605	5.83303	3.89016	6.08773	3.06873
MSX1	hIC1	hIC2	4487	0.0598779	0.115082	0.352162	0.000143916	0.00131048	0.000169571	0.00119382	1.70526	23.2233	1.98891	59.5808	10.9713	6.43376	11.8597	5.96291
MYO5C	hIC1	hIC2	55930	0.00960126	0.0259046	0.390454	0.0151288	0.0325874	0.0213624	0.040611	1.48392	4.61145	1.99738	9.67588	6.76222	4.557	6.55738	3.28299
S100A9	hIC1	hIC2	6280	0.000320986	0.0015096	0.601205	0.00275727	0.00953952	0.0147107	0.0300809	1.94437	7.47168	2.00047	6.75383	5.97378	3.07235	5.51012	2.75441
NFE2L3	hIC1	hIC2	9603	0.000900757	0.00357373	0.664202	0.0011293	0.00513275	0.00114504	0.00420864	1.6127	5.27496	2.00169	12.1894	6.31488	3.91572	7.20902	3.60146
KIAA1804	hIC1	hIC2	84451	0.000431702	0.00192541	0.656678	0.00370943	0.0117772	0.0147107	0.0300809	1.73723	4.34002	2.00261	5.56716	4.99022	2.87252	4.94744	2.4705
TCIRG1	hIC1	hIC2	10312	0.0154478	0.0381647	0.371508	3.70594e-06	0.000163342	1.22371e-05	0.00026522	1.94832	6.34202	2.00895	6.97616	5.47512	2.81018	5.58	2.77757
INPP4B	hIC1	hIC2	8821	0.0134671	0.0341561	0.370788	0.00164492	0.0065863	0.000861838	0.00345328	1.56748	4.43205	2.01049	9.66809	5.9331	3.78512	6.51247	3.23924
IFIT3	hIC1	hIC2	3437	0.276863	0.380641	0.278668	0.000161004	0.00142405	0.000169571	0.00119382	1.85406	10.6548	2.01362	12.1713	7.41014	3.9967	7.16239	3.55698
F13A1	hIC1	hIC2	2162	0.00289629	0.00964509	0.575745	0.000190186	0.00161157	0.00150865	0.00520243	1.81358	9.5325	2.01709	11.6408	7.25104	3.99819	7.02272	3.48161
TMEM220	hIC1	hIC2	388335	0.00289602	0.00964509	0.68742	8.83299e-05	0.000985724	0.000470253	0.00232686	1.76584	4.73779	2.02026	7.1807	5.1746	2.93038	5.63177	2.78764
NLRC5	hIC1	hIC2	84166	0.0653231	0.123289	0.398899	0.000104837	0.00109344	0.000861838	0.00345328	1.79518	4.4347	2.02082	5.41051	4.85116	2.70233	4.82186	2.38609
MX2	hIC1	hIC2	4600	0.0692977	0.129026	0.507968	0.000752126	0.00393818	0.000639823	0.00285363	1.79699	4.66795	2.02186	5.72444	5.01178	2.78899	4.98042	2.46329
MNDA	hIC1	hIC2	4332	0.00150919	0.00554322	0.773383	0.00254958	0.00896893	0.00988754	0.0219653	1.69968	4.77421	2.02247	8.23548	5.47852	3.22326	6.01687	2.97502
EPSTI1	hIC1	hIC2	94240	0.00494821	0.015028	0.566442	0.00461539	0.0138965	0.00802401	0.0187215	1.64641	3.53398	2.02442	5.02603	4.63884	2.81755	4.6033	2.27388
LGALS3BP	hIC1	hIC2	3959	0.00456229	0.0140512	0.316024	0.00268429	0.00932389	0.00517977	0.013403	1.66443	10.3019	2.02906	19.1136	8.42908	5.06425	8.39287	4.13634
TTC18	hIC1	hIC2	118491	0.0123043	0.0317598	0.420066	0.000880609	0.00436972	0.00324282	0.00937112	1.74101	6.83317	2.0301	9.44125	6.51417	3.74161	6.3833	3.14433
RABGAP1L	hIC1	hIC2	9910	0.0730801	0.134493	0.5429	7.779e-05	0.000898698	0.000339141	0.00186457	1.85008	6.73595	2.03957	9.90181	5.98908	3.2372	6.48948	3.18179
NANOS1	hIC1	hIC2	340719	0.0284792	0.0629206	0.508071	0.00171379	0.0067735	0.00196317	0.00628623	1.6444	6.18329	2.046	10.7904	6.70717	4.0788	6.71244	3.28076
CCDC114	hIC1	hIC2	93233	0.000809717	0.00325438	1.16125	0.00878451	0.0220982	0.0120955	0.025747	1.67033	3.68996	2.0486	5.47575	4.69358	2.80998	4.79242	2.33936
GIMAP4	hIC1	hIC2	55303	0.00405292	0.012752	0.429893	0.0012316	0.00542379	0.00802401	0.0187215	1.57528	3.05095	2.06215	6.10188	4.40661	2.79735	5.06584	2.45658
MOB3B	hIC1	hIC2	79817	0.00452674	0.0139745	0.624528	0.00103179	0.00482259	0.000639823	0.00285363	1.69802	5.9443	2.06545	12.6322	6.25552	3.68402	7.09329	3.43426
LRRC2	hIC1	hIC2	79442	5.39332e-05	0.000358984	1.02078	0.00107195	0.00495169	0.0041169	0.0112523	1.87351	5.42492	2.06869	7.8546	5.23249	2.79289	5.75594	2.7824
GPNMB	hIC1	hIC2	10457	0.09671	0.166528	0.38712	6.35411e-07	5.55456e-05	1.74815e-06	0.000113198	1.89272	40.6679	2.07546	64.3657	11.3341	5.98823	11.5949	5.58664
ECM2	hIC1	hIC2	1842	0.00635369	0.0185037	0.418483	8.50722e-05	0.000965809	0.000117126	0.0009495	1.69091	5.68143	2.07833	10.4717	6.13374	3.62748	6.53069	3.14227
DIRAS3	hIC1	hIC2	9077	0.0261559	0.0588031	0.522026	0.0245009	0.0463758	0.0177752	0.0348136	1.58579	7.09694	2.08007	24.0791	7.65352	4.82633	8.83916	4.24946
PRND	hIC1	hIC2	23627	0.000692462	0.00286432	1.02433	0.00543492	0.0156853	0.000339141	0.00186457	1.88949	6.19292	2.08432	5.92642	5.58808	2.95746	4.93469	2.36753
TMC5	hIC1	hIC2	79838	0.000386527	0.00176183	0.906272	0.00361033	0.0115464	0.0147107	0.0300809	1.74727	4.41353	2.08778	6.27409	5.00826	2.86633	5.08502	2.43562
IQCA1	hIC1	hIC2	79781	0.00237019	0.00808826	0.455188	3.15789e-05	0.000576967	7.86668e-05	0.00075431	1.86659	5.43061	2.0884	7.1977	5.25805	2.81693	5.46378	2.61625
DOCK8	hIC1	hIC2	81704	0.00277249	0.00926813	0.44065	3.55776e-07	3.73209e-05	1.74815e-06	0.000113198	1.94963	7.64087	2.08957	9.8496	6.02309	3.08936	6.32883	3.02877
RRAD	hIC1	hIC2	6236	0.000117627	0.000667698	0.937281	0.000373755	0.00251972	0.000117126	0.0009495	1.93916	4.709	2.08986	5.9462	4.61564	2.38022	4.93187	2.3599
IGFBP6	hIC1	hIC2	3489	0.394249	0.49624	0.355937	5.08759e-05	0.000735936	0.000117126	0.0009495	1.87324	8.92168	2.08998	12.0366	6.77296	3.61564	6.8824	3.29305
SLC38A11	hIC1	hIC2	151258	0.0394022	0.0822147	0.695993	0.00219713	0.00809524	0.00253657	0.00766818	1.87832	9.83572	2.09178	9.97612	7.05298	3.75495	6.358	3.03952
RBM47	hIC1	hIC2	54502	0.0273197	0.0610532	0.402234	3.59447e-09	2.80542e-06	1.74815e-06	0.000113198	1.89986	6.59458	2.10561	8.68135	5.74539	3.02411	5.93801	2.82009
OLR1	hIC1	hIC2	4973	0.000397543	0.00180061	0.907169	0.000686331	0.00370732	0.000639823	0.00285363	2.0131	6.77249	2.11122	7.61282	5.48369	2.724	5.56377	2.63534
NQO1	hIC1	hIC2	1728	0.00442415	0.0137143	0.366124	0.00026983	0.0020305	0.000339141	0.00186457	1.63473	13.4945	2.11341	40.8726	9.6691	5.91479	10.1609	4.80782
PCSK5	hIC1	hIC2	5125	0.011837	0.0308819	0.383216	0.000181279	0.001562	0.000169571	0.00119382	1.77218	7.88416	2.1159	13.1253	6.83682	3.85787	7.04278	3.3285
NMB	hIC1	hIC2	4828	0.0610502	0.116907	0.370347	7.27749e-05	0.000880649	0.000242993	0.0014837	1.74941	21.4525	2.11754	57.925	10.3251	5.90205	11.0963	5.24017
GBP1	hIC1	hIC2	2633	0.0526331	0.104001	0.577445	0.00113736	0.00514476	0.00196317	0.00628623	1.66689	6.6295	2.12009	13.5431	6.8209	4.092	7.1159	3.35641
CCL4	hIC1	hIC2	6351	0.0362894	0.0767502	0.52473	3.67019e-05	0.000626332	3.32149e-05	0.000473402	2.15814	12.1413	2.12143	10.234	6.71188	3.11003	6.34726	2.99197
KCNJ2	hIC1	hIC2	3759	0.23712	0.336315	0.356327	2.2291e-05	0.000489679	0.000169571	0.00119382	2.0236	17.3451	2.1252	21.6021	8.13802	4.02156	8.37293	3.93983
SLC16A10	hIC1	hIC2	117247	0.0126756	0.0325	0.633496	0.00255395	0.0089782	0.00517977	0.013403	1.75104	6.57401	2.13291	13.457	6.33413	3.61736	7.0606	3.31032
LSR	hIC1	hIC2	51599	0.0138646	0.0349614	0.429694	0.000126152	0.00121184	0.000169571	0.00119382	1.78576	7.46934	2.13528	11.8877	6.59294	3.69196	6.71721	3.14582
CCNO	hIC1	hIC2	10309	1.56313e-05	0.000141112	1.32704	0.00223408	0.00819423	0.00802401	0.0187215	2.24292	7.08327	2.13681	5.93026	5.09682	2.27241	4.82712	2.25903
SUSD5	hIC1	hIC2	26032	0.0298017	0.0653184	0.391877	6.49096e-05	0.000820459	0.000470253	0.00232686	1.82908	9.54277	2.15461	18.5357	7.17973	3.92532	7.86043	3.6482
PARM1	hIC1	hIC2	25849	0.0255679	0.0577784	0.3847	1.27991e-05	0.000350218	3.32149e-05	0.000473402	1.96109	5.49059	2.15856	6.20637	5.01339	2.55643	4.90705	2.2733
UPP1	hIC1	hIC2	7378	0.0186508	0.0443443	0.662772	0.000272057	0.00203558	7.86668e-05	0.00075431	1.92563	6.37562	2.16049	6.72805	5.55987	2.8873	5.12004	2.36985
PLP2	hIC1	hIC2	5355	0.103432	0.175851	0.477683	0.00681411	0.0184322	0.0064734	0.0158585	1.63603	6.23787	2.16176	12.0865	6.79347	4.15241	6.69004	3.09472
PGBD3	hIC1	hIC2	267004	0.000622965	0.00262657	1.15501	0.000171841	0.00150435	0.0041169	0.0112523	1.84234	6.42852	2.16439	12.8477	5.87144	3.18695	6.84685	3.16342
CXCL1	hIC1	hIC2	2919	3.71535e-05	0.000268786	1.42852	0.00157299	0.00641549	0.0213624	0.040611	2.20106	7.72314	2.17511	7.39086	5.40467	2.45548	5.34147	2.45573
CHI3L2	hIC1	hIC2	1117	0.000550805	0.00236995	0.808938	6.47461e-05	0.000820459	0.000861838	0.00345328	2.06005	5.31881	2.17678	6.13248	4.68562	2.27451	4.83989	2.22341
CRYAB	hIC1	hIC2	1410	0.292016	0.395769	0.346632	0.00667605	0.0182079	0.0120955	0.025747	1.63348	8.12762	2.1771	18.0517	7.79461	4.77178	7.72013	3.54607
KLHL29	hIC1	hIC2	114818	0.0284514	0.0628856	0.41378	0.000119185	0.00116511	0.000242993	0.0014837	1.94641	13.4444	2.1779	15.4368	7.71013	3.9612	7.30029	3.35198
NTNG1	hIC1	hIC2	22854	0.0173672	0.0419001	0.509256	0.0131153	0.0292971	0.0177752	0.0348136	1.5915	4.56319	2.18485	7.31791	5.89258	3.70253	5.29488	2.42345
VASN	hIC1	hIC2	114990	0.0253403	0.0573877	0.389188	4.24426e-06	0.000176508	3.32149e-05	0.000473402	1.82689	8.61274	2.18902	15.5414	6.86328	3.75681	7.28689	3.32884
MS4A6A	hIC1	hIC2	64231	0.0409119	0.0846815	0.403931	0.000790823	0.00405461	0.00114504	0.00420864	1.73569	5.8005	2.19798	12.0598	5.98353	3.44735	6.59062	2.99849
TFPI2	hIC1	hIC2	7980	0.013026	0.0332207	0.310545	9.15217e-05	0.00101272	1.22371e-05	0.00026522	2.06212	27.8232	2.20242	31.9385	9.3158	4.51758	9.1532	4.15598
HEPH	hIC1	hIC2	9843	5.94842e-05	0.00038423	1.24514	0.000777841	0.00401908	0.00988754	0.0219653	1.94106	4.59279	2.21111	6.94462	4.53648	2.33711	5.10443	2.30853
FAM110C	hIC1	hIC2	642273	0.000323618	0.0015149	0.259313	0.00733803	0.019458	0.00324282	0.00937112	1.72229	18.2963	2.21169	47.0994	9.9993	5.80582	10.1443	4.5867
CDS1	hIC1	hIC2	1040	0.00128874	0.00485243	0.585098	3.8316e-05	0.000629992	7.86668e-05	0.00075431	1.79117	4.30809	2.21462	7.2577	4.77024	2.66319	5.21376	2.35425
PI15	hIC1	hIC2	51050	0.0728216	0.134158	0.29471	0.000975293	0.00463353	0.00114504	0.00420864	1.72385	14.958	2.21485	39.4367	9.2946	5.39176	9.66534	4.36387
RHOH	hIC1	hIC2	399	0.000113206	0.000645399	0.951872	0.0234751	0.044904	0.0255178	0.0466832	1.62941	3.10918	2.21681	5.57977	4.23665	2.60012	4.51849	2.03828
PROCR	hIC1	hIC2	10544	0.0991528	0.169836	0.408399	2.65073e-05	0.000538879	0.000169571	0.00119382	1.98401	29.7869	2.21686	38.1981	9.87277	4.97617	9.57426	4.31883
ZBBX	hIC1	hIC2	79740	0.0181113	0.0433762	0.442111	0.00134031	0.0057387	0.00253657	0.00766818	1.83733	8.2159	2.22327	11.623	6.66711	3.62869	6.43189	2.89298
CPZ	hIC1	hIC2	8532	9.56906e-05	0.000569044	1.2819	0.000224021	0.00178842	0.000639823	0.00285363	2.03769	5.5967	2.22464	7.66962	4.87892	2.39434	5.33916	2.40001
COLEC12	hIC1	hIC2	81035	0.0108156	0.0286504	0.264829	0.00087603	0.0043538	0.000639823	0.00285363	1.81863	26.1457	2.24085	68.0377	10.4602	5.75171	10.9948	4.90655
PDZRN3	hIC1	hIC2	23024	0.00329053	0.0107398	0.484479	0.00179317	0.00696679	0.00114504	0.00420864	1.6326	11.8699	2.24666	39.952	9.21142	5.64218	9.58775	4.26755
GBP3	hIC1	hIC2	2635	0.0023376	0.00798745	0.505835	5.30412e-05	0.000755489	0.000861838	0.00345328	1.99562	9.22379	2.25628	11.798	6.42483	3.21947	6.3946	2.83413
SFRP4	hIC1	hIC2	6424	2.95377e-05	0.000223557	1.24104	0.00378027	0.0119443	0.00517977	0.013403	1.70849	3.54289	2.26564	7.66039	4.40071	2.57578	5.25831	2.3209
LY96	hIC1	hIC2	23643	0.0158792	0.0389734	0.479891	0.000174706	0.00151963	0.000470253	0.00232686	1.87699	5.62775	2.27242	8.30631	5.33472	2.84216	5.45452	2.40031
TNNT1	hIC1	hIC2	7138	0.0168521	0.040883	0.911414	6.40708e-06	0.000219641	1.22371e-05	0.00026522	2.24515	15.6732	2.27374	19.4316	7.15878	3.18855	7.64079	3.36045
RARRES2	hIC1	hIC2	5919	0.000263114	0.00127899	0.803499	0.00169456	0.00670285	0.0041169	0.0112523	1.85648	5.58337	2.27378	9.81323	5.37802	2.89689	5.8813	2.58658
TIMP3	hIC1	hIC2	7078	0.0626788	0.119415	0.39297	2.31682e-07	3.03793e-05	3.4963e-06	0.000156736	1.92452	16.9679	2.2744	28.8738	8.50297	4.41823	8.65872	3.80703
PIP5K1B	hIC1	hIC2	8395	0.00229646	0.00789832	0.445816	0.000303019	0.00221048	0.000639823	0.00285363	2.02133	6.1592	2.27949	7.46047	5.19072	2.56798	5.16522	2.26595
ATP8B1	hIC1	hIC2	5205	0.00999832	0.0268104	0.519389	7.31589e-05	0.000882111	0.000117126	0.0009495	1.82841	10.2842	2.29354	18.5725	7.42118	4.05883	7.47367	3.25858
ZIC4	hIC1	hIC2	84107	4.30191e-05	0.00030246	1.35187	0.00059369	0.00341437	0.00517977	0.013403	2.03735	5.23064	2.29761	7.66281	4.68803	2.30104	5.20194	2.26407
CPQ	hIC1	hIC2	10404	0.000160057	0.000860142	0.52376	2.90557e-09	2.80542e-06	6.9926e-06	0.000197184	1.97956	9.70177	2.3097	15.0321	6.62488	3.34664	6.89537	2.9854
MAL2	hIC1	hIC2	114569	0.00323103	0.0106116	0.522821	0.000181365	0.001562	0.000242993	0.0014837	2.09145	9.30652	2.3121	9.65969	6.16683	2.94859	5.76568	2.4937
ODZ2	hIC1	hIC2	57451	0.000239438	0.00118031	0.362254	0.000716865	0.00381722	2.09778e-05	0.000359571	1.8851	26.4552	2.31291	48.408	10.0644	5.33891	9.86036	4.26318
MX1	hIC1	hIC2	4599	0.0124648	0.0320795	0.476191	0.00338716	0.0110414	0.00988754	0.0219653	1.69593	9.37752	2.31566	24.1926	7.86931	4.64011	8.09016	3.49367
MYL9	hIC1	hIC2	10398	0.00373337	0.0119198	0.538437	0.00562108	0.0160843	0.00253657	0.00766818	1.79207	5.29759	2.31989	9.12218	5.44211	3.03678	5.60578	2.4164
ELOVL7	hIC1	hIC2	79993	0.0409435	0.0846992	0.374698	1.13192e-06	7.71028e-05	2.09778e-05	0.000359571	2.05333	13.2629	2.32144	21.1663	7.26984	3.54051	7.7362	3.3325
CFI	hIC1	hIC2	3426	6.75733e-05	0.00042395	1.26813	0.000760493	0.003965	0.000639823	0.00285363	2.13687	6.83652	2.32252	8.9942	5.21264	2.43938	5.56517	2.39618
SLC35F2	hIC1	hIC2	54733	0.103216	0.17554	0.484192	8.64632e-09	4.61943e-06	1.74815e-06	0.000113198	2.28533	18.1528	2.32426	16.4597	7.43585	3.25372	7.09229	3.05142
GDF5	hIC1	hIC2	8200	0.00146589	0.00540308	0.602722	8.71051e-05	0.0009804	0.00114504	0.00420864	1.94105	6.09014	2.33162	10.2116	5.37621	2.76974	5.86946	2.51733
PSMB9	hIC1	hIC2	5698	0.036545	0.0771963	0.408427	5.11651e-05	0.000735936	0.000339141	0.00186457	2.09089	7.99803	2.33803	10.215	5.74936	2.74971	5.85826	2.50564
ROR1	hIC1	hIC2	4919	0.000924455	0.00365118	0.489449	2.00395e-05	0.000459943	0.000117126	0.0009495	1.92363	4.74478	2.35068	7.90059	4.67842	2.43208	5.1897	2.20774
SRPX	hIC1	hIC2	8406	0.0130286	0.0332207	0.414216	0.0102805	0.0247345	0.00324282	0.00937112	1.57325	5.61696	2.36865	23.7095	6.83309	4.3433	7.90454	3.33715
KBTBD8	hIC1	hIC2	84541	0.0014782	0.00544083	0.428965	1.5162e-05	0.000382331	7.86668e-05	0.00075431	1.93089	8.30249	2.36902	15.2234	6.33378	3.28024	6.7976	2.86938
THRB	hIC1	hIC2	7068	0.00143414	0.00530843	0.638349	7.57347e-05	0.000885184	0.000169571	0.00119382	1.9769	7.58321	2.38597	12.5068	5.91473	2.99192	6.27432	2.62967
METRNL	hIC1	hIC2	284207	0.00157437	0.00576243	0.492711	2.90573e-07	3.38678e-05	6.9926e-06	0.000197184	2.1109	26.3316	2.39218	43.0904	8.96638	4.24765	9.32916	3.89986
ZNF185	hIC1	hIC2	7739	0.00273189	0.00916747	0.407227	9.38972e-05	0.00103248	3.32149e-05	0.000473402	1.82449	9.81282	2.39868	21.5315	7.29068	3.99602	7.59448	3.1661
TAF4B	hIC1	hIC2	6875	0.0318205	0.0687877	0.542754	3.5056e-06	0.000155821	1.22371e-05	0.00026522	2.15696	10.2741	2.40242	12.3314	6.26591	2.90497	6.20856	2.5843
IGKC	hIC1	hIC2	3514	0.0163825	0.0400029	0.451877	0.000771459	0.00400228	0.0041169	0.0112523	1.94228	19.477	2.41213	39.1966	8.82979	4.54609	9.04064	3.74799
GRAMD3	hIC1	hIC2	65983	0.000382448	0.00174734	0.530039	8.33454e-08	1.5831e-05	1.74815e-06	0.000113198	2.22985	26.0818	2.41326	30.8043	8.53063	3.82566	8.44411	3.49905
BCMO1	hIC1	hIC2	53630	3.62943e-05	0.000263297	1.50428	0.00067136	0.00366923	0.0064734	0.0158585	2.3469	8.76159	2.41535	9.85802	5.45594	2.32475	5.63379	2.33249
FPR1	hIC1	hIC2	2357	0.0093749	0.0253853	0.450783	0.00012962	0.0012294	0.000470253	0.00232686	2.04527	7.19115	2.41716	10.7033	5.56918	2.72296	5.83324	2.41326
RARRES3	hIC1	hIC2	5920	0.139263	0.223238	0.48024	6.6485e-06	0.000223534	3.4963e-06	0.000156736	2.09773	9.19029	2.41987	12.026	6.11531	2.9152	6.11515	2.52706
FLJ42875	hIC1	hIC2	440556	0.00018847	0.00096914	1.17816	6.10907e-05	0.000804553	0.000639823	0.00285363	2.24277	6.42665	2.42022	8.14837	4.8438	2.15974	5.15753	2.13102
GSG1L	hIC1	hIC2	146395	0.0141628	0.0355426	0.425933	0.00276868	0.0095682	0.00114504	0.00420864	1.78068	5.20823	2.42937	10.2185	5.43044	3.04964	5.69898	2.34587
AGPAT9	hIC1	hIC2	84803	0.00127387	0.00481027	0.613627	6.63198e-06	0.000223534	1.22371e-05	0.00026522	2.27965	10.3526	2.43202	13.9845	6.00694	2.63503	6.46337	2.65761
MYRIP	hIC1	hIC2	25924	0.0118399	0.0308819	0.430442	2.21739e-07	2.98324e-05	1.22371e-05	0.00026522	2.12377	13.9707	2.44231	21.7591	7.18967	3.38534	7.5244	3.08085
TNNI3	hIC1	hIC2	7137	0.000281883	0.00135764	1.24488	0.000156198	0.00139464	0.000169571	0.00119382	2.24805	7.54164	2.45694	9.91337	5.25042	2.33554	5.58084	2.27146
ST6GAL2	hIC1	hIC2	84620	0.000157182	0.000849041	1.45592	0.00280727	0.0096299	0.0213624	0.040611	1.80816	5.36482	2.47015	12.4683	5.42234	2.99881	6.11628	2.47608
FGF12	hIC1	hIC2	2257	0.000834123	0.00333713	0.474851	3.54619e-05	0.000609828	0.000861838	0.00345328	2.02855	7.44549	2.47836	12.0313	5.71234	2.81598	6.01621	2.42749
IGF1	hIC1	hIC2	3479	0.000186394	0.000963189	1.46822	8.64419e-05	0.000977279	1.22371e-05	0.00026522	2.38316	11.5676	2.48019	13.6406	6.0856	2.55358	6.3167	2.54687
TMEM108	hIC1	hIC2	66000	0.00468287	0.0143384	0.592799	0.00116734	0.00523287	0.00517977	0.013403	1.89399	7.05231	2.48209	13.1092	5.97038	3.15228	6.21742	2.50492
ACOX2	hIC1	hIC2	8309	7.19456e-05	0.000445665	1.56275	0.000223786	0.00178842	0.00324282	0.00937112	2.19921	6.42426	2.49612	10.1738	4.92127	2.23774	5.58377	2.23698
TTR	hIC1	hIC2	7276	0.000386627	0.00176183	1.45207	0.00223752	0.00820112	0.0041169	0.0112523	2.31266	12.4379	2.51744	11.2729	6.40713	2.77045	5.79787	2.30308
ALOX5AP	hIC1	hIC2	241	0.0894245	0.156762	0.517739	0.000774017	0.00400367	0.000861838	0.00345328	1.90344	6.96835	2.52898	10.3641	5.901	3.10018	5.57992	2.2064
CA4	hIC1	hIC2	762	0.0283658	0.0627493	0.383309	0.00662229	0.0181113	0.00517977	0.013403	1.61872	6.98113	2.54061	24.1057	7.33456	4.5311	7.57149	2.98019
ENPP2	hIC1	hIC2	5168	0.0156767	0.0386211	0.434046	7.37405e-07	6.34047e-05	1.22371e-05	0.00026522	2.2324	77.1321	2.5613	176.975	11.3563	5.08704	12.2502	4.78279
CLUL1	hIC1	hIC2	27098	9.99261e-05	0.00058757	1.41539	0.000191479	0.00161985	0.000169571	0.00119382	2.24598	8.67003	2.56527	14.5298	5.61692	2.50088	6.32757	2.46663
PSMB8	hIC1	hIC2	5696	0.00377645	0.0120393	0.701793	0.000116076	0.00115982	7.86668e-05	0.00075431	2.26016	6.90417	2.59379	9.15325	4.99947	2.212	5.19849	2.00421
TNMD	hIC1	hIC2	64102	0.00115541	0.00443314	0.627354	0.00315543	0.0104748	0.00196317	0.00628623	2.21184	10.7789	2.62577	11.4908	6.26067	2.83053	5.68901	2.1666
MITF	hIC1	hIC2	4286	0.00162109	0.0059005	0.560573	2.44443e-05	0.000512841	0.000242993	0.0014837	2.02438	13.1571	2.62581	38.1345	7.34706	3.62929	8.48404	3.23102
IPCEF1	hIC1	hIC2	26034	0.00150199	0.00552063	0.577869	0.000202662	0.0016819	0.000117126	0.0009495	1.94648	5.59647	2.63105	11.6617	5.10954	2.62502	5.71636	2.17266
PLCB4	hIC1	hIC2	5332	0.0187114	0.044464	0.410132	5.34641e-05	0.000755489	7.86668e-05	0.00075431	1.86785	8.60509	2.6481	18.4312	6.68321	3.57802	6.75494	2.55086
F5	hIC1	hIC2	2153	1.15869e-05	0.000117323	1.69797	0.00304091	0.010211	0.00802401	0.0187215	2.62996	12.9355	2.64983	13.4075	5.95914	2.26587	6.01488	2.26991
CTSZ	hIC1	hIC2	1522	0.00669664	0.019304	0.48275	2.18925e-10	2.87066e-07	1.74815e-06	0.000113198	2.49949	24.8123	2.66746	29.08	7.7227	3.08971	7.77774	2.91579
GDF15	hIC1	hIC2	9518	0.00154641	0.00566799	0.5542	0.000276001	0.00205337	0.000861838	0.00345328	1.98724	17.7635	2.66797	41.6549	8.35532	4.20448	8.60614	3.22573
SERPINF1	hIC1	hIC2	5176	0.00166322	0.00600383	0.427528	0.000159083	0.00140944	7.86668e-05	0.00075431	1.96042	54.8441	2.68101	188.521	11.7926	6.01533	12.055	4.49645
RSPO2	hIC1	hIC2	340419	0.000359061	0.00166074	0.817379	0.000756544	0.00395226	0.0177752	0.0348136	2.01799	7.41871	2.70585	15.8569	5.73125	2.84008	6.32431	2.33727
SLCO3A1	hIC1	hIC2	28232	0.00181696	0.00646099	0.578016	7.37718e-05	0.000884905	0.000117126	0.0009495	1.94071	6.55831	2.70713	18.1262	5.59767	2.88435	6.62857	2.44856
SEMA3C	hIC1	hIC2	10512	0.00158429	0.0057881	0.576696	0.00050859	0.00310904	0.000861838	0.00345328	1.83996	9.70809	2.71091	30.1052	7.18315	3.90396	7.7829	2.87096
CD163	hIC1	hIC2	9332	0.0435001	0.0887351	0.527028	5.08748e-06	0.000196205	2.09778e-05	0.000359571	2.3023	25.0282	2.71533	32.8556	8.21261	3.56713	7.97516	2.93709
RAB11FIP1	hIC1	hIC2	80223	0.000544455	0.00235034	0.550552	2.07845e-06	0.000110116	1.74815e-06	0.000113198	2.2655	37.434	2.72129	62.9241	9.35608	4.1298	9.44709	3.47155
HLA-DQA1	hIC1	hIC2	3117	2.04265e-05	0.00017353	1.7908	0.000684873	0.00370708	0.00324282	0.00937112	2.36555	8.51045	2.72382	14.8117	5.3515	2.26227	6.14451	2.25584
DBC1	hIC1	hIC2	1620	0.000368636	0.00169605	0.626435	0.00689259	0.018591	0.0177752	0.0348136	1.74545	8.70965	2.72608	34.9773	7.31151	4.18889	8.09944	2.9711
OTX2	hIC1	hIC2	5015	0.00018393	0.000953271	0.35947	0.000437799	0.00281749	6.9926e-06	0.000197184	2.03342	53.9393	2.7299	150.094	11.3205	5.56719	11.409	4.17928
NCEH1	hIC1	hIC2	57552	0.0629967	0.11989	0.460037	6.31314e-05	0.000815115	0.000169571	0.00119382	1.95654	12.7436	2.74046	31.3258	7.51024	3.83854	7.82444	2.85516
HOOK1	hIC1	hIC2	51361	0.000532497	0.00230822	0.673635	1.2405e-06	8.04133e-05	6.9926e-06	0.000197184	2.36056	10.6394	2.74683	16.7958	5.91867	2.50732	6.39997	2.32995
CCDC141	hIC1	hIC2	285025	0.000517731	0.00225353	0.523938	1.24826e-06	8.04133e-05	0.000242993	0.0014837	2.69834	22.1457	2.7868	25.9423	7.10032	2.63136	7.32609	2.62885
PPFIBP2	hIC1	hIC2	8495	0.00149955	0.00551553	0.49641	5.07233e-07	4.75078e-05	1.22371e-05	0.00026522	2.40469	17.0322	2.78698	26.3297	7.002	2.91181	7.35918	2.64056
HLA-DMA	hIC1	hIC2	3108	0.0045054	0.0139251	0.49469	3.78865e-05	0.000627836	5.24445e-05	0.000618138	2.12178	7.01051	2.8032	12.5602	5.31404	2.50452	5.6754	2.02462
PLAC9	hIC1	hIC2	219348	0.00253335	0.00857254	0.463007	0.00545129	0.0156891	0.0147107	0.0300809	1.72605	14.1693	2.80636	64.3484	9.09253	5.26784	9.33376	3.32593
FAM40B	hIC1	hIC2	57464	0.000111923	0.000640171	1.48002	8.6486e-06	0.000273264	0.00114504	0.00420864	2.57813	17.3088	2.81112	25.4981	6.71996	2.60653	7.25211	2.57979
GRB14	hIC1	hIC2	2888	0.050254	0.100145	0.551697	0.0175781	0.036384	0.00988754	0.0219653	1.70362	8.78595	2.8145	35.5471	7.591	4.4558	7.99082	2.83916
IGJ	hIC1	hIC2	3512	0.000697716	0.00288378	0.890559	0.00063318	0.00355151	0.0041169	0.0112523	2.41394	13.4698	2.82005	19.2009	6.40499	2.65333	6.6054	2.34229
CD52	hIC1	hIC2	1043	0.000889981	0.00353633	1.02713	1.37392e-05	0.000359216	1.74815e-06	0.000113198	2.47514	13.4572	2.82367	26.2861	6.29264	2.54233	7.30234	2.58611
RELN	hIC1	hIC2	5649	0.00574078	0.0170168	0.493603	9.93916e-05	0.00105357	0.000169571	0.00119382	1.92035	7.40448	2.8339	21.0062	6.02678	3.13838	6.78805	2.3953
PLBD1	hIC1	hIC2	79887	0.00523165	0.015734	0.586446	1.31711e-05	0.000354269	3.32149e-05	0.000473402	2.20552	18.4776	2.84287	32.7701	7.69807	3.49037	7.76608	2.73177
MYOM1	hIC1	hIC2	8736	0.000305233	0.00144751	1.19267	2.53374e-05	0.000523782	0.000639823	0.00285363	2.39385	8.666	2.86366	15.6637	5.35045	2.23509	6.09923	2.12988
CACNA2D3	hIC1	hIC2	55799	0.0113021	0.029729	0.546773	0.000206717	0.00169929	0.000470253	0.00232686	2.12812	14.0662	2.87854	25.6036	7.19514	3.38098	7.16865	2.49038
HSD17B2	hIC1	hIC2	3294	6.30336e-05	0.000402712	2.02261	0.000118082	0.00116417	0.00196317	0.00628623	2.5687	9.0484	2.88464	14.1334	5.20333	2.02567	5.8485	2.02746
SPAG17	hIC1	hIC2	200162	0.00748179	0.021189	0.497327	3.21007e-06	0.000147937	5.24445e-05	0.000618138	2.2874	14.8144	2.88911	24.9995	6.90968	3.02075	7.10203	2.4582
SLC16A6	hIC1	hIC2	9120	0.000551959	0.00237297	0.792926	2.53652e-05	0.000523782	5.24445e-05	0.000618138	2.17472	14.6206	2.90931	36.3818	7.16427	3.29435	7.90086	2.71571
CADPS2	hIC1	hIC2	93664	0.000408196	0.00184136	1.25708	0.000335818	0.00235276	2.09778e-05	0.000359571	2.48101	9.20901	2.92068	14.3359	5.36579	2.16274	5.84167	2.00011
DYNLRB2	hIC1	hIC2	83657	0.00182727	0.00648884	0.643958	0.000635468	0.00355713	0.00196317	0.00628623	2.10853	10.104	2.94887	23.8917	6.34701	3.01016	6.92772	2.34928
SLC30A10	hIC1	hIC2	55532	0.00164957	0.00597927	0.524486	0.000792357	0.00405851	0.0041169	0.0112523	1.9978	7.73565	2.9562	22.6978	5.90956	2.95804	6.80716	2.30267
PENK	hIC1	hIC2	5179	0.0241766	0.0552774	0.545186	0.00115176	0.00518095	0.0041169	0.0112523	2.16235	17.8988	2.96387	40.9352	7.7423	3.5805	8.08216	2.72689
RBP7	hIC1	hIC2	116362	0.0136779	0.0345739	0.546632	2.88114e-05	0.000553538	0.000169571	0.00119382	2.41665	19.8377	2.98694	33.0862	7.35268	3.0425	7.58882	2.54066
CNTN3	hIC1	hIC2	5067	0.00105504	0.00409598	0.546789	7.65319e-05	0.000892022	0.000861838	0.00345328	2.47408	20.4287	2.99092	28.0297	7.30522	2.9527	7.22429	2.41541
PRICKLE2	hIC1	hIC2	166336	0.00116878	0.00447792	0.540535	0.00069916	0.00376112	0.00253657	0.00766818	1.94131	8.13579	2.99705	23.4006	6.23713	3.21285	6.82608	2.2776
GATA6	hIC1	hIC2	2627	0.000744992	0.00304721	0.570551	7.81557e-05	0.000900938	0.00150865	0.00520243	2.34531	16.6993	3.00951	37.6659	7.08089	3.01917	7.84039	2.6052
QRFPR	hIC1	hIC2	84109	8.62275e-05	0.00052104	1.79263	0.000336886	0.00235276	0.00253657	0.00766818	2.20018	9.98806	3.02871	26.0214	6.08662	2.76641	7.01916	2.31754
SERPINA3	hIC1	hIC2	12	0.0758314	0.138537	0.530041	0.00136308	0.00580777	0.00196317	0.00628623	2.06782	15.6485	3.06007	33.8087	7.6839	3.71595	7.54493	2.46561
GREM1	hIC1	hIC2	26585	0.0014718	0.00542107	0.55781	0.00284798	0.00973138	0.0213624	0.040611	1.92008	10.4487	3.09507	37.7203	7.06456	3.6793	7.73707	2.4998
LOC100128893	hIC1	hIC2	100128893	0.00234764	0.0080165	0.577761	0.000156481	0.00139464	0.00517977	0.013403	2.26538	10.7779	3.09681	23.7137	6.14065	2.71065	6.74603	2.17838
OLFML1	hIC1	hIC2	283298	0.000370579	0.001701	1.23566	0.000549007	0.00324463	0.00324282	0.00937112	2.19273	10.8795	3.12025	33.6714	6.33063	2.8871	7.46631	2.39286
CORO2B	hIC1	hIC2	10391	0.0164916	0.0401758	0.530314	0.000338224	0.00235276	0.000339141	0.00186457	1.97939	8.38716	3.13291	23.3421	6.20092	3.13274	6.67569	2.13083
GPX7	hIC1	hIC2	2882	0.00373617	0.0119198	0.405166	5.53739e-05	0.000768349	2.09778e-05	0.000359571	2.05334	15.4852	3.14091	40.7492	7.70547	3.75265	7.84703	2.49833
SLC6A20	hIC1	hIC2	54716	0.000189275	0.000972328	1.63909	1.77737e-05	0.000419923	0.000861838	0.00345328	2.8073	18.6613	3.16611	31.1138	6.55804	2.33607	7.24906	2.28958
NDNF	hIC1	hIC2	79625	0.00555015	0.0165589	0.538729	0.00067822	0.00368629	0.0064734	0.0158585	2.0194	12.0114	3.17783	48.6735	7.10441	3.51807	8.17875	2.57369
SORCS1	hIC1	hIC2	114815	0.00816296	0.0227617	0.630062	0.000198139	0.00165748	0.00324282	0.00937112	2.16103	13.6345	3.20036	30.7096	7.01561	3.24643	7.18599	2.24537
ANXA3	hIC1	hIC2	306	0.00314472	0.0103671	0.639248	0.00111686	0.00508941	0.00517977	0.013403	1.99888	10.597	3.20152	32.935	6.81499	3.40941	7.33158	2.29003
VSIG4	hIC1	hIC2	11326	0.0672644	0.125958	0.587784	3.35567e-06	0.000151462	1.22371e-05	0.00026522	2.38168	17.749	3.22612	27.9994	7.15302	3.00335	6.96683	2.15951
CPNE4	hIC1	hIC2	131034	0.0149702	0.0372479	0.570975	4.36878e-08	1.20601e-05	1.74815e-06	0.000113198	2.43283	32.9492	3.24549	60.7749	8.56121	3.51904	8.56421	2.6388
EDN1	hIC1	hIC2	1906	0.0121082	0.0314282	0.512531	7.10026e-08	1.5831e-05	1.22371e-05	0.00026522	2.3435	19.9538	3.24573	39.861	7.53302	3.21443	7.68447	2.36756
TPD52L1	hIC1	hIC2	7164	0.00245343	0.00833437	0.564804	2.70065e-06	0.000134904	1.22371e-05	0.00026522	2.46286	104.84	3.24799	283.146	11.3004	4.58832	11.7688	3.62342
C21orf62	hIC1	hIC2	56245	0.000921584	0.00364258	0.644928	0.000253217	0.00195312	0.000242993	0.0014837	2.09398	11.559	3.24815	29.92	6.75855	3.2276	7.08396	2.18092
DMKN	hIC1	hIC2	93099	0.00014288	0.00078308	1.01179	8.42615e-07	6.53551e-05	3.4963e-06	0.000156736	2.97155	30.9625	3.2965	44.7027	7.46441	2.51196	7.86953	2.38724
CLDN1	hIC1	hIC2	9076	9.2801e-05	0.000554375	1.7897	4.7118e-05	0.000716737	0.000169571	0.00119382	2.74542	16.5164	3.32447	39.1945	6.3638	2.31797	7.56948	2.2769
BMP4	hIC1	hIC2	652	0.000503138	0.0022028	0.518832	0.00126834	0.00553447	0.00150865	0.00520243	2.047	31.4044	3.33004	126.865	9.72254	4.74964	9.98587	2.99872
S100A8	hIC1	hIC2	6279	0.000841084	0.00335729	0.900771	0.000420294	0.00273504	2.09778e-05	0.000359571	2.65833	18.4718	3.35177	27.423	6.7443	2.53704	6.80868	2.03137
ERMN	hIC1	hIC2	57471	0.000137619	0.000760603	0.600967	5.88071e-05	0.00079088	0.00196317	0.00628623	2.47069	19.6978	3.4592	59.0364	7.22373	2.92377	8.27599	2.39246
NOV	hIC1	hIC2	4856	0.00556836	0.0165849	0.62136	4.96761e-05	0.000733946	7.86668e-05	0.00075431	2.13028	32.2207	3.4985	131.993	9.44238	4.43246	9.86373	2.81942
SLC2A10	hIC1	hIC2	81031	4.40925e-05	0.000307389	0.659363	9.76545e-05	0.00105357	1.74815e-06	0.000113198	2.22551	29.7576	3.51581	79.6066	8.8896	3.99441	8.82487	2.51005
CXCL14	hIC1	hIC2	9547	0.0254902	0.0576774	0.472164	0.00580999	0.0165078	0.0041169	0.0112523	1.81245	12.7445	3.55366	70.0985	8.19121	4.51941	8.5323	2.40099
CXCL6	hIC1	hIC2	6372	0.000147917	0.000807308	2.47088	0.000197784	0.00165715	0.00517977	0.013403	2.82167	34.2877	3.55458	93.936	7.89904	2.79942	9.11904	2.56544
PLS1	hIC1	hIC2	5357	0.00836462	0.0232129	0.593322	3.25577e-05	0.000584811	0.000117126	0.0009495	2.26906	21.9702	3.62089	55.6953	7.96989	3.51241	8.01228	2.21279
OCA2	hIC1	hIC2	4948	9.32567e-05	0.000556463	0.704775	2.40031e-08	8.3931e-06	3.4963e-06	0.000156736	3.03138	50.5314	3.64486	71.8798	8.44495	2.78585	8.4994	2.33189
CLDN10	hIC1	hIC2	9071	0.00384039	0.0122226	0.614716	8.74854e-07	6.53551e-05	2.09778e-05	0.000359571	2.56321	23.8991	3.66596	59.2757	7.50804	2.92916	8.09847	2.2091
CYB5R2	hIC1	hIC2	51700	0.000239063	0.00117957	1.28373	1.27251e-06	8.04133e-05	6.9926e-06	0.000197184	3.23182	58.4671	3.68228	99.6462	8.49949	2.62994	9.11378	2.47504
DCDC2	hIC1	hIC2	51473	0.00144548	0.00533912	0.648082	0.000207537	0.00170083	0.00150865	0.00520243	2.20276	23.435	3.71968	91.8437	8.33405	3.78346	8.91886	2.39775
CP	hIC1	hIC2	1356	0.00311402	0.0102853	0.909522	2.63062e-05	0.000538879	7.86668e-05	0.00075431	2.60634	26.6518	3.74881	91.1791	7.68458	2.94842	8.87916	2.36853
FAM189A2	hIC1	hIC2	9413	0.000672072	0.0027932	0.677898	1.99421e-07	2.97134e-05	6.9926e-06	0.000197184	2.64349	25.2363	3.76607	51.1779	7.49129	2.83386	7.72998	2.05254
RYR3	hIC1	hIC2	6263	0.00394385	0.0124837	0.608267	0.000106018	0.0011033	0.00114504	0.00420864	2.45841	28.9716	3.7689	124.981	8.18661	3.33004	9.4812	2.51564
DDIT4L	hIC1	hIC2	115265	0.00117797	0.00450326	0.683513	4.71448e-05	0.000716737	0.000117126	0.0009495	2.40171	32.4158	3.78622	66.1767	8.59898	3.58035	8.21903	2.17078
CALB1	hIC1	hIC2	793	0.0297229	0.0651838	0.509133	1.50826e-05	0.000382165	7.86668e-05	0.00075431	2.34785	43.9212	3.81946	143.094	9.50539	4.04854	9.7006	2.53978
TRPM3	hIC1	hIC2	80036	0.0036454	0.0116943	0.611388	7.83989e-07	6.45687e-05	1.22371e-05	0.00026522	2.86264	35.1537	3.82851	71.6143	7.89277	2.75717	8.34077	2.17859
CCK	hIC1	hIC2	885	0.00279232	0.00932255	0.629357	5.35767e-05	0.000755489	0.000470253	0.00232686	2.68557	44.2115	3.82946	128.914	8.70938	3.24303	9.48787	2.4776
TSTD1	hIC1	hIC2	100131187	7.23014e-05	0.000446706	0.705764	2.18669e-08	8.1923e-06	1.74815e-06	0.000113198	3.22915	79.1962	3.89643	121.238	9.13685	2.82949	9.31143	2.38973
OTX2-AS1	hIC1	hIC2	100309464	0.0012141	0.00462117	0.685205	2.71087e-05	0.000540625	2.09778e-05	0.000359571	2.24469	43.243	4.05469	234.89	9.80046	4.36607	10.4541	2.57828
S100B	hIC1	hIC2	6285	0.0010029	0.00391881	0.733728	0.000923476	0.0044823	0.00150865	0.00520243	2.24984	35.3494	4.17717	188.447	9.25904	4.11543	9.93687	2.37885
PMCH	hIC1	hIC2	5367	0.000429851	0.00192042	2.40984	0.00033722	0.00235276	0.000470253	0.00232686	2.88033	64.255	4.37196	295.465	9.19972	3.19398	10.6407	2.43385
SLC13A4	hIC1	hIC2	26266	4.66086e-05	0.000320266	1.06858	1.09936e-05	0.000321631	0.000339141	0.00186457	3.36312	61.0285	4.4708	217.88	8.4414	2.50999	10.0053	2.23792
HTR2C	hIC1	hIC2	3358	5.58171e-05	0.000369181	0.721481	4.03446e-05	0.000641235	0.000861838	0.00345328	3.02758	91.5304	4.47483	310.06	9.72995	3.21377	10.6582	2.38181
CLIC6	hIC1	hIC2	54102	0.000103016	0.000603032	0.725641	9.14427e-07	6.53551e-05	1.22371e-05	0.00026522	3.62276	170.091	5.37881	616.807	10.2355	2.82532	11.3854	2.11671

## Sheet:  hIC1 vs hIC3
GSymbol	G1	G2	GENE	shapiro_pval	shapiro_pval_adj	RIQR	ttest_pval	ttest_pval_adj	wtest_pval	wtest_pval_adj	meanFCarith	meanFCgeo	medFCarith	medFCgeo	mean_hIC1	mean_hIC3	med_hIC1	med_hIC3
MLC1	hIC1	hIC3	23209	4.79716e-05	0.000515624	2.80464	7.57743e-08	2.76374e-05	0.000466853	0.0071545	-3.54648	-119.14	-4.68838	-228.441	2.70825	9.60476	2.12442	9.9601
SCRG1	hIC1	hIC3	11341	0.000252535	0.0017357	2.46822	0.000328553	0.00519093	0.00163399	0.0127344	-3.04598	-90.7219	-4.235	-163.06	3.17861	9.68199	2.2718	9.62106
IGSF11	hIC1	hIC3	152404	2.49441e-05	0.000358187	1.32132	0.00235934	0.019469	0.000466853	0.0071545	-3.33041	-58.1419	-3.91967	-98.2296	2.51523	8.37673	2.26673	8.88481
GFAP	hIC1	hIC3	2670	0.00611153	0.0210555	0.713005	0.000420655	0.00618657	0.00163399	0.0127344	-2.40779	-27.7186	-3.75119	-70.6628	3.40448	8.19727	2.23281	8.37568
LOC285758	hIC1	hIC3	285758	6.72244e-06	0.00017682	0.419748	0.00959653	0.0441854	0.000233427	0.00557676	-3.26689	-38.7003	-3.68393	-74.1014	2.32666	7.60093	2.31431	8.52573
SHC4	hIC1	hIC3	399694	0.00182154	0.00802385	1.17739	1.8732e-05	0.000938606	0.000233427	0.00557676	-2.78389	-69.293	-3.68007	-116.832	3.4277	9.54233	2.56272	9.43101
C1orf61	hIC1	hIC3	10485	0.000991858	0.00497383	1.4185	0.00845991	0.0414732	0.00443511	0.0222202	-2.42483	-34.6291	-3.66727	-86.6541	3.58914	8.70305	2.41341	8.8506
SOGA2	hIC1	hIC3	23255	0.000102776	0.000878573	1.08464	0.0028252	0.0217393	0.000233427	0.00557676	-3.28433	-64.4197	-3.59117	-79.6848	2.63072	8.64015	2.4376	8.75383
TTYH1	hIC1	hIC3	57348	0.00178787	0.00792021	0.979494	0.000129285	0.00297192	0.000933707	0.00965654	-2.27937	-28.9844	-3.45787	-85.2023	3.79656	8.65376	2.60909	9.02191
PCDH9	hIC1	hIC3	5101	0.0139656	0.0405335	0.626524	0.00056925	0.00736244	0.00163399	0.0127344	-2.29545	-55.9607	-3.39571	-247.248	4.48209	10.2884	3.31835	11.2682
VGLL3	hIC1	hIC3	389136	0.000128786	0.00104383	2.06825	1.23204e-08	9.62924e-06	0.000233427	0.00557676	-2.65923	-69.9783	-3.32189	-114.494	3.69378	9.82262	2.9455	9.78463
CDH10	hIC1	hIC3	1008	0.000778642	0.004104	1.57862	0.0101719	0.0455031	0.00163399	0.0127344	-2.13905	-24.8945	-3.28751	-77.9897	4.07159	8.70934	2.74762	9.03283
POU3F2	hIC1	hIC3	5454	0.000275004	0.00184834	1.54349	0.000164772	0.00346717	0.000233427	0.00557676	-2.754	-39.128	-3.19721	-45.0777	3.01603	8.30616	2.5006	7.99494
PRPH	hIC1	hIC3	5630	0.022035	0.0586636	0.647793	6.62938e-07	0.000116998	0.000233427	0.00557676	-2.21842	-119.393	-2.96137	-312.433	5.66271	12.5623	4.22531	12.5127
CDH4	hIC1	hIC3	1002	0.000546326	0.00309095	1.23422	1.55742e-07	4.48456e-05	0.000233427	0.00557676	-2.2891	-14.2403	-2.79884	-18.974	2.97254	6.80445	2.36038	6.60633
MN1	hIC1	hIC3	4330	0.0421407	0.0966269	0.499143	0.002119	0.0183434	0.00163399	0.0127344	-2.10829	-16.5513	-2.79222	-34.8194	3.65325	7.70213	2.85781	7.97963
ME1	hIC1	hIC3	4199	0.0026008	0.0106744	0.847828	0.000156706	0.00337535	0.000233427	0.00557676	-2.20731	-16.4158	-2.75178	-26.1204	3.3438	7.38081	2.68703	7.39413
PHLPP1	hIC1	hIC3	23239	0.000238889	0.00166492	1.00166	0.00315733	0.023001	0.000933707	0.00965654	-2.09186	-19.7546	-2.65665	-49.4231	3.94199	8.24611	3.39667	9.02379
HRH1	hIC1	hIC3	3269	0.000334014	0.00214987	0.81278	0.00296707	0.0224832	0.000466853	0.0071545	-2.26572	-9.86959	-2.63124	-13.3331	2.60958	5.91257	2.29086	6.0278
CASP1	hIC1	hIC3	834	0.0119357	0.0356832	0.365834	0.00248676	0.0201258	0.000233427	0.00557676	-2.20546	-16.6404	-2.55575	-21.8862	3.36522	7.42184	2.86162	7.31356
CX3CR1	hIC1	hIC3	1524	0.0558479	0.120578	0.47914	0.0115628	0.048963	0.00980392	0.0365875	-1.86738	-15.2957	-2.4061	-32.869	4.53673	8.47179	3.58342	8.62208
NDRG4	hIC1	hIC3	65009	0.0743575	0.15095	0.35633	0.000111499	0.00277277	0.000933707	0.00965654	-1.92309	-18.7367	-2.35741	-39.7462	4.58006	8.80786	3.9139	9.22664
RHOJ	hIC1	hIC3	57381	0.000115317	0.000950148	0.682651	0.00971546	0.0444054	0.000933707	0.00965654	-2.0897	-6.92686	-2.2836	-8.21239	2.56236	5.35456	2.36663	5.40443
CHST3	hIC1	hIC3	9469	5.40904e-05	0.000561534	0.826703	0.000236971	0.00443256	0.000233427	0.00557676	-2.25211	-11.3246	-2.23508	-10.0823	2.79638	6.29777	2.69921	6.03297
ATP1B2	hIC1	hIC3	482	0.0419041	0.0961651	0.59785	0.00403264	0.0263907	0.00676937	0.0287541	-1.8161	-8.571	-2.18731	-12.5828	3.79789	6.89735	3.07702	6.7304
FABP7	hIC1	hIC3	2173	0.0946971	0.18115	0.677177	1.893e-07	5.1783e-05	0.000233427	0.00557676	-2.30121	-191.609	-2.16398	-143.508	5.82689	13.4089	6.15559	13.3206
LOXL3	hIC1	hIC3	84695	0.00112201	0.00549062	0.15707	0.00862543	0.0418882	0.000466853	0.0071545	-1.93413	-25.707	-2.13809	-44.4763	5.01438	9.69847	4.81065	10.2856
RGS20	hIC1	hIC3	8601	0.00141622	0.00663936	0.618869	0.00739337	0.0384172	0.00443511	0.0222202	-1.7808	-6.14678	-2.10672	-9.74546	3.3553	5.97513	2.968	6.25273
ERBB4	hIC1	hIC3	2066	0.0432104	0.0986546	0.462664	0.000311973	0.00506343	0.000933707	0.00965654	-1.90016	-9.82449	-2.00155	-10.7226	3.66198	6.95836	3.41728	6.83987
APLP1	hIC1	hIC3	333	0.00443194	0.0163543	0.202694	0.00922244	0.0432999	0.00280112	0.017142	-1.72071	-3.40432	-1.9967	-4.68597	2.45227	4.21963	2.23572	4.46407
RAB1B	hIC1	hIC3	81876	0.000267151	0.00180715	0.210507	0.00411097	0.0267433	0.000233427	0.00557676	-1.81379	-4.131	-1.96777	-5.16816	2.51475	4.56124	2.44856	4.81821
CD97	hIC1	hIC3	976	0.0272576	0.0689123	0.238841	0.00601318	0.0340663	0.000933707	0.00965654	-1.84819	-22.4342	-1.95599	-36.936	5.29086	9.77849	5.44668	10.6536
SCIN	hIC1	hIC3	85477	0.0725801	0.148111	0.404579	0.00015497	0.00335617	0.000466853	0.0071545	-1.85401	-8.97714	-1.93725	-9.92697	3.70751	6.87377	3.53305	6.8444
ATL1	hIC1	hIC3	51062	0.0323785	0.0791012	0.45413	0.000193451	0.00387682	0.00280112	0.017142	-1.69469	-8.47018	-1.90571	-13.8778	4.43709	7.51948	4.18977	7.98447
LOC100505702	hIC1	hIC3	100505702	0.10955	0.202756	0.36661	0.0113849	0.0484713	0.00980392	0.0365875	-1.59383	-4.52635	-1.88936	-7.80895	3.66829	1.71598	3.33401	6.29914
TMEM35	hIC1	hIC3	59353	0.269487	0.394637	0.5035	0.00259568	0.020671	0.00280112	0.017142	-1.78508	-11.7646	-1.84812	-11.8697	4.52997	8.08636	4.20839	7.77761
ZDHHC15	hIC1	hIC3	158866	0.00749887	0.0245373	0.212513	0.0043201	0.0275436	0.000933707	0.00965654	-1.52048	-3.49893	-1.73271	-4.978	3.47164	5.27855	3.1603	5.47586
PTPRZ1	hIC1	hIC3	5803	0.158977	0.268445	0.460915	3.03979e-05	0.00127928	0.000933707	0.00965654	-1.69107	-43.7465	-1.72936	-52.058	7.88791	13.339	7.81788	13.5199
PSRC1	hIC1	hIC3	84722	0.035968	0.0859178	0.165273	0.0105131	0.0463692	0.000933707	0.00965654	-1.57842	-9.68532	-1.67599	-15.0438	5.6634	8.9392	5.78574	9.69684
DCLK2	hIC1	hIC3	166614	0.00617475	0.0211944	0.449282	0.000693195	0.00846533	0.00280112	0.017142	-1.46919	-7.33219	-1.66672	-13.3543	6.12596	9.0002	5.60841	9.34764
GATM	hIC1	hIC3	2628	0.0399014	0.0923829	0.352084	0.000296443	0.0049296	0.00163399	0.0127344	-1.49198	-10.5256	-1.64715	-16.8274	6.90239	10.2982	6.29333	10.3661
KIF21A	hIC1	hIC3	55605	0.257685	0.381955	0.287487	0.000804482	0.00942467	0.000933707	0.00965654	-1.54269	-8.09892	-1.64412	-11.5744	5.56068	8.57841	5.48481	9.01768
AFAP1	hIC1	hIC3	60312	0.0152436	0.0434197	0.168702	0.00635094	0.0352394	0.000233427	0.00557676	-1.72229	-5.91008	-1.60481	-4.88198	3.5487	6.11188	3.78211	6.06958
PIEZO1	hIC1	hIC3	9780	0.0918394	0.17692	0.324092	4.79743e-08	2.33388e-05	0.000233427	0.00557676	-1.59542	-9.46799	-1.59847	-9.77046	5.44665	8.68971	5.4947	8.78312
TUBB2B	hIC1	hIC3	347733	0.0619232	0.130703	0.387688	0.000164344	0.00346717	0.00980392	0.0365875	-1.48148	-17.4676	-1.58871	-28.2765	8.57074	12.6973	8.18995	13.0115
ARHGAP31	hIC1	hIC3	57514	0.0129796	0.0382382	0.196725	0.00202757	0.017777	0.000466853	0.0071545	-1.52959	-3.60078	-1.58658	-4.13066	3.49009	5.3384	3.48864	5.53502
PLCD1	hIC1	hIC3	5333	0.155822	0.264508	0.227074	0.000213666	0.00414476	0.00163399	0.0127344	-1.4597	-3.41207	-1.58361	-3.91747	3.85177	5.62242	3.3754	5.34532
SEMA6A	hIC1	hIC3	57556	0.0568554	0.122078	0.300412	0.0116937	0.0493262	0.00163399	0.0127344	-1.52685	-3.86481	-1.57634	-4.29584	3.702	5.6524	3.64881	5.75175
LAMA4	hIC1	hIC3	3910	0.0228863	0.0604593	0.125651	0.00181226	0.0165191	0.000466853	0.0071545	-1.51981	-6.27326	-1.57054	-7.108	5.09655	7.74577	4.95923	7.78868
SOX9	hIC1	hIC3	6662	0.676262	0.76088	0.245863	1.85027e-06	0.000246899	0.000233427	0.00557676	-1.52948	-11.7081	-1.56849	-12.7594	6.70365	10.2531	6.46184	10.1353
CADM2	hIC1	hIC3	253559	0.42313	0.547786	0.328811	0.000122298	0.00287165	0.000933707	0.00965654	-1.62047	-10.4896	-1.56756	-9.22523	5.46502	8.8559	5.64798	8.85357
PCDHB14	hIC1	hIC3	56122	0.175518	0.288408	0.353467	0.0111135	0.047838	0.00676937	0.0287541	-1.41746	-6.09311	-1.56001	-10.8484	6.24528	8.85246	6.14165	9.58107
BCR	hIC1	hIC3	613	0.491687	0.609153	0.328271	0.00241733	0.0197097	0.00980392	0.0365875	-1.53433	-3.88033	-1.5583	-3.83834	3.66102	5.6172	3.47572	5.4162
ID4	hIC1	hIC3	3400	0.530066	0.642586	0.177401	0.00145753	0.0143678	0.00163399	0.0127344	-1.40421	-8.2316	-1.53284	-14.8693	7.52383	10.565	7.30847	11.2027
ZNF300	hIC1	hIC3	91975	0.164108	0.274651	0.266161	0.000497445	0.00678901	0.0140056	0.0452597	-1.39219	-4.95851	-1.52726	-7.32507	5.88973	8.19963	5.44866	8.3215
SYNE1	hIC1	hIC3	23345	0.00043717	0.00261967	0.419524	0.00440508	0.0278622	0.00443511	0.0222202	-1.41002	-2.93537	-1.5225	-3.594	3.78893	5.34247	3.53221	5.3778
FRMD4A	hIC1	hIC3	55691	0.0906046	0.174984	0.248946	8.87305e-06	0.000584873	0.000933707	0.00965654	-1.43628	-5.74959	-1.5156	-7.35907	5.78405	8.30751	5.5848	8.46432
PTN	hIC1	hIC3	5764	0.393767	0.520616	0.277891	7.7276e-05	0.00224088	0.00163399	0.0127344	-1.50605	-22.2757	-1.51227	-23.9776	8.84766	13.3251	8.94758	13.5312
FCGBP	hIC1	hIC3	8857	0.505042	0.620001	0.254731	0.00836477	0.0412285	0.00676937	0.0287541	-1.56017	-9.14091	-1.5113	-7.90821	5.69888	8.89122	5.83489	8.81824
SPRY4	hIC1	hIC3	81848	0.180913	0.294354	0.225465	0.00780337	0.03964	0.00443511	0.0222202	-1.40736	-5.45967	-1.50817	-8.43257	6.01139	8.4602	6.05301	9.12898
TUBB3	hIC1	hIC3	10381	0.02273	0.0601043	0.258622	0.00275858	0.0214657	0.00980392	0.0365875	-1.35286	-5.15758	-1.50383	-8.71607	6.70723	9.07392	6.19991	9.32359
METTL1	hIC1	hIC3	4234	0.385317	0.513662	0.22085	0.000282108	0.00483829	0.000933707	0.00965654	-1.4438	-4.24168	-1.49556	-5.15264	4.69727	6.7819	4.77303	7.13834
BID	hIC1	hIC3	637	0.157134	0.266072	0.220664	0.00198725	0.0174795	0.00443511	0.0222202	-1.40794	-3.10818	-1.48647	-3.84201	4.01058	5.64665	3.9917	5.93356
SNAP29	hIC1	hIC3	9342	0.0757611	0.153174	0.135705	0.00425318	0.0272792	0.000933707	0.00965654	-1.41634	-3.24445	-1.48148	-3.70565	4.0783	5.77627	3.92482	5.81455
SEC24D	hIC1	hIC3	9871	0.255524	0.379472	0.185987	0.00560807	0.0325363	0.00443511	0.0222202	-1.37026	-3.61388	-1.4813	-5.16302	5.00612	6.85967	4.92049	7.28871
GPM6B	hIC1	hIC3	2824	0.250768	0.374441	0.302489	2.50225e-05	0.00116015	0.00163399	0.0127344	-1.42938	-12.7677	-1.47953	-16.5544	8.55745	12.2319	8.44404	12.4932
SECTM1	hIC1	hIC3	6398	0.00935666	0.0291849	0.324153	0.0110187	0.0475422	0.00163399	0.0127344	-1.38039	-3.1103	-1.47898	-4.03362	4.3036	5.94066	4.20073	6.21281
METTL7A	hIC1	hIC3	25840	0.816537	0.867432	0.23358	0.000103656	0.00268769	0.000233427	0.00557676	-1.61192	-15.1372	-1.47577	-10.0695	6.40608	10.3261	7.00324	10.3352
NAGA	hIC1	hIC3	4668	0.203081	0.320097	0.187878	0.00154641	0.0147394	0.000933707	0.00965654	-1.3725	-3.3829	-1.46952	-4.49068	4.72016	6.47842	4.61523	6.78216
CKB	hIC1	hIC3	1152	0.096346	0.183603	0.285631	0.00266461	0.0210362	0.0140056	0.0452597	-1.37705	-6.29699	-1.46926	-8.64204	7.04062	9.69528	6.63043	9.74181
LINC00461	hIC1	hIC3	645323	0.854918	0.897401	0.203357	8.01838e-05	0.00229678	0.000466853	0.0071545	-1.49129	-9.93599	-1.46894	-8.40355	6.74272	10.0554	6.54883	9.61983
S100A11	hIC1	hIC3	6282	0.428229	0.551516	0.12098	0.00736755	0.0383884	0.000933707	0.00965654	-1.41587	-7.5092	-1.46846	-10.3158	6.99423	9.90288	7.18687	10.5537
CREM	hIC1	hIC3	1390	0.000485048	0.00280222	0.0665737	0.011205	0.0480575	0.00676937	0.0287541	-1.44168	-4.89642	-1.4644	-5.62654	5.18863	7.48035	5.36656	7.8588
ETV5	hIC1	hIC3	2119	0.00485619	0.0175801	0.213339	0.00555493	0.0325038	0.000466853	0.0071545	-1.42865	-5.8255	-1.46219	-6.34048	5.93109	8.47347	5.76514	8.42973
GPRC5B	hIC1	hIC3	51704	0.166959	0.278237	0.180069	0.00686318	0.037055	0.00980392	0.0365875	-1.30989	-2.48069	-1.45791	-3.44247	4.22976	5.5405	3.89478	5.67822
SLC16A2	hIC1	hIC3	6567	0.37275	0.501968	0.187051	0.00255032	0.0204287	0.00280112	0.017142	-1.42754	-5.00632	-1.4544	-5.30969	5.43517	7.75892	5.30065	7.70927
PLAU	hIC1	hIC3	5328	0.565733	0.671831	0.25535	0.000171748	0.00355923	0.000933707	0.00965654	-1.45264	-10.241	-1.45283	-11.2215	7.41486	10.7711	7.70306	11.1913
FZD8	hIC1	hIC3	8325	0.74476	0.814265	0.282417	0.00107209	0.0115234	0.000933707	0.00965654	-1.4736	-6.43461	-1.44255	-5.82874	5.67116	8.35702	5.74663	8.28982
SMPDL3A	hIC1	hIC3	10924	0.0813284	0.161623	0.116144	0.00860081	0.0418639	0.00443511	0.0222202	-1.40536	-6.50641	-1.43413	-7.87217	6.66539	9.36725	6.85689	9.83365
MTMR11	hIC1	hIC3	10903	0.38346	0.512245	0.167351	0.000120572	0.00286805	0.000466853	0.0071545	-1.38555	-5.46676	-1.43133	-6.57654	6.35627	8.80696	6.2999	9.01723
CCND3	hIC1	hIC3	896	0.129044	0.230843	0.121066	0.00589165	0.0336464	0.000933707	0.00965654	-1.3286	-4.96973	-1.43083	-7.80541	7.03952	9.35269	6.8809	9.84538
ZDHHC14	hIC1	hIC3	79683	0.179143	0.292565	0.279927	0.000132066	0.00301055	0.00443511	0.0222202	-1.42593	-3.44365	-1.42252	-3.27089	4.18831	5.97225	4.04639	5.75608
ZNF642	hIC1	hIC3	339559	0.0975457	0.185239	0.210814	0.00157388	0.014936	0.000466853	0.0071545	-1.42002	-3.48799	-1.42021	-3.50068	4.29122	6.09362	4.30171	6.10934
NR2F1	hIC1	hIC3	7025	0.499387	0.615391	0.180338	0.00109694	0.0117214	0.00443511	0.0222202	-1.40814	-5.36289	-1.41987	-5.55646	5.9367	8.35971	5.89264	8.36681
FNDC3B	hIC1	hIC3	64778	0.00632486	0.0215064	0.100377	0.00173188	0.0159783	0.000233427	0.00557676	-1.34762	-5.73363	-1.41563	-7.8498	7.24763	9.76707	7.15221	10.1249
ATHL1	hIC1	hIC3	80162	0.0656397	0.13648	0.156387	0.00336138	0.0238214	0.00443511	0.0222202	-1.28818	-2.23182	-1.41327	-2.96194	4.01913	5.17735	3.79063	5.35717
SLC31A2	hIC1	hIC3	1318	0.412042	0.537502	0.237037	0.00167169	0.0155619	0.00280112	0.017142	-1.36277	-3.41928	-1.40773	-3.74339	4.88926	6.66296	4.67064	6.57499
PROS1	hIC1	hIC3	5627	0.0104753	0.0321066	0.160205	0.00355441	0.0247093	0.000466853	0.0071545	-1.30566	-3.80427	-1.40309	-5.68964	6.30643	8.23405	6.22275	8.73109
LOC150381	hIC1	hIC3	150381	0.162272	0.272411	0.177156	0.000988359	0.010946	0.00676937	0.0287541	-1.30596	-3.76752	-1.40259	-5.53303	6.25448	8.1681	6.13054	8.59861
SV2A	hIC1	hIC3	9900	0.0615505	0.130374	0.104406	0.00110845	0.0117983	0.000233427	0.00557676	-1.35518	-5.3264	-1.38986	-6.35462	6.79415	9.20731	6.843	9.51081
GNAI2	hIC1	hIC3	2771	0.29705	0.425324	0.184259	0.000492931	0.00675896	0.00163399	0.0127344	-1.32872	-3.07274	-1.38232	-3.51218	4.92674	6.54627	4.74051	6.55287
FAM219A	hIC1	hIC3	203259	3.33018e-05	0.000421697	0.146654	0.00149095	0.0144627	0.000233427	0.00557676	-1.37415	-2.23619	-1.37377	-2.24403	3.10315	4.26419	3.11979	4.28588
CXCL16	hIC1	hIC3	58191	0.727406	0.801788	0.258337	0.0105913	0.0466546	0.00676937	0.0287541	-1.44918	-3.91415	-1.37173	-3.23154	4.38284	6.35154	4.55231	6.24453
MRC2	hIC1	hIC3	9902	0.497176	0.613315	0.166632	0.0042426	0.0272432	0.00163399	0.0127344	-1.35623	-6.36579	-1.37003	-6.98799	7.49616	10.1665	7.58021	10.3851
GPR56	hIC1	hIC3	9289	0.00212927	0.00909387	0.25628	0.000533253	0.00715056	0.00280112	0.017142	-1.33457	-2.55095	-1.36943	-2.69651	4.03815	5.38918	3.87381	5.30491
STMN3	hIC1	hIC3	50861	0.0910072	0.175626	0.306082	5.62886e-05	0.00186892	0.00443511	0.0222202	-1.32268	-4.629	-1.36873	-5.3875	6.85101	9.06171	6.5892	9.01881
TCIRG1	hIC1	hIC3	10312	0.3712	0.500452	0.22938	0.000868687	0.00998443	0.00280112	0.017142	-1.34711	-3.73337	-1.35799	-3.99331	5.47512	7.3756	5.58	7.57759
TTYH3	hIC1	hIC3	80727	0.0075712	0.0246069	0.149086	0.00478501	0.0295472	0.000466853	0.0071545	-1.33824	-3.50989	-1.35759	-3.7369	5.35538	7.16681	5.31849	7.22034
RASSF2	hIC1	hIC3	9770	0.578389	0.682858	0.212004	0.0038153	0.0256277	0.0140056	0.0452597	-1.37439	-4.45319	-1.35615	-4.05108	5.75553	7.91037	5.66695	7.68526
RECK	hIC1	hIC3	8434	0.0490477	0.109393	0.118497	0.00986295	0.0447978	0.000933707	0.00965654	-1.28976	-4.05334	-1.35255	-5.27832	6.96827	8.98738	6.80776	9.20784
NACC2	hIC1	hIC3	138151	0.0232037	0.0610998	0.182373	0.000669801	0.00827197	0.000233427	0.00557676	-1.36182	-6.40236	-1.34973	-5.79001	7.40311	10.0817	7.24429	9.77786
DFNA5	hIC1	hIC3	1687	0.122875	0.221281	0.214886	0.000253747	0.00459686	0.00443511	0.0222202	-1.29197	-3.73201	-1.34556	-4.34336	6.50728	8.40724	6.13147	8.25029
B3GAT3	hIC1	hIC3	26229	0.0201694	0.0544929	0.138513	0.0011617	0.0121756	0.000466853	0.0071545	-1.33363	-2.6031	-1.34294	-2.64443	4.13696	5.51719	4.091	5.49396
SLC39A11	hIC1	hIC3	201266	0.779026	0.841306	0.123511	0.00219207	0.0187681	0.00280112	0.017142	-1.26087	-2.55985	-1.34201	-3.2673	5.19819	6.55425	4.99436	6.70246
TNFRSF1A	hIC1	hIC3	7132	0.425592	0.549543	0.189732	1.46942e-05	0.000828785	0.000233427	0.00557676	-1.43634	-7.5239	-1.34175	-5.5079	6.67256	9.58404	7.20264	9.66414
PLOD1	hIC1	hIC3	5351	0.141219	0.246873	0.105055	0.000985288	0.010946	0.000233427	0.00557676	-1.28089	-4.36829	-1.33715	-5.80377	7.57248	9.69955	7.52471	10.0617
MRPL40	hIC1	hIC3	64976	0.0866296	0.169692	0.137369	0.00522211	0.0312584	0.00280112	0.017142	-1.2595	-3.78346	-1.33633	-5.29895	7.39767	9.31737	7.15285	9.55856
ADCK2	hIC1	hIC3	90956	0.406518	0.532072	0.22125	0.00519242	0.0312121	0.00676937	0.0287541	-1.29673	-2.43285	-1.3363	-2.65823	4.3226	5.60525	4.19408	5.60454
OSTM1	hIC1	hIC3	28962	0.124428	0.223783	0.159374	0.00120113	0.0124222	0.000233427	0.00557676	-1.33105	-2.97811	-1.33546	-2.96535	4.75571	6.33011	4.67478	6.24298
PPIL2	hIC1	hIC3	23759	0.00813749	0.0259896	0.130573	0.00345326	0.0242215	0.000466853	0.0071545	-1.28897	-1.95399	-1.33342	-2.14343	3.34442	4.31085	3.29885	4.39877
WARS	hIC1	hIC3	7453	0.119801	0.217175	0.179116	0.00689423	0.0370942	0.00163399	0.0127344	-1.2886	-4.74944	-1.33164	-5.5302	7.7885	10.0363	7.43977	9.9071
PLA2G15	hIC1	hIC3	23659	0.000684351	0.00368512	0.147863	0.00278136	0.0215485	0.000233427	0.00557676	-1.34085	-2.92012	-1.32862	-2.82505	4.53582	6.08185	4.55924	6.05752
EFNA1	hIC1	hIC3	1942	0.182363	0.295705	0.206088	0.00922691	0.0432999	0.0140056	0.0452597	-1.2574	-3.08085	-1.3208	-3.98754	6.30675	7.93008	6.22031	8.21581
SEPN1	hIC1	hIC3	57190	0.216161	0.334925	0.121716	0.00754462	0.0387574	0.000233427	0.00557676	-1.39906	-4.5129	-1.31988	-3.3634	5.44789	7.62195	5.47053	7.22045
SHC1	hIC1	hIC3	6464	0.515339	0.629195	0.129583	0.000425672	0.00621062	0.000466853	0.0071545	-1.32724	-3.86069	-1.3189	-3.79664	5.95536	7.90422	6.03548	7.9602
RSU1	hIC1	hIC3	6251	0.146204	0.252409	0.141618	0.00873185	0.0421903	0.00443511	0.0222202	-1.25917	-4.92349	-1.31839	-6.75141	8.87339	11.1731	8.65359	11.4088
NCLN	hIC1	hIC3	56926	0.015528	0.043972	0.194359	5.02959e-05	0.00176183	0.000933707	0.00965654	-1.26458	-1.94192	-1.31779	-2.17644	3.61885	4.57634	3.53054	4.65251
FAM214B	hIC1	hIC3	80256	0.0555042	0.119932	0.0867341	0.000463758	0.00648906	0.000233427	0.00557676	-1.26702	-2.06388	-1.31749	-2.33555	3.91494	4.9603	3.8545	5.07827
TPST1	hIC1	hIC3	8460	0.421954	0.546522	0.184527	0.000559531	0.00730596	0.00280112	0.017142	-1.28727	-3.0176	-1.3129	-3.24395	5.54665	7.14005	5.42588	7.12363
LOC100505573	hIC1	hIC3	100505573	0.270925	0.395895	0.209093	0.00812716	0.0404991	0.00163399	0.0127344	-1.42663	-3.02455	-1.31152	-2.24568	3.74262	5.33934	3.74663	4.91379
SLC16A4	hIC1	hIC3	9122	0.446221	0.566159	0.154634	0.000114344	0.00279352	0.000933707	0.00965654	-1.33907	-3.20503	-1.3079	-2.97838	4.95575	6.63609	5.11378	6.68831
FAM129B	hIC1	hIC3	64855	0.0715288	0.146348	0.133876	0.000759763	0.00906301	0.00443511	0.0222202	-1.23554	-1.69105	-1.30733	-1.91888	3.2178	3.97572	3.05945	3.99971
NME6	hIC1	hIC3	10201	0.262928	0.387478	0.0940569	0.00412893	0.0267964	0.00443511	0.0222202	-1.22589	-2.24063	-1.30336	-2.85769	5.15246	6.31637	4.99349	6.50834
PPP1R18	hIC1	hIC3	170954	0.910015	0.937606	0.193542	0.00146259	0.0143918	0.00443511	0.0222202	-1.28841	-3.82105	-1.30267	-4.08986	6.70561	8.63958	6.71381	8.74586
ZNF239	hIC1	hIC3	8187	0.389872	0.518094	0.105879	0.00440519	0.0278622	0.00280112	0.017142	-1.22982	-2.45435	-1.29801	-3.16784	5.63621	6.93155	5.58199	7.24549
TEP1	hIC1	hIC3	7011	0.0947982	0.18128	0.173052	0.000949513	0.0106889	0.000933707	0.00965654	-1.25133	-2.17988	-1.29189	-2.43471	4.47316	5.59742	4.39806	5.68181
ZMAT3	hIC1	hIC3	64393	0.0194162	0.0527963	0.131848	0.00567663	0.0327259	0.000233427	0.00557676	-1.30642	-4.39017	-1.28852	-4.03859	6.96517	9.09945	6.98004	8.9939
SDC3	hIC1	hIC3	9672	0.0260331	0.0665445	0.129911	0.000930154	0.0105578	0.000233427	0.00557676	-1.25621	-2.32597	-1.28582	-2.57429	4.75332	5.97115	4.77282	6.13699
FNBP1	hIC1	hIC3	23048	0.0121332	0.0360969	0.114012	0.000570328	0.00736244	0.000233427	0.00557676	-1.27646	-4.92093	-1.28298	-5.12905	8.31552	10.6144	8.33532	10.694
SGPP1	hIC1	hIC3	81537	0.389665	0.517943	0.14185	0.000159373	0.00340598	0.00163399	0.0127344	-1.23722	-2.55194	-1.2798	-2.83942	5.69766	7.04926	5.3809	6.8865
PLOD3	hIC1	hIC3	8985	0.00553971	0.0195274	0.0868434	0.0071265	0.0376584	0.000466853	0.0071545	-1.22173	-3.21434	-1.27731	-4.18265	7.59719	9.28171	7.44433	9.50875
APEX2	hIC1	hIC3	27301	0.42387	0.548355	0.109937	4.94764e-06	0.000422946	0.000233427	0.00557676	-1.25456	-1.97888	-1.27447	-2.08101	3.86821	4.8529	3.85212	4.90941
CBX6	hIC1	hIC3	23466	0.312916	0.441023	0.139896	0.00793337	0.0400898	0.0140056	0.0452597	-1.21081	-2.82894	-1.27371	-3.71442	7.11674	8.617	6.91647	8.80961
TMEM9B	hIC1	hIC3	56674	0.10961	0.202798	0.0947348	0.000969172	0.0108369	0.00163399	0.0127344	-1.20795	-2.7989	-1.27215	-3.7033	7.14045	8.62531	6.94028	8.82909
TAOK3	hIC1	hIC3	51347	0.167537	0.278685	0.155685	0.00214983	0.0184678	0.00163399	0.0127344	-1.26303	-4.13499	-1.26673	-4.06201	7.78562	9.8335	7.58132	9.60352
SPR	hIC1	hIC3	6697	0.294784	0.422522	0.101907	0.00890561	0.0426643	0.000466853	0.0071545	-1.28317	-2.91231	-1.26346	-2.71673	5.446	6.98816	5.47278	6.91465
ARHGAP18	hIC1	hIC3	93663	0.878897	0.913979	0.172799	0.000114037	0.00279352	0.000466853	0.0071545	-1.32679	-4.59043	-1.26141	-3.65559	6.72803	8.92666	7.15402	9.02412
C11orf24	hIC1	hIC3	53838	0.162102	0.272209	0.087041	2.74849e-05	0.00121266	0.000233427	0.00557676	-1.26169	-2.49863	-1.25943	-2.49307	5.04853	6.36967	5.08016	6.39809
EMC1	hIC1	hIC3	23065	0.00554819	0.0195329	0.103815	0.00150659	0.0145824	0.000233427	0.00557676	-1.2361	-2.72454	-1.25744	-2.99706	6.12454	7.57056	6.15116	7.73471
ARHGEF6	hIC1	hIC3	9459	0.482969	0.601759	0.157525	0.000694956	0.00846794	0.00676937	0.0287541	-1.22338	-3.16858	-1.25627	-3.64592	7.44847	9.1123	7.28257	9.14886
KIF1B	hIC1	hIC3	23095	0.149278	0.256259	0.0974518	0.00113531	0.012014	0.00280112	0.017142	-1.21737	-3.75995	-1.25274	-4.62711	8.79009	10.7008	8.74455	10.9547
C22orf25	hIC1	hIC3	128989	0.851514	0.894859	0.0899329	0.000508057	0.00689722	0.000466853	0.0071545	-1.27989	-3.218	-1.25204	-2.94023	6.02441	7.71057	6.17331	7.72924
UBE2L3	hIC1	hIC3	7332	0.202218	0.319013	0.15989	0.00046336	0.00648906	0.000933707	0.00965654	-1.24848	-2.5902	-1.25104	-2.63614	5.52577	6.89883	5.5705	6.96893
ST6GALNAC6	hIC1	hIC3	30815	0.00650423	0.0219658	0.18687	0.00143521	0.0142247	0.00443511	0.0222202	-1.22803	-1.64791	-1.24526	-1.7239	3.16027	3.88091	3.20345	3.98913
TUBB2A	hIC1	hIC3	7280	0.0492943	0.109808	0.175666	8.83825e-05	0.00242985	0.00443511	0.0222202	-1.2215	-5.39172	-1.2447	-6.15658	10.9738	13.4046	10.7159	13.338
CDKN1A	hIC1	hIC3	1026	0.27427	0.399184	0.133995	0.00379605	0.0256277	0.000233427	0.00557676	-1.29814	-4.99746	-1.24224	-3.7929	7.78549	10.1067	7.93948	9.86278
NLN	hIC1	hIC3	57486	0.369617	0.49881	0.160865	0.00356913	0.0247487	0.00163399	0.0127344	-1.2838	-2.32944	-1.2411	-2.05444	4.29877	5.51876	4.30837	5.34711
POLDIP3	hIC1	hIC3	84271	0.329381	0.457372	0.117785	0.00887388	0.0425869	0.00280112	0.017142	-1.2064	-2.01129	-1.24085	-2.2326	4.8843	5.89241	4.81088	5.9696
XAF1	hIC1	hIC3	54739	0.390764	0.518648	0.158358	0.00394079	0.0259447	0.00443511	0.0222202	-1.30392	-4.65375	-1.24045	-3.53535	7.29931	9.51771	7.57678	9.39863
DPP7	hIC1	hIC3	29952	0.375049	0.503902	0.174056	0.00313077	0.0229297	0.00443511	0.0222202	-1.27549	-3.27661	-1.23974	-2.79074	6.21506	7.92727	6.17603	7.65668
GMPPA	hIC1	hIC3	29926	0.129722	0.231298	0.151442	0.00873727	0.0421903	0.00443511	0.0222202	-1.22912	-1.75805	-1.23974	-1.76314	3.55263	4.36661	3.41265	4.23079
ASCC2	hIC1	hIC3	84164	0.887894	0.920536	0.0905949	0.0072958	0.0380688	0.00443511	0.0222202	-1.22856	-2.18219	-1.23078	-2.18996	4.92554	6.05131	4.90038	6.03129
QKI	hIC1	hIC3	9444	0.0216477	0.0577166	0.117112	0.00191923	0.0170733	0.000233427	0.00557676	-1.20594	-2.65978	-1.22924	-2.95304	6.8531	8.26441	6.81471	8.37691
MYD88	hIC1	hIC3	4615	0.600701	0.701032	0.134716	0.00302152	0.0225522	0.00676937	0.0287541	-1.22423	-3.08336	-1.22694	-3.18092	7.24495	8.86945	7.35628	9.02573
LRRN3	hIC1	hIC3	54674	0.943862	0.961973	0.194922	0.00998599	0.045077	0.00980392	0.0365875	-1.44764	-9.97433	-1.22574	-3.50701	7.41268	10.7309	8.01903	9.82927
GAA	hIC1	hIC3	2548	0.70061	0.780183	0.118983	0.00469315	0.0290455	0.00280112	0.017142	-1.21638	-2.59058	-1.22225	-2.65789	6.34659	7.71986	6.34546	7.75574
GRAMD4	hIC1	hIC3	23151	0.937648	0.957066	0.110995	0.0003785	0.00573622	0.000933707	0.00965654	-1.2093	-2.36404	-1.21785	-2.4343	5.93064	7.1719	5.89161	7.17512
SIPA1	hIC1	hIC3	6494	0.580878	0.684763	0.133424	0.00641161	0.0354853	0.000233427	0.00557676	-1.32119	-2.70753	-1.21673	-1.98092	4.47384	5.91082	4.5503	5.53647
EFEMP2	hIC1	hIC3	30008	0.424784	0.549018	0.124431	7.60285e-06	0.000543264	0.000233427	0.00557676	-1.21628	-3.33421	-1.21487	-3.29112	8.03267	9.77001	7.9982	9.71678
COL11A1	hIC1	hIC3	1301	0.494526	0.611009	0.0942888	0.00971535	0.0444054	0.0140056	0.0452597	-1.20535	-4.74282	-1.21383	-5.39204	10.9359	13.1817	11.368	13.7989
SLC27A1	hIC1	hIC3	376497	0.705453	0.78398	0.0829965	0.00516173	0.0310763	0.00163399	0.0127344	-1.21187	-2.38533	-1.21203	-2.36808	5.91962	7.17381	5.8658	7.10951
ALKBH8	hIC1	hIC3	91801	0.86427	0.903233	0.115128	0.000271085	0.00475354	0.000233427	0.00557676	-1.23923	-1.89195	-1.21137	-1.74885	3.84512	4.76499	3.81516	4.62156
FKBP10	hIC1	hIC3	60681	0.570524	0.675369	0.134441	6.34609e-05	0.00195053	0.000933707	0.00965654	-1.24068	-3.24235	-1.20786	-2.83738	7.05116	8.7482	7.23844	8.743
C22orf13	hIC1	hIC3	83606	0.502971	0.618232	0.123136	0.00576945	0.0330867	0.000933707	0.00965654	-1.22111	-2.48022	-1.20725	-2.33417	5.92666	7.23713	5.90054	7.12345
ANKRD40	hIC1	hIC3	91369	0.0185986	0.0509275	0.100673	0.000468386	0.00652046	0.000233427	0.00557676	-1.21395	-2.47156	-1.20368	-2.37817	6.10139	7.40681	6.13632	7.38617
PPP2R4	hIC1	hIC3	5524	0.300692	0.429191	0.135785	0.00899851	0.0429341	0.00163399	0.0127344	-1.27274	-2.61718	-1.20192	-2.04034	5.08917	6.47719	5.09526	6.12407
CCDC41	hIC1	hIC3	51134	0.555933	0.663617	0.122679	0.000127703	0.00294795	0.000466853	0.0071545	1.20245	2.9058	1.20427	2.9344	9.14055	7.60161	9.15604	7.60297
BBS9	hIC1	hIC3	27241	0.810113	0.863121	0.105629	0.00447771	0.0281905	0.00443511	0.0222202	1.203	1.86152	1.20459	1.8606	5.31264	4.41616	5.27412	4.37835
AJUBA	hIC1	hIC3	84962	0.0467094	0.105467	0.065927	0.0104155	0.0462663	0.000233427	0.00557676	1.21819	2.18867	1.205	2.0909	6.30916	5.17911	6.25496	5.19084
ZDHHC11	hIC1	hIC3	79844	0.269385	0.3946	0.0724164	0.0074133	0.0384172	0.0140056	0.0452597	1.30035	1.66809	1.20857	1.43877	3.19599	2.45779	3.04123	2.51639
EDEM2	hIC1	hIC3	55741	0.280651	0.40674	0.107677	3.12391e-06	0.000316499	0.000233427	0.00557676	1.20394	2.50623	1.2099	2.56205	7.82491	6.4994	7.82379	6.46649
PPP1R26	hIC1	hIC3	9858	0.338872	0.467229	0.0969957	0.000253599	0.00459686	0.000233427	0.00557676	1.22131	2.31063	1.21029	2.24964	6.66809	5.4598	6.73186	5.56217
DTWD2	hIC1	hIC3	285605	0.292289	0.419825	0.178448	0.000437938	0.00630515	0.00163399	0.0127344	1.23486	2.15879	1.2136	2.00172	5.83733	4.7271	5.68869	4.68745
PHTF1	hIC1	hIC3	10745	0.275032	0.40008	0.136017	0.000150932	0.00329041	0.00280112	0.017142	1.22781	2.46889	1.21368	2.34807	7.02744	5.72358	6.99463	5.76316
CHAF1A	hIC1	hIC3	10036	0.181901	0.295334	0.114604	0.0046	0.0287691	0.000466853	0.0071545	1.30347	2.54375	1.21481	2.02915	5.78545	4.43849	5.77339	4.75251
STRBP	hIC1	hIC3	55342	0.496393	0.612901	0.0894951	0.00025159	0.00458817	0.000233427	0.00557676	1.21972	2.81883	1.21498	2.79609	8.2997	6.80461	8.3835	6.90009
KCTD6	hIC1	hIC3	200845	0.337269	0.465724	0.110009	0.000366285	0.00558201	0.000933707	0.00965654	1.23052	2.8282	1.21651	2.71193	8.00651	6.50663	8.08719	6.64787
PRNP	hIC1	hIC3	5621	0.540382	0.651627	0.0897832	0.0030145	0.0225522	0.00163399	0.0127344	1.20943	3.50876	1.21985	3.63076	10.4583	8.64731	10.3218	8.46148
SULT1A1	hIC1	hIC3	6817	0.31661	0.444946	0.0743458	0.0111619	0.0479706	0.000933707	0.00965654	1.29941	4.14451	1.22033	2.89863	8.90206	6.85086	8.50396	6.96859
CEP78	hIC1	hIC3	84131	0.97808	0.987101	0.0897525	3.22627e-05	0.00130747	0.000233427	0.00557676	1.23611	2.72945	1.22689	2.60112	7.58393	6.13532	7.45751	6.07837
THBS4	hIC1	hIC3	7060	0.0202668	0.0547282	0.167319	0.00515199	0.0310763	0.0140056	0.0452597	1.25902	1.65009	1.22693	1.54163	3.51209	2.78954	3.37622	2.75177
NOXA1	hIC1	hIC3	10811	0.0971833	0.184615	0.117537	5.05588e-05	0.00176183	0.000233427	0.00557676	1.20311	1.66223	1.22745	1.7632	4.34265	3.60953	4.41554	3.59734
C3orf67	hIC1	hIC3	200844	0.192034	0.307019	0.132709	1.55016e-05	0.000865398	0.000933707	0.00965654	1.25579	1.88761	1.22768	1.76298	4.49987	3.58331	4.41091	3.59289
PANK1	hIC1	hIC3	53354	0.345736	0.474898	0.170799	0.0103717	0.046133	0.00980392	0.0365875	1.25791	3.11139	1.22836	2.78877	7.98697	6.34941	7.95891	6.47929
RMI1	hIC1	hIC3	80010	0.207165	0.325036	0.153727	0.000455973	0.00647788	0.00443511	0.0222202	1.24179	3.43413	1.22843	3.20196	9.14136	7.36142	9.02886	7.34991
IFT57	hIC1	hIC3	55081	0.846111	0.891235	0.118678	0.000269897	0.00474793	0.000466853	0.0071545	1.25759	1.77045	1.22869	1.6628	4.02347	3.19935	3.94149	3.20787
NPHP4	hIC1	hIC3	261734	0.0606798	0.128874	0.149873	0.000137967	0.00310624	0.00443511	0.0222202	1.23317	1.93191	1.22906	1.92733	5.02441	4.07439	5.07907	4.13247
NEK2	hIC1	hIC3	4751	0.708388	0.786603	0.162534	0.00913604	0.0431635	0.00443511	0.0222202	1.37394	2.74579	1.23158	1.94304	5.35417	3.89695	5.09645	4.13813
C14orf142	hIC1	hIC3	84520	0.180869	0.294354	0.142887	0.000517247	0.00697009	0.00443511	0.0222202	1.24581	3.58446	1.23281	3.44687	9.3345	7.49274	9.45366	7.66838
LAPTM4B	hIC1	hIC3	55353	0.131226	0.233248	0.0919167	0.000661933	0.00823053	0.000233427	0.00557676	1.23218	4.97828	1.23492	4.94966	12.2893	9.97364	12.1291	9.82174
KLHDC8B	hIC1	hIC3	200942	0.101675	0.191354	0.1458	0.000547621	0.00726044	0.00163399	0.0127344	1.25425	3.24746	1.23563	2.93201	8.38297	6.68366	8.13788	6.58599
BRIP1	hIC1	hIC3	83990	0.390567	0.518513	0.137342	0.00530831	0.0316015	0.000466853	0.0071545	1.31174	2.264	1.2373	1.93453	4.96048	3.78161	4.96379	4.01181
HYLS1	hIC1	hIC3	219844	0.114525	0.209695	0.124786	0.00211693	0.0183434	0.000233427	0.00557676	1.31032	3.16792	1.23935	2.59904	7.02422	5.36068	7.13507	5.75709
POLE2	hIC1	hIC3	5427	0.249792	0.373493	0.123007	0.00249736	0.0201818	0.00443511	0.0222202	1.22197	2.39374	1.24538	2.60352	6.93235	5.67309	7.0064	5.62593
PDCD4	hIC1	hIC3	27250	0.220731	0.340412	0.138187	0.00031282	0.00506343	0.000466853	0.0071545	1.2559	3.71951	1.24569	3.61894	9.30078	7.40566	9.40806	7.5525
TMEM2	hIC1	hIC3	23670	0.20053	0.316895	0.126691	0.0068597	0.037055	0.000466853	0.0071545	1.32776	4.05825	1.24653	3.09483	8.18651	6.16565	8.24114	6.61128
TM7SF2	hIC1	hIC3	7108	0.667063	0.753563	0.0973543	0.00782742	0.0397252	0.00443511	0.0222202	1.23898	2.86923	1.24673	2.9549	7.88377	6.3631	7.89834	6.33523
CDK5RAP2	hIC1	hIC3	55755	0.254765	0.378549	0.149384	8.64448e-05	0.00240071	0.00163399	0.0127344	1.26116	3.58416	1.24753	3.47469	8.89329	7.05166	9.0561	7.25921
ACSL1	hIC1	hIC3	2180	0.062209	0.131104	0.155291	0.000395932	0.00593464	0.0140056	0.0452597	1.2226	3.06557	1.24827	3.51447	8.87653	7.26037	9.11721	7.3039
ZNF273	hIC1	hIC3	10793	0.0539817	0.117429	0.173263	0.00236833	0.0194844	0.00443511	0.0222202	1.30521	2.33365	1.24828	1.93448	5.22837	4.00578	4.78612	3.83418
ASAP2	hIC1	hIC3	8853	0.122819	0.221251	0.122841	3.11181e-05	0.00129498	0.000233427	0.00557676	1.22286	3.34563	1.24991	3.8483	9.5602	7.81792	9.72403	7.77981
GPCPD1	hIC1	hIC3	56261	0.0268169	0.0680812	0.145745	0.00224399	0.0190635	0.00163399	0.0127344	1.28064	3.48335	1.25222	3.25967	8.21604	6.41557	8.46358	6.75885
2010-09-01	hIC1	hIC3	151011	0.551092	0.660465	0.116921	0.00746239	0.0384795	0.00980392	0.0365875	1.21233	2.52006	1.25227	2.92246	7.61365	6.28019	7.68026	6.13308
B3GNT2	hIC1	hIC3	10678	0.999931	0.999931	0.119613	0.00161528	0.0152366	0.00443511	0.0222202	1.30377	3.05422	1.25255	2.58426	6.91345	5.30264	6.79338	5.42364
MSH2	hIC1	hIC3	4436	0.305364	0.433484	0.125807	1.43496e-05	0.000826384	0.000233427	0.00557676	1.22189	3.42551	1.25309	4.03418	9.78181	8.00549	9.96296	7.95068
ENC1	hIC1	hIC3	8507	0.431741	0.554603	0.2272	0.00592127	0.0337622	0.0140056	0.0452597	1.31931	3.40276	1.25667	2.65583	7.29959	5.53289	6.89925	5.49009
MYB	hIC1	hIC3	4602	0.00118386	0.00574512	0.269589	0.00356726	0.0247487	0.00443511	0.0222202	1.30835	2.19436	1.25889	1.94626	4.81082	3.67702	4.67155	3.71085
HSF2	hIC1	hIC3	3298	0.639276	0.731231	0.129811	0.00232766	0.0193601	0.00280112	0.017142	1.23466	2.87156	1.2614	3.12679	8.0072	6.48537	7.9365	6.29181
GKAP1	hIC1	hIC3	80318	0.43044	0.553383	0.118375	0.00532569	0.0316018	0.00163399	0.0127344	1.22922	2.6082	1.26457	2.95651	7.41685	6.03379	7.4749	5.911
RND3	hIC1	hIC3	390	0.448456	0.568466	0.0979102	0.00799772	0.0401575	0.00280112	0.017142	1.21303	3.67267	1.26508	4.81381	10.687	8.81013	10.8201	8.55295
SULT4A1	hIC1	hIC3	25830	0.105538	0.197604	0.199566	0.00583448	0.0333896	0.0140056	0.0452597	1.2948	1.8302	1.26565	1.70638	3.82989	2.95789	3.67303	2.90209
TCTEX1D2	hIC1	hIC3	255758	0.303463	0.432018	0.119315	9.91358e-05	0.00263287	0.00443511	0.0222202	1.22647	2.87918	1.26586	3.40042	8.26242	6.73676	8.40734	6.64162
OSCP1	hIC1	hIC3	127700	0.245241	0.368704	0.257833	0.00119659	0.0124069	0.0140056	0.0452597	1.35286	2.74967	1.26661	2.19334	5.5948	4.13554	5.38335	4.25022
MEX3B	hIC1	hIC3	84206	0.39674	0.52315	0.114876	0.00021163	0.00413322	0.00280112	0.017142	1.25571	2.0752	1.26686	2.15549	5.17224	4.11899	5.26012	4.1521
SLC22A17	hIC1	hIC3	51310	0.321267	0.44986	0.123371	0.000155202	0.00335617	0.000933707	0.00965654	1.25332	2.89499	1.26821	3.12674	7.58731	6.05376	7.77655	6.13189
LOC100506599	hIC1	hIC3	100506599	0.00862361	0.0273189	0.177164	0.000676506	0.00831722	0.00443511	0.0222202	1.28173	1.65399	1.27019	1.61941	3.30266	2.57671	3.2695	2.57403
UNC119	hIC1	hIC3	9094	0.13516	0.238843	0.1343	0.000337087	0.00528424	0.000933707	0.00965654	1.27024	2.43441	1.27095	2.37559	6.0334	4.74982	5.85533	4.60705
CEP70	hIC1	hIC3	80321	0.680198	0.763712	0.12384	0.000163062	0.00345779	0.000466853	0.0071545	1.28015	2.77021	1.27123	2.66196	6.71717	5.24718	6.62013	5.20764
UVRAG	hIC1	hIC3	7405	0.141574	0.247341	0.147508	0.000430909	0.00625105	0.00676937	0.0287541	1.26399	2.80226	1.27307	2.92492	7.11782	5.63123	7.21882	5.67042
TMEM136	hIC1	hIC3	219902	0.026659	0.0678062	0.123267	7.28065e-06	0.000543264	0.000466853	0.0071545	1.22148	2.12038	1.27515	2.51946	5.98023	4.8959	6.17812	4.84501
PDGFRL	hIC1	hIC3	5157	0.000364647	0.00230102	0.400711	0.00389306	0.0258796	0.000233427	0.00557676	1.63678	2.96191	1.27545	1.59852	4.0266	2.46007	3.13361	2.45687
AKT3	hIC1	hIC3	10000	0.0898688	0.174043	0.198763	0.00102716	0.0112392	0.000233427	0.00557676	1.24516	1.67262	1.27847	1.81161	3.76909	3.02698	3.93577	3.0785
LOC100288152	hIC1	hIC3	100288152	0.350857	0.480245	0.172358	0.000102316	0.00266557	0.00280112	0.017142	1.33544	3.46444	1.27885	2.93361	7.13664	5.34402	7.12087	5.5682
RPGR	hIC1	hIC3	6103	0.863366	0.902782	0.236747	0.00934587	0.0436076	0.0140056	0.0452597	1.37606	3.50921	1.28303	2.72288	6.62728	4.81613	6.55105	5.10591
SIK1	hIC1	hIC3	150094	0.157106	0.266072	0.191985	0.00381769	0.0256277	0.00980392	0.0365875	1.2508	2.61201	1.2839	2.97034	6.90807	5.52291	7.10305	5.53242
SRSF12	hIC1	hIC3	135295	0.797564	0.855355	0.0964901	0.00231993	0.0193601	0.00280112	0.017142	1.26669	1.98858	1.28621	2.0597	4.71041	3.71867	4.68464	3.64221
OSBPL1A	hIC1	hIC3	114876	0.106761	0.199269	0.154459	4.32915e-06	0.000388275	0.000233427	0.00557676	1.31616	7.10743	1.2874	6.22559	11.7785	8.94912	11.8178	9.17962
FBXL19	hIC1	hIC3	54620	0.143349	0.249018	0.101734	0.00103672	0.0112986	0.000466853	0.0071545	1.25732	2.19099	1.28777	2.39705	5.52923	4.39765	5.64411	4.38285
USP3	hIC1	hIC3	9960	0.23913	0.362405	0.156578	2.05085e-05	0.000997134	0.000233427	0.00557676	1.27787	4.24699	1.29381	4.69125	9.59511	7.50867	9.81974	7.58976
HSBP1L1	hIC1	hIC3	440498	0.204531	0.321733	0.115892	0.000535965	0.00715187	0.000933707	0.00965654	1.24883	3.45349	1.29701	4.2802	8.97398	7.18593	9.1603	7.06262
C10orf35	hIC1	hIC3	219738	0.0473653	0.106465	0.0515817	0.00301156	0.0225522	0.000233427	0.00557676	1.27407	2.69731	1.29815	2.87914	6.65474	5.22322	6.64259	5.11695
AGTPBP1	hIC1	hIC3	23287	0.156866	0.265784	0.110489	2.64949e-06	0.000301987	0.000233427	0.00557676	1.25868	4.1009	1.29824	4.99196	9.90637	7.87043	10.0973	7.7777
BZRAP1	hIC1	hIC3	9256	0.000918786	0.00467598	0.362953	0.00466747	0.0289849	0.0140056	0.0452597	1.45467	2.20415	1.29997	1.66502	3.64803	2.5078	3.18756	2.45202
C16orf48	hIC1	hIC3	84080	0.295396	0.423177	0.223089	0.000331906	0.00521798	0.00163399	0.0127344	1.35845	2.88113	1.30602	2.52117	5.78557	4.25894	5.6936	4.3595
PAPD5	hIC1	hIC3	64282	0.0823541	0.163187	0.141865	0.000424162	0.00621062	0.00980392	0.0365875	1.21785	2.98727	1.3062	4.42811	8.8263	7.24747	9.15748	7.01079
PRDM16	hIC1	hIC3	63976	0.751096	0.819064	0.177593	0.00648664	0.0357386	0.00676937	0.0287541	1.35633	2.44918	1.30665	2.25501	4.91903	3.62673	4.99879	3.82566
DPCD	hIC1	hIC3	25911	0.675771	0.76088	0.0802841	0.00460643	0.0287691	0.00443511	0.0222202	1.2684	3.7304	1.30873	4.37248	8.97569	7.07636	9.02267	6.89422
PHF10	hIC1	hIC3	55274	0.0132364	0.0388096	0.0855467	0.00236332	0.0194724	0.000233427	0.00557676	1.29719	3.08892	1.31105	3.27127	7.10203	5.47493	7.2069	5.49705
TTC30B	hIC1	hIC3	150737	0.0165768	0.0463422	0.460502	0.000492434	0.00675896	0.000233427	0.00557676	1.60934	2.89027	1.3132	1.77721	4.04407	2.51287	3.47844	2.64882
TBC1D9	hIC1	hIC3	23158	0.953871	0.968016	0.152738	0.00268203	0.0211432	0.000933707	0.00965654	1.36455	4.34014	1.31363	3.7396	7.92688	5.80914	7.97012	6.06724
EFS	hIC1	hIC3	10278	0.102024	0.191879	0.173797	0.00667099	0.036497	0.000466853	0.0071545	1.41693	3.99168	1.3141	3.09814	6.78676	4.78977	6.82536	5.19395
SETMAR	hIC1	hIC3	6419	0.213593	0.332306	0.140577	0.000363999	0.00557339	0.00676937	0.0287541	1.25752	2.13118	1.31463	2.45866	5.33068	4.23902	5.42297	4.1251
TMEM116	hIC1	hIC3	89894	0.0833874	0.164638	0.259815	0.00494577	0.0302503	0.0140056	0.0452597	1.37611	3.17632	1.31702	2.57227	6.10046	4.43311	5.66257	4.29953
PXDN	hIC1	hIC3	7837	0.0159399	0.0448136	0.0871504	0.0104749	0.0463178	0.00163399	0.0127344	1.24807	4.11037	1.32104	5.92402	10.2598	8.22055	10.5612	7.99466
LOC730101	hIC1	hIC3	730101	0.216651	0.335493	0.120155	7.47231e-05	0.00220979	0.000933707	0.00965654	1.26407	2.83814	1.32182	3.37856	7.20388	5.69894	7.2141	5.45769
MLF1IP	hIC1	hIC3	79682	0.636368	0.729715	0.0841113	0.00853852	0.0417092	0.00163399	0.0127344	1.25929	2.24662	1.32184	2.63113	5.67137	4.50361	5.73231	4.33662
CHAF1B	hIC1	hIC3	8208	0.203536	0.320538	0.103528	0.00810832	0.0404991	0.00280112	0.017142	1.31728	2.32137	1.32591	2.32006	5.04435	3.82938	4.93959	3.72542
SYNE2	hIC1	hIC3	23224	0.0140326	0.0407063	0.151232	0.00016258	0.00345779	0.00443511	0.0222202	1.24254	1.63815	1.32746	1.9226	3.64786	2.9358	3.82302	2.87996
PDLIM5	hIC1	hIC3	10611	0.41908	0.544284	0.200766	0.00572513	0.0329361	0.00280112	0.017142	1.3402	3.12857	1.32819	2.9324	6.4823	4.8368	6.28136	4.72928
C3orf15	hIC1	hIC3	89876	0.000236776	0.00165864	0.874525	0.0033162	0.0236853	0.00676937	0.0287541	1.56009	2.86813	1.32913	1.86927	4.23413	2.71402	3.64446	2.74198
SCAI	hIC1	hIC3	286205	0.921244	0.946148	0.0870046	0.00106688	0.0115127	0.000466853	0.0071545	1.32382	3.17555	1.32944	3.08783	6.81495	5.14794	6.56403	4.93743
CAB39L	hIC1	hIC3	81617	0.0422367	0.0967034	0.294714	0.000611391	0.00772498	0.00280112	0.017142	1.37523	3.24713	1.33198	2.80603	6.22748	4.52831	5.97229	4.48376
MYL5	hIC1	hIC3	4636	0.776293	0.839182	0.182351	0.00961721	0.0441854	0.00980392	0.0365875	1.30682	2.60076	1.33516	2.74395	5.87316	4.49423	5.80118	4.34492
B3GNTL1	hIC1	hIC3	146712	0.156229	0.26495	0.257096	0.00144406	0.0142837	0.00163399	0.0127344	1.38061	2.70596	1.33544	2.56611	5.20939	3.77325	5.41278	4.05319
AGBL5	hIC1	hIC3	60509	0.209929	0.327775	0.109621	0.000281679	0.00483829	0.000933707	0.00965654	1.27651	2.03806	1.3356	2.2982	4.742	3.7148	4.77772	3.57722
FAM71E1	hIC1	hIC3	112703	0.0265398	0.0675659	0.221494	0.000448659	0.00642569	0.0140056	0.0452597	1.40716	1.96398	1.33733	1.75485	3.36544	2.39165	3.21659	2.40524
TMEM64	hIC1	hIC3	169200	0.709473	0.787247	0.141248	0.00664532	0.0364206	0.00676937	0.0287541	1.31102	3.08445	1.33744	3.26327	6.8498	5.22479	6.76298	5.05666
MOSPD1	hIC1	hIC3	56180	0.111399	0.205277	0.167593	0.00264785	0.0209358	0.00676937	0.0287541	1.28466	2.86501	1.33964	3.29148	6.85306	5.33452	6.77921	5.06048
EML1	hIC1	hIC3	2009	0.439124	0.560403	0.166243	3.67087e-05	0.00142435	0.000233427	0.00557676	1.36148	4.69987	1.34276	4.52955	8.40901	6.17638	8.53763	6.35827
PTPRM	hIC1	hIC3	5797	0.313654	0.441812	0.11981	0.0056426	0.0326329	0.000233427	0.00557676	1.43461	6.8142	1.34346	5.1635	9.13874	6.3702	9.26384	6.89549
CROCC	hIC1	hIC3	9696	0.167282	0.278599	0.239445	6.19569e-05	0.00194808	0.000933707	0.00965654	1.34686	2.34784	1.34457	2.31041	4.78128	3.54994	4.71441	3.50626
TRAF5	hIC1	hIC3	7188	0.833436	0.880937	0.122104	0.00690991	0.0371357	0.00980392	0.0365875	1.25167	3.52924	1.34625	5.34238	9.04857	7.22921	9.39945	6.98197
CDKN1C	hIC1	hIC3	1028	0.406165	0.531791	0.227557	0.000765328	0.00906301	0.0140056	0.0452597	1.42729	3.43662	1.34778	2.88141	5.9491	4.16811	5.91688	4.3901
USP54	hIC1	hIC3	159195	0.24745	0.371094	0.103491	0.00423277	0.027235	0.00280112	0.017142	1.28749	2.98233	1.35182	3.6754	7.05983	5.4834	7.21552	5.33762
MPC1	hIC1	hIC3	51660	0.0504153	0.111579	0.163578	6.30819e-05	0.00195053	0.00280112	0.017142	1.27663	5.268	1.35195	8.07927	11.0631	8.66584	11.5786	8.5644
LAMB1	hIC1	hIC3	3912	0.6197	0.717085	0.1258	0.00432964	0.0275436	0.000933707	0.00965654	1.37092	8.06058	1.35327	8.01818	11.1283	8.11743	11.5047	8.50146
CTNNAL1	hIC1	hIC3	8727	0.946085	0.963521	0.124706	0.0101983	0.0455816	0.00443511	0.0222202	1.306	4.77011	1.3546	5.81283	9.6202	7.36618	9.70009	7.16084
ITIH5	hIC1	hIC3	80760	0.0166462	0.0464412	0.207345	0.00134855	0.0134703	0.00676937	0.0287541	1.3127	1.92335	1.35542	2.07436	3.9613	3.01768	4.01446	2.9618
PLEKHH1	hIC1	hIC3	57475	0.183863	0.297539	0.238101	0.000990404	0.0109465	0.00676937	0.0287541	1.35308	2.63504	1.35908	2.7649	5.35673	3.95891	5.55328	4.08605
STX18	hIC1	hIC3	53407	0.0375622	0.0887355	0.171991	7.94323e-05	0.00228723	0.00280112	0.017142	1.27426	3.27462	1.35925	4.63188	7.95102	6.23969	8.3678	6.1562
PRMT7	hIC1	hIC3	54496	0.0485874	0.108587	0.256045	0.000591899	0.00756607	0.0140056	0.0452597	1.33289	3.01472	1.36039	3.31065	6.37445	4.78242	6.51945	4.79234
NT5C2	hIC1	hIC3	22978	0.00917126	0.0287048	0.142113	0.000110291	0.00275525	0.00676937	0.0287541	1.25281	3.5774	1.36181	5.83248	9.11282	7.27391	9.57581	7.0317
PDGFRB	hIC1	hIC3	5159	0.268463	0.393559	0.132546	0.00243476	0.0197634	0.00676937	0.0287541	1.24827	3.16711	1.36248	4.89598	8.36228	6.69912	8.61354	6.32194
CENPW	hIC1	hIC3	387103	0.547136	0.656732	0.0792077	0.00280027	0.0216083	0.000466853	0.0071545	1.30998	3.8047	1.36342	4.40149	8.14677	6.21899	8.02101	5.88301
PRIM1	hIC1	hIC3	5557	0.485253	0.603934	0.191895	5.63648e-05	0.00186892	0.000466853	0.0071545	1.42159	3.16796	1.36849	2.82585	5.60949	3.94593	5.56576	4.06708
PARPBP	hIC1	hIC3	55010	0.199847	0.316184	0.220631	0.000348005	0.00538237	0.00443511	0.0222202	1.4721	2.85004	1.36924	2.26873	4.71152	3.20053	4.3827	3.20082
TBC1D19	hIC1	hIC3	55296	0.062122	0.131021	0.374894	0.00198528	0.0174795	0.00163399	0.0127344	1.49042	3.61049	1.3699	2.77888	5.62898	3.77679	5.46073	3.98622
MDM1	hIC1	hIC3	56890	0.0601447	0.127987	0.220143	0.000124663	0.00290225	0.00280112	0.017142	1.33346	3.48358	1.37656	4.00033	7.20017	5.3996	7.3117	5.31158
CAMK2G	hIC1	hIC3	818	0.306484	0.434509	0.163691	0.00343944	0.0241555	0.00676937	0.0287541	1.29247	1.9616	1.3793	2.38958	4.2956	3.32356	4.5701	3.31334
KIF9	hIC1	hIC3	64147	0.118904	0.215834	0.432194	0.00109294	0.0117015	0.00980392	0.0365875	1.55061	3.02581	1.37935	2.23583	4.49832	2.901	4.22083	3.06002
C8orf42	hIC1	hIC3	157695	0.713795	0.791161	0.140065	0.000399152	0.00595031	0.000933707	0.00965654	1.37637	2.89932	1.37943	2.91761	5.61603	4.08031	5.61614	4.07136
PNPLA4	hIC1	hIC3	8228	0.0618474	0.130593	0.0666862	0.00963669	0.0442161	0.00280112	0.017142	1.35323	2.46089	1.38254	2.59598	4.97718	3.678	4.97399	3.59771
KCTD15	hIC1	hIC3	79047	0.096242	0.183527	0.170469	0.000395175	0.00593464	0.000466853	0.0071545	1.37551	4.01527	1.38704	4.33614	7.34623	5.34074	7.58455	5.46814
KCTD1	hIC1	hIC3	284252	0.452152	0.572023	0.155758	0.00043084	0.00625105	0.000933707	0.00965654	1.29235	1.82273	1.38858	2.14607	3.82859	2.96249	3.93689	2.83519
ST3GAL1	hIC1	hIC3	6482	0.0138823	0.0403774	0.239053	0.000676456	0.00831722	0.00980392	0.0365875	1.39523	1.93682	1.39786	1.92566	3.36671	2.41302	3.32143	2.37608
SCARNA17	hIC1	hIC3	677769	0.0839662	0.165602	0.228624	8.58852e-05	0.00239734	0.00443511	0.0222202	1.39562	2.9397	1.40135	3.11537	5.48789	3.93222	5.72408	4.08468
LOC441204	hIC1	hIC3	441204	0.000240172	0.00166961	0.675604	0.00402644	0.0263816	0.0140056	0.0452597	1.49648	2.27628	1.40183	1.94572	3.57688	2.39021	3.35013	2.38982
ROBO3	hIC1	hIC3	64221	0.340281	0.468365	0.190558	0.000304305	0.00504149	0.00443511	0.0222202	1.44062	5.66354	1.40439	5.20292	8.17939	5.67768	8.2631	5.88378
DPY19L2	hIC1	hIC3	283417	0.372528	0.501872	0.243988	0.00867277	0.0420156	0.000466853	0.0071545	1.71701	5.96115	1.40637	3.49011	6.16773	3.59214	6.24079	4.43752
PLEKHA6	hIC1	hIC3	22874	0.013166	0.0387058	0.275624	0.00030702	0.00504149	0.00163399	0.0127344	1.41259	2.01235	1.40978	2.00166	3.45414	2.44526	3.44447	2.44328
GLCCI1	hIC1	hIC3	113263	0.0748527	0.15173	0.245925	0.000289085	0.00489655	0.00980392	0.0365875	1.40713	3.98309	1.42368	4.17018	6.89135	4.89746	6.92255	4.86244
SMYD2	hIC1	hIC3	56950	0.0876245	0.170968	0.206987	2.27701e-06	0.000276834	0.000233427	0.00557676	1.36169	6.09628	1.42391	7.9371	9.81835	7.21042	10.0387	7.05007
SBK1	hIC1	hIC3	388228	0.0866955	0.169761	0.18656	7.28421e-05	0.0021777	0.00163399	0.0127344	1.34861	3.21454	1.42562	3.89802	6.51696	4.83235	6.57427	4.61153
PLEKHG4B	hIC1	hIC3	153478	0.161437	0.271427	0.0831688	0.00702463	0.0373616	0.00676937	0.0287541	1.34381	3.13914	1.42759	3.66557	6.45061	4.80024	6.25678	4.38274
SNHG10	hIC1	hIC3	283596	0.909244	0.936989	0.217527	0.00888404	0.0425982	0.00676937	0.0287541	1.43027	2.85208	1.42861	2.8275	5.02613	3.51411	4.99813	3.49861
FAM122C	hIC1	hIC3	159091	0.000173009	0.00129839	1.13593	0.0037545	0.0255013	0.00280112	0.017142	1.85676	4.32456	1.42869	2.07957	4.57831	2.46575	3.52026	2.46397
CHST2	hIC1	hIC3	9435	0.124574	0.22397	0.156883	0.0045888	0.0287576	0.00163399	0.0127344	1.3358	4.77706	1.42976	6.58989	8.97487	6.71875	9.04998	6.32973
FAM101B	hIC1	hIC3	359845	0.0215624	0.0575453	0.228417	0.000698256	0.00848924	0.00280112	0.017142	1.38709	7.30512	1.43164	9.12062	10.2803	7.41138	10.5775	7.38841
RNF217	hIC1	hIC3	154214	0.0151426	0.0432316	0.215447	0.00012372	0.00289262	0.0140056	0.0452597	1.368	2.02761	1.43166	2.2961	3.79095	2.77117	3.97725	2.77807
TIGD2	hIC1	hIC3	166815	0.031209	0.0771202	0.130636	0.00193162	0.0171279	0.000233427	0.00557676	1.44091	4.9686	1.43296	4.83552	7.55848	5.24564	7.52518	5.25151
PHLDA1	hIC1	hIC3	22822	0.761695	0.826996	0.151707	0.00101539	0.011155	0.000933707	0.00965654	1.45129	5.54391	1.43437	5.41591	7.94608	5.47517	8.04804	5.61084
NPHP1	hIC1	hIC3	4867	0.00121235	0.00584215	0.79024	0.00204643	0.017885	0.00980392	0.0365875	1.64756	2.97658	1.43465	2.05538	4.00378	2.43012	3.43077	2.39136
JARID2	hIC1	hIC3	3720	0.095863	0.182932	0.115159	0.00275068	0.0214373	0.000466853	0.0071545	1.39143	3.957	1.43468	4.55356	7.0541	5.0697	7.21829	5.0313
TMSB15B	hIC1	hIC3	286527	0.356306	0.48588	0.141594	0.00316834	0.0230199	0.000933707	0.00965654	1.43032	4.69769	1.43716	4.66328	7.41869	5.18674	7.30261	5.08126
DNAJC15	hIC1	hIC3	29103	0.381358	0.510624	0.150728	0.000101908	0.00266557	0.000233427	0.00557676	1.38682	6.39057	1.44011	7.63306	9.59374	6.9178	9.59488	6.66262
SOX1	hIC1	hIC3	6656	0.0537265	0.116967	0.20664	2.9982e-05	0.00127156	0.000233427	0.00557676	1.43759	2.10975	1.4499	2.15372	3.53846	2.46139	3.56702	2.46019
XK	hIC1	hIC3	7504	0.000397989	0.00245731	0.502854	0.0053687	0.031788	0.0140056	0.0452597	1.69277	3.18069	1.45272	2.11213	4.07899	2.40965	3.46138	2.38268
KLHDC9	hIC1	hIC3	126823	0.103404	0.194206	0.167449	0.00224769	0.0190653	0.000233427	0.00557676	1.52555	7.02609	1.46519	5.98724	8.1647	5.35198	8.13205	5.55016
CHST15	hIC1	hIC3	51363	0.00648335	0.0219224	0.218306	3.9007e-05	0.00149795	0.00980392	0.0365875	1.3765	2.36697	1.46583	2.89585	4.54461	3.30157	4.827	3.29301
CHKA	hIC1	hIC3	1119	0.00193642	0.00838144	0.234293	9.10249e-11	2.48999e-07	0.000233427	0.00557676	1.51839	10.6938	1.46649	8.66796	10.0135	6.59478	9.79477	6.67907
RAVER2	hIC1	hIC3	55225	0.0043587	0.0161234	0.267078	5.63014e-07	0.000106215	0.00280112	0.017142	1.41989	4.55758	1.46657	5.36994	7.3998	5.21153	7.62219	5.19728
STIM2	hIC1	hIC3	57620	0.0859799	0.168722	0.226416	0.000763537	0.00906301	0.000466853	0.0071545	1.44775	4.78076	1.46703	5.10807	7.29852	5.04128	7.39052	5.03774
PRKAA2	hIC1	hIC3	5563	0.0355797	0.0853008	0.257156	4.17624e-05	0.00153344	0.00163399	0.0127344	1.47463	2.66631	1.46828	2.61815	4.3958	2.98095	4.35375	2.96521
ANKRD36BP2	hIC1	hIC3	645784	0.0386638	0.0905909	0.301387	0.00129264	0.0130722	0.0140056	0.0452597	1.42569	2.79354	1.46871	2.94807	4.96368	3.48159	4.88758	3.3278
LRRC1	hIC1	hIC3	55227	0.0849182	0.167118	0.0677006	0.00269239	0.0211943	0.000933707	0.00965654	1.40903	4.82221	1.47208	5.31596	7.8186	5.54891	7.51615	5.10582
LRRN2	hIC1	hIC3	10446	0.0863925	0.169349	0.256955	0.000119403	0.00285538	0.00163399	0.0127344	1.56075	4.15033	1.48175	3.61233	5.71481	3.66158	5.69917	3.84624
GOLGA2P5	hIC1	hIC3	55592	0.00320043	0.0125516	0.302293	0.000234208	0.00441846	0.0140056	0.0452597	1.44721	2.10221	1.48378	2.23213	3.46879	2.39688	3.55295	2.39453
SEMA3G	hIC1	hIC3	56920	0.0154331	0.0438073	0.381826	0.000413604	0.00609927	0.00163399	0.0127344	1.52806	2.562	1.48469	2.42584	3.92757	2.5703	3.91621	2.63772
DLGAP1-AS1	hIC1	hIC3	649446	0.0637655	0.133612	0.339897	0.000238018	0.00443256	0.000933707	0.00965654	1.53607	2.56263	1.48623	2.35625	3.89017	2.53255	3.7795	2.54301
CREB3L4	hIC1	hIC3	148327	0.47892	0.59829	0.129001	0.00908602	0.0431133	0.00443511	0.0222202	1.38853	2.12046	1.48683	2.36618	3.87538	2.79101	3.79492	2.55236
CCDC138	hIC1	hIC3	165055	0.425775	0.549649	0.21875	0.00165363	0.015465	0.00676937	0.0287541	1.37564	2.42125	1.48956	2.93953	4.67197	3.39621	4.73307	3.17749
EPB41L4A	hIC1	hIC3	64097	0.00370221	0.0140658	0.535781	0.000499789	0.00680186	0.000933707	0.00965654	1.5533	2.37649	1.49322	2.16353	3.50592	2.25708	3.37076	2.25738
MCM3AP-AS1	hIC1	hIC3	114044	0.638843	0.731189	0.188007	0.000327423	0.00519093	0.000466853	0.0071545	1.5271	3.87171	1.49549	3.56407	5.65808	3.70511	5.53394	3.70042
BAIAP2L1	hIC1	hIC3	55971	0.0512199	0.113039	0.180759	2.82103e-05	0.00123305	0.000233427	0.00557676	1.49742	2.785	1.4962	2.68705	4.44837	2.9707	4.29993	2.87391
PASK	hIC1	hIC3	23178	0.564981	0.671229	0.278276	0.0014695	0.0144164	0.00443511	0.0222202	1.56553	3.22398	1.49781	2.80965	4.67516	2.98631	4.48427	2.99389
TCF7L1	hIC1	hIC3	83439	0.384527	0.512984	0.127591	0.00684283	0.037055	0.000933707	0.00965654	1.44217	3.23519	1.49813	3.41479	5.52462	3.83077	5.32866	3.55686
TNFRSF11B	hIC1	hIC3	4982	0.733748	0.806635	0.209645	0.0109445	0.0474259	0.00980392	0.0365875	1.54592	4.16895	1.49905	3.64732	5.83258	3.7729	5.60765	3.74081
C4orf47	hIC1	hIC3	441054	0.194852	0.310526	0.254969	9.80932e-05	0.00263073	0.00163399	0.0127344	1.61856	7.43599	1.50061	6.0094	7.57397	4.67945	7.75534	5.16811
SH3BP4	hIC1	hIC3	23677	0.00121413	0.00584215	0.224412	0.00701405	0.0373616	0.000233427	0.00557676	1.66973	13.8476	1.50601	9.29472	9.45293	5.66136	9.57287	6.35646
TNFRSF21	hIC1	hIC3	27242	0.86264	0.902529	0.143285	0.0107896	0.0470359	0.00980392	0.0365875	1.40435	3.3322	1.50981	3.95165	6.03093	4.29445	5.87104	3.88858
ISYNA1	hIC1	hIC3	51477	0.477025	0.59639	0.107247	0.00194982	0.0172613	0.000466853	0.0071545	1.38469	3.71682	1.51003	4.99229	6.81774	4.92367	6.86782	4.54812
ABHD2	hIC1	hIC3	11057	0.161973	0.272077	0.236754	0.00189753	0.0169152	0.0140056	0.0452597	1.35914	2.53327	1.51642	3.57199	5.07495	3.73395	5.39342	3.55669
ZIM2	hIC1	hIC3	23619	0.11708	0.213444	0.273153	3.12442e-05	0.00129498	0.000233427	0.00557676	1.60036	3.95407	1.5187	3.18909	5.28694	3.3036	4.89878	3.22563
PFKFB2	hIC1	hIC3	5208	0.0619616	0.130733	0.255695	8.58281e-05	0.00239734	0.00676937	0.0287541	1.54387	2.69422	1.52041	2.54991	4.05893	2.62907	3.94541	2.59496
CPAMD8	hIC1	hIC3	27151	0.859555	0.900005	0.158119	0.00752822	0.0387095	0.00980392	0.0365875	1.40509	3.02196	1.52231	3.64533	5.5341	3.93861	5.43871	3.57266
HOMER3	hIC1	hIC3	9454	0.0391369	0.0913856	0.214503	4.74238e-05	0.00169579	0.00676937	0.0287541	1.45465	4.35482	1.52471	5.62157	6.79134	4.66873	7.2383	4.74733
FZD1	hIC1	hIC3	8321	0.139699	0.244584	0.107823	0.000627099	0.00790521	0.000466853	0.0071545	1.46885	3.69022	1.53672	4.06848	5.90143	4.01772	5.79648	3.77199
FBXO15	hIC1	hIC3	201456	0.115922	0.211826	0.228616	1.83546e-05	0.000938484	0.000466853	0.0071545	1.55852	5.56786	1.53735	4.81241	6.91231	4.43518	6.48516	4.2184
PHACTR2	hIC1	hIC3	9749	0.0025903	0.010642	0.22283	0.00308178	0.0226762	0.000466853	0.0071545	1.39873	6.68435	1.53869	10.749	9.6145	6.87371	9.78627	6.36014
NR1D2	hIC1	hIC3	9975	0.00486774	0.0176017	0.247374	8.69053e-05	0.00240131	0.000233427	0.00557676	1.57603	6.91918	1.54012	6.69012	7.63513	4.84453	7.81877	5.07674
CSPG5	hIC1	hIC3	10675	0.273501	0.398594	0.247204	0.0104487	0.0463178	0.00676937	0.0287541	1.41093	3.96049	1.54283	5.25362	6.81789	4.83221	6.80223	4.40892
PAPSS2	hIC1	hIC3	9060	0.460492	0.580583	0.256952	0.00152163	0.014605	0.00676937	0.0287541	1.38102	3.6806	1.54566	6.01143	6.81389	4.93396	7.33007	4.74236
HHAT	hIC1	hIC3	55733	0.721685	0.797322	0.239376	0.00148489	0.0144552	0.00163399	0.0127344	1.48685	2.72341	1.55668	2.84744	4.41433	2.96891	4.22157	2.71191
TIMP3	hIC1	hIC3	7078	0.242754	0.366173	0.273269	3.85334e-06	0.000369853	0.000233427	0.00557676	1.69132	11.1235	1.57013	8.84022	8.50297	5.02743	8.65872	5.51463
PDZD8	hIC1	hIC3	118987	0.107673	0.200367	0.245341	0.000228873	0.00433275	0.00280112	0.017142	1.48662	2.28954	1.57299	2.54616	3.65088	2.45582	3.70146	2.35313
RHOU	hIC1	hIC3	58480	0.858569	0.899363	0.206835	0.000217468	0.00416048	0.000933707	0.00965654	1.61688	6.23115	1.57425	5.62308	6.91831	4.27881	6.82984	4.33848
C9orf116	hIC1	hIC3	138162	0.377112	0.505929	0.285352	0.000119518	0.00285538	0.000233427	0.00557676	1.70986	5.60933	1.58715	4.52018	5.99248	3.50465	5.88307	3.70669
PPM1H	hIC1	hIC3	57460	0.00163484	0.0074349	0.899723	0.00157538	0.014936	0.00280112	0.017142	1.83419	4.53055	1.59913	2.89934	4.79262	2.61293	4.09897	2.56325
IGLON5	hIC1	hIC3	402665	0.0522867	0.114562	0.31789	0.00259132	0.0206663	0.00280112	0.017142	1.46452	2.31993	1.60527	2.73393	3.8277	2.61362	3.84822	2.39724
ODZ3	hIC1	hIC3	55714	0.00850324	0.0269845	0.479737	0.000218844	0.00417175	0.00980392	0.0365875	1.73789	3.66931	1.61043	2.93525	4.41723	2.54172	4.0984	2.54492
GCHFR	hIC1	hIC3	2644	0.214438	0.333199	0.264462	7.52682e-08	2.76374e-05	0.000233427	0.00557676	1.70158	7.61523	1.61158	5.96061	7.1036	4.17472	6.78663	4.21117
NYNRIN	hIC1	hIC3	57523	0.23554	0.358553	0.231726	0.000710308	0.00857857	0.0140056	0.0452597	1.43763	2.27087	1.61417	2.92144	3.88699	2.70375	4.06499	2.51831
CCDC24	hIC1	hIC3	149473	0.00531267	0.0189147	0.315204	0.000150596	0.00329041	0.000466853	0.0071545	1.56834	3.26604	1.62119	3.66755	4.71197	3.00442	4.89293	3.01811
EFHD1	hIC1	hIC3	80303	0.432656	0.555127	0.118647	0.00660953	0.0362695	0.00676937	0.0287541	1.54515	6.72854	1.62186	7.72978	7.79535	5.04506	7.69494	4.74451
METRNL	hIC1	hIC3	284207	0.00818984	0.0261263	0.194794	0.00125064	0.0128132	0.000933707	0.00965654	1.5242	8.47776	1.62649	12.0703	8.96638	5.88269	9.32916	5.73577
FAM69A	hIC1	hIC3	388650	0.0976695	0.185345	0.186714	0.00905102	0.0429845	0.00443511	0.0222202	1.50116	5.16764	1.62738	7.43625	7.09758	4.72807	7.5083	4.61373
CEP72	hIC1	hIC3	55722	0.0120958	0.0360239	0.264935	0.0068521	0.037055	0.000933707	0.00965654	1.48999	2.48954	1.62934	2.96132	4.00141	2.68553	4.05493	2.48869
GLCE	hIC1	hIC3	26035	0.0326022	0.0794859	0.330979	1.72336e-05	0.000897191	0.000933707	0.00965654	1.60968	6.72454	1.63985	7.72975	7.25906	4.50962	7.56153	4.61111
KIAA1522	hIC1	hIC3	57648	0.431688	0.554603	0.28811	2.22742e-05	0.00105967	0.000233427	0.00557676	1.84712	12.2254	1.64159	8.12394	7.87545	4.26364	7.73261	4.71043
RMST	hIC1	hIC3	196475	0.0263869	0.0673019	0.274351	0.000215439	0.00415024	0.0140056	0.0452597	1.58207	2.58102	1.64571	2.86272	3.71808	2.35013	3.86734	2.34996
TUFT1	hIC1	hIC3	7286	0.871184	0.908822	0.15841	0.0107075	0.0468644	0.00676937	0.0287541	1.58373	6.64243	1.64914	6.56788	7.41144	4.67973	6.89852	4.18309
SEMA5A	hIC1	hIC3	9037	0.185343	0.299384	0.264044	0.0022129	0.0188579	0.00980392	0.0365875	1.49589	5.38076	1.67738	9.47793	7.32363	4.89582	8.03444	4.78987
CTSL2	hIC1	hIC3	1515	0.347702	0.476642	0.198707	0.00922789	0.0432999	0.00280112	0.017142	1.52854	12.3435	1.67888	20.5284	10.4855	6.85981	10.7813	6.42172
SERPINI1	hIC1	hIC3	5274	0.272547	0.39784	0.155858	0.00565386	0.0326634	0.00443511	0.0222202	1.54511	13.3684	1.68182	17.7292	10.6031	6.86239	10.2318	6.08377
DYNC1I1	hIC1	hIC3	1780	0.00195251	0.0084311	0.657861	0.00243001	0.0197634	0.00280112	0.017142	1.79131	3.7948	1.68906	3.18944	4.35546	2.43144	4.10168	2.42838
PBX4	hIC1	hIC3	80714	0.874592	0.911409	0.217959	0.00137213	0.0136738	0.000233427	0.00557676	1.63057	4.62842	1.69325	4.98093	5.71611	3.50559	5.6578	3.34139
SNTA1	hIC1	hIC3	6640	0.0126224	0.0373687	0.463717	0.000814849	0.00948459	0.0140056	0.0452597	1.6428	3.65006	1.6957	4.04803	4.77384	2.90592	4.91679	2.89957
TTC25	hIC1	hIC3	83538	0.0704291	0.144693	0.400477	0.00104478	0.0113485	0.0140056	0.0452597	1.51403	3.65398	1.70037	5.18487	5.50632	3.63685	5.7644	3.39009
RNF144A	hIC1	hIC3	9781	0.332349	0.460674	0.156694	0.00353617	0.024639	0.00980392	0.0365875	1.45658	3.38013	1.70038	5.09922	5.60544	3.84836	5.70601	3.35573
ARG2	hIC1	hIC3	384	0.00610569	0.0210555	0.418147	0.000250427	0.00458223	0.00280112	0.017142	1.74734	3.21434	1.70119	3.0261	3.93856	2.25403	3.87566	2.2782
FSD1L	hIC1	hIC3	83856	0.0027512	0.0111577	0.577803	0.000974894	0.0108628	0.000233427	0.00557676	1.62817	3.21773	1.70225	3.69886	4.37008	2.68404	4.57427	2.68719
MDH1B	hIC1	hIC3	130752	0.00221537	0.00938211	0.642708	0.000955312	0.0107321	0.00980392	0.0365875	2.0677	4.90217	1.71267	2.89292	4.44141	2.14799	3.68291	2.15038
MAP7	hIC1	hIC3	9053	0.011613	0.0349285	0.513243	0.000553519	0.00728093	0.00280112	0.017142	1.79118	3.95352	1.72114	3.50667	4.48969	2.50655	4.32015	2.51005
DNAAF1	hIC1	hIC3	123872	0.00180273	0.00797309	0.805779	0.00119738	0.0124069	0.0140056	0.0452597	1.85452	4.15179	1.72488	3.26178	4.4571	2.40336	4.05867	2.35301
INADL	hIC1	hIC3	10207	0.0149929	0.0429232	0.130917	0.00976798	0.044571	0.00280112	0.017142	1.49454	4.68665	1.73263	7.08459	6.7349	4.50634	6.68025	3.85556
NAP1L2	hIC1	hIC3	4674	0.419099	0.544284	0.223827	0.00226524	0.0191547	0.00443511	0.0222202	1.66516	5.24376	1.75077	5.53917	5.98464	3.59404	5.75918	3.28951
TMSB15A	hIC1	hIC3	11013	0.0220812	0.0587579	0.206058	0.00951341	0.0439965	0.000233427	0.00557676	1.99113	30.6258	1.75594	19.1015	9.91754	4.98087	9.88516	5.62955
C4orf46	hIC1	hIC3	201725	0.000973039	0.00491097	0.240401	3.95015e-07	9.39621e-05	0.000233427	0.00557676	1.70088	9.04804	1.75707	10.2183	7.71131	4.53371	7.78208	4.429
PLXNB1	hIC1	hIC3	5364	0.00756601	0.0246069	0.37731	7.56373e-05	0.0022129	0.00280112	0.017142	1.52119	2.5005	1.7578	3.56457	3.85914	2.53693	4.25353	2.4198
STOX1	hIC1	hIC3	219736	0.111917	0.206022	0.361057	3.32287e-06	0.000324633	0.000233427	0.00557676	1.89523	6.3915	1.76253	4.82974	5.66551	2.98935	5.25142	2.97947
DISP1	hIC1	hIC3	84976	0.0708848	0.145356	0.155856	0.00253992	0.0203753	0.00280112	0.017142	1.55032	10.7122	1.7677	21.0959	9.63792	6.21673	10.1288	5.72995
GALNT12	hIC1	hIC3	79695	0.714119	0.791295	0.322383	1.19579e-05	0.000718922	0.000233427	0.00557676	1.85723	15.1602	1.7687	12.4298	8.4977	4.57548	8.36542	4.72969
LOC283481	hIC1	hIC3	283481	0.0797043	0.159205	0.355143	3.0527e-06	0.00031512	0.00163399	0.0127344	1.74015	4.39341	1.77286	4.52024	5.02035	2.88501	4.99243	2.81603
TMEM56	hIC1	hIC3	148534	0.0635775	0.133371	0.309537	0.00325098	0.0235578	0.00980392	0.0365875	1.55689	3.27787	1.77642	4.49889	4.78834	3.07558	4.96389	2.79432
SLC16A9	hIC1	hIC3	220963	0.072207	0.147405	0.131147	0.00915567	0.0432189	0.00280112	0.017142	1.60816	12.4053	1.78411	18.1047	9.60645	5.97357	9.50702	5.32873
WSCD2	hIC1	hIC3	9671	0.0106982	0.0326254	0.307233	0.000224139	0.00425786	0.00676937	0.0287541	1.68678	2.9068	1.7852	3.38611	3.78094	2.24151	4.00062	2.24099
LOC100289019	hIC1	hIC3	100289019	0.615266	0.713312	0.211115	0.00184253	0.0166779	0.00163399	0.0127344	1.53521	3.68518	1.79175	5.48795	5.3976	3.51587	5.5586	3.10233
CPXM2	hIC1	hIC3	119587	0.0068122	0.0227392	0.514967	0.000433838	0.00626261	0.000933707	0.00965654	1.85081	4.30687	1.80316	3.8684	4.58268	2.47604	4.38181	2.43008
CTHRC1	hIC1	hIC3	115908	0.0515619	0.113291	0.25314	0.000100205	0.00264842	0.000466853	0.0071545	1.59118	18.0902	1.8125	41.3887	11.2429	7.06579	11.9818	6.61064
ITGA2	hIC1	hIC3	3673	0.087006	0.170064	0.387368	0.003625	0.0249896	0.0140056	0.0452597	1.63894	4.71666	1.81448	5.63004	5.74009	3.50232	5.55418	3.06104
TMEM164	hIC1	hIC3	84187	0.0361679	0.086289	0.34441	0.00984417	0.0447978	0.00280112	0.017142	1.57376	7.32857	1.83365	13.9284	7.88174	5.00821	8.35817	4.55821
A2M-AS1	hIC1	hIC3	144571	0.0369802	0.0878119	0.300791	0.0112853	0.0481607	0.00676937	0.0287541	1.48369	3.52979	1.83643	6.15908	5.58142	3.76184	5.75831	3.1356
LRRC4	hIC1	hIC3	64101	0.00611064	0.0210555	0.346143	0.00045024	0.0064315	0.000233427	0.00557676	1.89074	3.94401	1.84012	3.644	4.20215	2.22249	4.08607	2.22055
LRRC10B	hIC1	hIC3	390205	0.0023663	0.00987492	0.622579	0.000923339	0.0105023	0.00980392	0.0365875	1.75042	3.61722	1.84521	4.24652	4.32667	2.47178	4.55462	2.46835
DYX1C1	hIC1	hIC3	161582	0.170095	0.281656	0.247505	0.000131385	0.00300756	0.000466853	0.0071545	1.87839	18.2593	1.86104	18.4645	8.96131	4.77075	9.09228	4.88559
NKD2	hIC1	hIC3	85409	0.602333	0.702337	0.273773	4.25348e-06	0.000387846	0.000233427	0.00557676	1.91967	8.02424	1.86238	6.90874	6.27116	3.26679	6.02184	3.23342
SLC16A6	hIC1	hIC3	9120	0.00832168	0.0264851	0.450621	0.00398886	0.0261668	0.0140056	0.0452597	1.78653	8.90189	1.86765	12.7329	7.16427	4.01016	7.90086	4.23037
NT5DC1	hIC1	hIC3	221294	0.307181	0.435273	0.233735	0.000274508	0.00476772	0.000233427	0.00557676	1.77763	13.0531	1.87384	15.3164	8.47253	4.7662	8.44245	4.50544
GNB5	hIC1	hIC3	10681	0.185166	0.299186	0.231003	0.000144456	0.00321415	0.000466853	0.0071545	1.75667	4.96008	1.87431	5.83218	5.36368	3.05331	5.45379	2.90975
KBTBD8	hIC1	hIC3	84541	0.0105189	0.0322092	0.413567	9.23406e-05	0.00251341	0.00980392	0.0365875	1.81029	7.13547	1.88068	9.08295	6.33378	3.49877	6.7976	3.61444
FLRT3	hIC1	hIC3	23767	0.0177887	0.0490781	0.231751	0.00233034	0.0193601	0.000233427	0.00557676	1.86385	29.3847	1.8822	35.9749	10.5226	5.64565	11.0281	5.85915
PRKCQ	hIC1	hIC3	5588	0.0299031	0.0742962	0.38032	0.000170456	0.00354587	0.000933707	0.00965654	1.96248	4.14473	1.88449	3.68639	4.18252	2.13124	4.01021	2.12801
DUSP4	hIC1	hIC3	1846	0.148343	0.254974	0.244667	0.000666704	0.00827105	0.00280112	0.017142	1.63584	8.38053	1.88469	14.1941	7.89065	4.82361	8.15328	4.32605
SFRP1	hIC1	hIC3	6422	0.0401122	0.0927923	0.429822	0.000425696	0.00621062	0.000933707	0.00965654	1.85965	4.46702	1.88483	4.29415	4.67115	2.51184	4.47839	2.37602
ADSSL1	hIC1	hIC3	122622	0.139521	0.244419	0.283354	0.0038414	0.0257188	0.00280112	0.017142	1.59939	3.36841	1.88823	4.87647	4.67516	2.9231	4.85931	2.57348
APCDD1	hIC1	hIC3	147495	0.170266	0.281768	0.264694	0.0108017	0.047051	0.0140056	0.0452597	1.6082	11.3556	1.88998	18.5941	9.26876	5.76343	8.95483	4.73805
GPR137C	hIC1	hIC3	283554	0.0453333	0.102912	0.18761	0.000894339	0.0102149	0.000233427	0.00557676	1.96501	10.7854	1.89604	9.9552	6.98641	3.5554	7.01558	3.70013
ENPP5	hIC1	hIC3	59084	0.0318485	0.0781193	0.450572	5.19697e-05	0.00177864	0.000933707	0.00965654	1.81515	4.38145	1.89707	4.83095	4.74616	2.61475	4.80535	2.53304
SNX25	hIC1	hIC3	83891	0.0188346	0.0514964	0.391389	1.75562e-06	0.000242648	0.00280112	0.017142	1.79978	14.0785	1.9019	19.8119	8.58605	4.77062	9.08523	4.77694
PLCL2	hIC1	hIC3	23228	0.0313902	0.0773934	0.298006	0.00558651	0.0325298	0.00676937	0.0287541	1.48989	3.27195	1.91134	6.48796	5.20103	3.49087	5.65797	2.96021
CD55	hIC1	hIC3	1604	0.191866	0.30684	0.278228	2.95622e-06	0.000311029	0.000233427	0.00557676	1.89938	18.5667	1.91492	19.6644	8.90079	4.68614	8.99464	4.69712
TEX9	hIC1	hIC3	374618	0.703842	0.78286	0.223143	0.0002629	0.00467756	0.000233427	0.00557676	1.77041	7.4783	1.93333	9.68671	6.67048	3.76777	6.78601	3.51
COL23A1	hIC1	hIC3	91522	0.0172963	0.0479858	0.448074	6.4102e-05	0.00195923	0.00280112	0.017142	2.07007	4.78748	1.93805	3.93569	4.37059	2.11133	4.08377	2.10715
VASN	hIC1	hIC3	114990	0.0553766	0.119797	0.197658	0.00285017	0.0218393	0.00163399	0.0127344	1.6316	6.30638	1.93981	11.5546	6.86328	4.20647	7.28689	3.7565
SLC25A27	hIC1	hIC3	9481	0.00601013	0.0207716	0.421475	1.63428e-05	0.000868075	0.00676937	0.0287541	1.69501	3.75736	1.94325	5.3478	4.65747	2.74775	4.98343	2.56448
RSPH9	hIC1	hIC3	221421	0.316792	0.445087	0.366519	2.05952e-05	0.000997134	0.000233427	0.00557676	2.15799	12.3459	1.94377	10.6105	6.7572	3.13124	7.01784	3.61042
FAM189A1	hIC1	hIC3	23359	0.0501567	0.111231	0.366481	6.23884e-05	0.00195044	0.000233427	0.00557676	1.90694	5.08451	1.94585	5.41221	4.93295	2.58684	5.01191	2.57569
PALMD	hIC1	hIC3	54873	0.102527	0.192691	0.32127	2.85145e-06	0.000305888	0.000233427	0.00557676	2.00699	8.31116	1.95189	7.00923	6.08889	3.03384	5.76051	2.95125
C7orf29	hIC1	hIC3	113763	0.199219	0.315348	0.283968	0.00153663	0.0146908	0.00443511	0.0222202	1.69323	4.67478	1.96963	6.06778	5.43438	3.20948	5.2838	2.68263
PPARGC1A	hIC1	hIC3	10891	0.00731868	0.0241499	0.464221	0.000317041	0.0050866	0.00676937	0.0287541	2.10807	7.49327	1.97195	5.86325	5.52781	2.62221	5.17704	2.62534
BCAS4	hIC1	hIC3	55653	0.0254896	0.065749	0.548154	0.000310077	0.0050489	0.00280112	0.017142	1.78335	5.95375	1.98501	8.21291	5.85942	3.28562	6.12202	3.08413
FANK1	hIC1	hIC3	92565	0.285724	0.41267	0.319966	0.000797957	0.00938844	0.000933707	0.00965654	1.8658	12.3599	1.99697	11.0526	7.81746	4.18987	6.94317	3.47685
SLC22A15	hIC1	hIC3	55356	0.00623554	0.0213483	0.372035	0.000284902	0.00485576	0.00280112	0.017142	1.88545	4.3741	1.99917	5.29688	4.5334	2.40441	4.81229	2.40715
TSPAN7	hIC1	hIC3	7102	0.558964	0.666344	0.308035	0.00701362	0.0373616	0.0140056	0.0452597	1.79359	7.33278	2.00029	8.09854	6.49635	3.62199	6.03444	3.01677
CGN	hIC1	hIC3	57530	0.0303096	0.0751696	0.44914	0.00704756	0.0373616	0.00980392	0.0365875	1.7488	3.73438	2.02733	4.61825	4.43941	2.53854	4.35596	2.14862
NANOS1	hIC1	hIC3	340719	0.170185	0.28172	0.317576	0.00545155	0.0321741	0.0140056	0.0452597	1.73641	7.18255	2.03789	10.6932	6.70717	3.86268	6.71244	3.29382
DDX25	hIC1	hIC3	29118	0.0247402	0.0641791	0.463159	1.7383e-05	0.000897191	0.00443511	0.0222202	2.09922	7.73559	2.04154	7.46156	5.63662	2.6851	5.68333	2.78385
ELOVL7	hIC1	hIC3	79993	0.0921915	0.177473	0.323864	5.2992e-05	0.00177864	0.000233427	0.00557676	2.10686	14.1162	2.06024	15.7929	7.26984	3.45056	7.7362	3.755
PRR16	hIC1	hIC3	51334	0.112625	0.207026	0.41512	0.00257906	0.0206287	0.0140056	0.0452597	1.73115	4.27735	2.06874	5.66949	4.96442	2.8677	4.84543	2.34221
WNT5A	hIC1	hIC3	7474	0.00493472	0.0178086	0.14393	0.011275	0.0481543	0.000933707	0.00965654	1.79989	22.4509	2.07639	36.6625	10.1003	5.61164	10.0237	4.82747
IQCA1	hIC1	hIC3	79781	0.0279302	0.0704175	0.418538	1.87787e-05	0.000938606	0.000233427	0.00557676	2.01259	6.25701	2.08031	7.14712	5.25805	2.61257	5.46378	2.62642
CYP26A1	hIC1	hIC3	1592	0.200587	0.316895	0.329238	0.00365863	0.0250674	0.00443511	0.0222202	1.66935	3.70737	2.08329	6.43941	4.71462	2.82423	5.16726	2.48033
RRAD	hIC1	hIC3	6236	0.00443717	0.0163583	0.56841	0.000353132	0.00542692	0.00280112	0.017142	1.95297	4.76424	2.09081	5.95062	4.61564	2.3634	4.93187	2.35883
PLXNC1	hIC1	hIC3	10154	0.00364465	0.013876	0.473402	0.000321443	0.00513007	0.00163399	0.0127344	1.86841	5.09711	2.10112	7.73645	5.0554	2.70572	5.63229	2.68062
TWIST1	hIC1	hIC3	7291	0.195832	0.311634	0.320514	6.82667e-06	0.000526038	0.000233427	0.00557676	2.18476	28.1286	2.11247	25.9183	8.87722	4.06325	8.91704	4.22114
PRTG	hIC1	hIC3	283659	0.0603185	0.128206	0.341519	8.3583e-08	2.85801e-05	0.000233427	0.00557676	2.09689	15.3178	2.12822	16.7409	7.52649	3.58936	7.66859	3.60328
HMCN1	hIC1	hIC3	83872	0.0396627	0.092025	0.342007	6.3393e-05	0.00195053	0.00676937	0.0287541	1.85946	7.91585	2.12869	14.7472	6.45755	3.4728	7.32209	3.43972
PARM1	hIC1	hIC3	25849	0.293402	0.421165	0.327278	7.96663e-06	0.000551714	0.000233427	0.00557676	2.12751	6.30692	2.14557	6.14742	5.01339	2.35646	4.90705	2.28706
KIT	hIC1	hIC3	3815	0.0227718	0.0601858	0.203701	0.000763311	0.00906301	0.000466853	0.0071545	1.93477	8.36131	2.18112	11.1935	6.34124	3.27751	6.43484	2.95025
CPZ	hIC1	hIC3	8532	0.00391117	0.0147369	0.75199	0.000243024	0.00447688	0.0140056	0.0452597	2.01679	5.50127	2.18766	7.45692	4.87892	2.41915	5.33916	2.44059
CCDC146	hIC1	hIC3	57639	0.113658	0.208385	0.349561	1.0548e-05	0.000663309	0.000933707	0.00965654	1.93209	11.2835	2.20605	17.802	7.24702	3.75088	7.59823	3.44427
TUBBP5	hIC1	hIC3	643224	0.341547	0.469735	0.240238	0.0027732	0.0215208	0.00280112	0.017142	1.77338	5.21402	2.2086	8.03385	5.46289	3.08049	5.49334	2.48725
TPBG	hIC1	hIC3	7162	0.000895055	0.00457649	0.446495	9.51418e-07	0.000162663	0.000466853	0.0071545	2.10707	40.7107	2.22961	60.3413	10.1775	4.83015	10.7256	4.81054
C1orf114	hIC1	hIC3	57821	0.12834	0.229911	0.311102	2.45317e-06	0.000291768	0.000233427	0.00557676	2.09671	7.7315	2.23114	8.46543	5.64129	2.69054	5.58462	2.50304
ZDBF2	hIC1	hIC3	57683	0.0271587	0.0687259	0.378292	2.08266e-06	0.000261857	0.000466853	0.0071545	2.0077	15.4772	2.24066	24.1496	7.87394	3.92186	8.29673	3.70281
ENOX1	hIC1	hIC3	55068	0.0109339	0.033233	0.163689	0.00777667	0.039613	0.00676937	0.0287541	1.87886	11.8828	2.24089	16.5368	7.63377	4.06297	7.30947	3.26187
MYRIP	hIC1	hIC3	25924	0.085491	0.16795	0.274992	0.00313894	0.0229587	0.00443511	0.0222202	1.85086	9.88446	2.264	18.3906	7.18967	3.88451	7.5244	3.3235
C7orf63	hIC1	hIC3	79846	0.10553	0.197604	0.470893	4.25068e-06	0.000387846	0.000233427	0.00557676	2.37233	15.6515	2.26992	13.0397	6.85982	2.89159	6.62222	2.91739
NELL2	hIC1	hIC3	4753	0.00308623	0.0122286	0.278355	0.000642542	0.00803823	0.000233427	0.00557676	2.00708	48.9775	2.27098	77.2877	11.1886	5.5746	11.2071	4.93491
ZNF185	hIC1	hIC3	7739	0.00457073	0.0168054	0.387292	7.24022e-05	0.00217644	0.000933707	0.00965654	2.03876	13.1287	2.2733	19.0769	7.29068	3.57603	7.59448	3.34073
CDS1	hIC1	hIC3	1040	0.00331828	0.0128845	0.407526	6.99477e-06	0.000531505	0.000233427	0.00557676	2.08547	5.5901	2.2784	7.5969	4.77024	2.28736	5.21376	2.28835
STEAP2	hIC1	hIC3	261729	0.0415721	0.0954833	0.423585	6.97239e-08	2.76374e-05	0.000233427	0.00557676	2.25393	9.54875	2.27908	10.0856	5.8514	2.59609	5.94096	2.60674
PIP5K1B	hIC1	hIC3	8395	0.0457428	0.103672	0.450554	9.68457e-05	0.00261006	0.00163399	0.0127344	2.28784	7.57839	2.28587	7.49323	5.19072	2.26883	5.16522	2.25963
RAB11FIP1	hIC1	hIC3	80223	0.000264378	0.00179679	0.232622	0.00076519	0.00906301	0.000233427	0.00557676	2.04978	27.6966	2.29761	40.3749	9.35608	4.56444	9.44709	4.11171
CDH3	hIC1	hIC3	1001	0.0223252	0.0592918	0.412494	0.0023414	0.0193601	0.00280112	0.017142	1.8913	18.3204	2.31298	42.4447	8.9024	4.70702	9.52603	4.11852
LRRC6	hIC1	hIC3	23639	0.0630257	0.132564	0.458688	0.000734035	0.00880681	0.00443511	0.0222202	1.85908	6.16109	2.31919	9.78594	5.67667	3.05348	5.78521	2.4945
CGNL1	hIC1	hIC3	84952	0.190912	0.306029	0.300728	0.0001974	0.00391295	0.000466853	0.0071545	2.09535	27.3391	2.32149	46.3716	9.1303	4.3574	9.72374	4.18857
MAL2	hIC1	hIC3	114569	0.0332238	0.0808213	0.488823	2.83979e-05	0.00123305	0.000233427	0.00557676	2.49812	12.9802	2.32502	9.75298	6.16683	2.46859	5.76568	2.47984
GDF5	hIC1	hIC3	8200	0.00750864	0.0245546	0.479427	4.43315e-05	0.00160621	0.00980392	0.0365875	2.1423	7.29378	2.34023	10.2773	5.37621	2.50955	5.86946	2.50807
ROR1	hIC1	hIC3	4919	0.0034298	0.0132144	0.516054	1.2207e-05	0.00072592	0.000933707	0.00965654	2.11865	5.54126	2.35319	7.91348	4.67842	2.2082	5.1897	2.20539
THRB	hIC1	hIC3	7068	0.0100961	0.0310974	0.51512	2.1632e-05	0.00103814	0.00163399	0.0127344	2.25972	9.83051	2.38529	12.5003	5.91473	2.61746	6.27432	2.63043
SHISA2	hIC1	hIC3	387914	0.00350319	0.0134215	0.720244	0.00062901	0.00791107	0.000466853	0.0071545	2.25578	7.84339	2.3916	9.85517	5.33771	2.36623	5.67288	2.372
FLJ42875	hIC1	hIC3	440556	0.0056268	0.0197461	0.515762	6.06267e-05	0.0019397	0.00980392	0.0365875	2.24464	6.43465	2.41147	8.10481	4.8438	2.15794	5.15753	2.13876
PDE9A	hIC1	hIC3	5152	0.0226711	0.0600065	0.531335	2.64466e-05	0.00118598	0.000933707	0.00965654	2.16765	8.38351	2.41756	10.6065	5.69466	2.62711	5.81021	2.40333
PPFIBP2	hIC1	hIC3	8495	0.0798684	0.159416	0.391765	5.79159e-05	0.00189411	0.000933707	0.00965654	2.1467	13.3637	2.41987	19.946	7.002	3.26175	7.35918	3.04115
TAF4B	hIC1	hIC3	6875	0.177012	0.289675	0.357889	0.000185352	0.00374191	0.00163399	0.0127344	2.11202	9.84318	2.42204	12.5117	6.26591	2.96678	6.20856	2.56336
VAT1L	hIC1	hIC3	57687	0.00646743	0.0219029	0.317364	1.15724e-05	0.000705741	0.000233427	0.00557676	2.17047	71.943	2.42253	131.922	11.4391	5.27034	11.995	4.95143
ENPP2	hIC1	hIC3	5168	0.0151011	0.0431426	0.383646	0.000178906	0.00363863	0.000466853	0.0071545	2.22304	75.9952	2.42271	146.402	11.3563	5.10846	12.2502	5.0564
MITF	hIC1	hIC3	4286	0.00560006	0.0196902	0.503843	0.000196387	0.00390703	0.0140056	0.0452597	1.89626	11.1005	2.43341	31.9458	7.34706	3.8745	8.48404	3.48649
AGPAT9	hIC1	hIC3	84803	0.0374446	0.0886601	0.476302	7.41192e-06	0.000543264	0.000933707	0.00965654	2.24716	10.0827	2.43428	14.0084	6.00694	2.67313	6.46337	2.65515
GSG1L	hIC1	hIC3	146395	0.243583	0.366917	0.40802	3.17291e-05	0.00129545	0.000933707	0.00965654	2.07347	7.01981	2.46021	10.429	5.43044	2.619	5.69898	2.31646
C14orf162	hIC1	hIC3	56936	0.00263193	0.0107618	0.764774	0.000290264	0.00490135	0.00280112	0.017142	2.12234	4.90977	2.46216	7.91855	4.34107	2.04541	5.0269	2.04167
IGF1	hIC1	hIC3	3479	0.0473211	0.106435	0.453892	0.00382618	0.0256533	0.0140056	0.0452597	1.85204	6.963	2.46545	13.4975	6.0856	3.28589	6.3167	2.56209
MLLT3	hIC1	hIC3	4300	0.00312091	0.0123427	0.513762	1.53325e-07	4.48456e-05	0.000233427	0.00557676	2.31154	13.6019	2.47431	17.4816	6.63698	2.87124	6.92756	2.79979
TTR	hIC1	hIC3	7276	0.00744	0.0244323	0.628964	0.000719285	0.00864881	0.00980392	0.0365875	2.73263	16.7079	2.50156	11.1593	6.40713	2.34467	5.79787	2.3177
SLCO3A1	hIC1	hIC3	28232	0.0253294	0.0653974	0.423282	0.000776939	0.00918063	0.00676937	0.0287541	1.8078	5.66183	2.53017	16.0974	5.59767	3.0964	6.62857	2.61981
CLUL1	hIC1	hIC3	27098	0.00318483	0.0125084	0.679783	0.000199786	0.00394595	0.00676937	0.0287541	2.22824	8.55122	2.55664	14.4462	5.61692	2.52079	6.32757	2.47496
NRXN3	hIC1	hIC3	9369	0.170537	0.282131	0.156799	0.00216238	0.0185429	0.000233427	0.00557676	1.91684	8.22789	2.56481	14.5312	6.35683	3.31631	6.32853	2.46745
TMEM132C	hIC1	hIC3	92293	0.00488584	0.0176439	0.469364	0.000166805	0.00349652	0.000233427	0.00557676	2.44183	14.2199	2.56845	17.7901	6.48607	2.65623	6.80084	2.64784
COL9A1	hIC1	hIC3	1297	0.00628895	0.0214507	0.487768	3.97705e-05	0.00150734	0.00443511	0.0222202	2.26747	7.52322	2.57036	12.0383	5.20833	2.29698	5.87538	2.28582
MSX2	hIC1	hIC3	4488	0.0210345	0.056384	0.470756	0.000135524	0.00306385	0.00280112	0.017142	2.07721	13.4004	2.5755	23.0535	7.22002	3.47582	7.40023	2.87331
LSR	hIC1	hIC3	51599	0.0245499	0.0638366	0.378767	0.000531249	0.00714119	0.000466853	0.0071545	2.11164	11.0867	2.58912	17.4217	6.59294	3.12219	6.71721	2.5944
RSPH1	hIC1	hIC3	89765	0.0319765	0.0783095	0.548994	4.40948e-05	0.00160621	0.000233427	0.00557676	2.52173	21.8334	2.59226	21.2083	7.37177	2.9233	7.17403	2.76748
ZBBX	hIC1	hIC3	79740	0.0102823	0.0316215	0.53814	4.14862e-05	0.00153344	0.000233427	0.00557676	2.72378	18.6276	2.60862	15.6302	6.66711	2.44774	6.43189	2.46563
TPD52L1	hIC1	hIC3	7164	0.00680685	0.0227352	0.378915	0.005928	0.0337622	0.000933707	0.00965654	2.12412	63.1343	2.61101	153.43	11.3004	5.32001	11.7688	4.50738
EYA4	hIC1	hIC3	2070	0.0495666	0.110325	0.513569	4.71223e-05	0.00169579	0.00280112	0.017142	2.13243	9.86234	2.62905	17.1715	6.21773	2.91579	6.61995	2.518
LRRN1	hIC1	hIC3	57633	0.309805	0.438197	0.33355	0.011129	0.0478672	0.00676937	0.0287541	1.87098	14.6635	2.6398	37.0484	8.32218	4.44802	8.38938	3.17804
PDZRN3	hIC1	hIC3	23024	0.0119719	0.035733	0.458594	5.14656e-05	0.00177864	0.000933707	0.00965654	2.28727	36.3572	2.65368	62.8898	9.21142	4.02725	9.58775	3.613
CRYM	hIC1	hIC3	1428	0.00269589	0.0109741	1.17524	0.000405826	0.00603336	0.00443511	0.0222202	2.50623	9.54938	2.68382	12.4171	5.4167	2.1613	5.79261	2.15835
DSCR6	hIC1	hIC3	53820	0.233411	0.356105	0.340475	0.000104241	0.00269012	0.000933707	0.00965654	2.37642	16.9558	2.70016	20.6475	7.05061	2.9669	6.93701	2.56911
LIX1	hIC1	hIC3	167410	0.0669712	0.138788	0.501201	1.77406e-06	0.000242648	0.000233427	0.00557676	2.67928	20.8138	2.72023	22.9562	6.98741	2.60794	7.14883	2.62802
SLC38A11	hIC1	hIC3	151258	0.0858133	0.168455	0.551949	0.000816531	0.00948459	0.00443511	0.0222202	2.3833	17.0731	2.72566	16.2836	7.05298	2.95933	6.358	2.33265
SMAGP	hIC1	hIC3	57228	0.0813202	0.161623	0.459434	4.53848e-07	9.93201e-05	0.000466853	0.0071545	2.39894	14.2393	2.74061	19.6612	6.57089	2.73908	6.76611	2.46883
RSPO3	hIC1	hIC3	84870	0.0691381	0.142469	0.57679	6.00898e-06	0.000483458	0.000233427	0.00557676	2.81324	20.1266	2.75242	18.3329	6.71959	2.38856	6.59098	2.39461
PLCB4	hIC1	hIC3	5332	0.00979601	0.0303093	0.528113	4.19083e-09	3.82134e-06	0.000233427	0.00557676	2.71338	18.6377	2.75682	19.7622	6.68321	2.46306	6.75494	2.45027
FGF13	hIC1	hIC3	2258	0.00221613	0.00938211	0.624604	7.76059e-06	0.000544336	0.00443511	0.0222202	2.66527	15.288	2.76295	17.7091	6.2969	2.36257	6.4984	2.35198
HOOK1	hIC1	hIC3	51361	0.0029102	0.0116899	0.581523	1.60435e-06	0.000230984	0.000233427	0.00557676	2.55042	12.109	2.76444	16.9694	5.91867	2.32066	6.39997	2.31511
SNAP91	hIC1	hIC3	9892	0.0396015	0.0919609	0.439757	5.59121e-07	0.000106215	0.000466853	0.0071545	2.42066	15.6451	2.77166	23.1395	6.76045	2.79281	7.0905	2.55821
CCDC141	hIC1	hIC3	285025	0.012014	0.0358388	0.591402	1.29422e-06	0.000208255	0.00443511	0.0222202	2.67846	21.8479	2.77778	25.7892	7.10032	2.6509	7.32609	2.63739
BMP4	hIC1	hIC3	652	0.00427674	0.0158954	0.227245	0.008393	0.0413304	0.000933707	0.00965654	2.17629	38.1883	2.79488	85.2104	9.72254	4.46748	9.98587	3.57291
FAM40B	hIC1	hIC3	57464	0.00118557	0.00574512	0.631795	8.36819e-06	0.000565215	0.0140056	0.0452597	2.60324	17.6131	2.81023	25.4835	6.71996	2.58138	7.25211	2.58061
SAMD5	hIC1	hIC3	389432	0.000489756	0.00282345	0.488759	2.4327e-10	3.32733e-07	0.000233427	0.00557676	2.60694	24.3898	2.82956	29.6509	7.4759	2.86769	7.56278	2.67278
CACNA2D3	hIC1	hIC3	55799	0.179339	0.29271	0.371994	0.000204117	0.0040026	0.00163399	0.0127344	2.3686	17.8447	2.87663	25.5742	7.19514	3.03772	7.16865	2.49203
ASXL3	hIC1	hIC3	80816	0.000725219	0.00386336	0.14945	0.01034	0.0460294	0.00676937	0.0287541	2.13707	8.9503	2.87897	14.5977	5.9427	2.78076	5.92607	2.0584
BEX5	hIC1	hIC3	340542	0.0222534	0.0591585	0.365811	4.82314e-06	0.000418848	0.000233427	0.00557676	2.52768	25.2232	2.88273	32.4575	7.70489	3.04821	7.68708	2.6666
HSD17B2	hIC1	hIC3	3294	0.00208757	0.00893671	0.551145	0.000118977	0.00285538	0.00980392	0.0365875	2.56525	9.03135	2.88818	14.1578	5.20333	2.02839	5.8485	2.02498
SLC16A10	hIC1	hIC3	117247	0.00461681	0.0168991	0.632671	4.88085e-05	0.00173397	0.00163399	0.0127344	2.61607	15.0625	2.90739	24.7971	6.33413	2.42124	7.0606	2.4285
CADPS2	hIC1	hIC3	93664	0.00924555	0.0288712	0.886001	0.000243033	0.00447688	0.000233427	0.00557676	2.67064	10.2433	2.91992	14.3308	5.36579	2.00918	5.84167	2.00062
DSG2	hIC1	hIC3	1829	0.0691012	0.142446	0.304401	0.00867805	0.0420156	0.00443511	0.0222202	2.14411	13.4334	2.93175	25.2322	7.02345	3.2757	7.06807	2.41087
KLHL29	hIC1	hIC3	114818	0.024328	0.0633501	0.261248	0.000307779	0.00504149	0.000466853	0.0071545	2.45968	23.8435	2.93824	28.1626	7.71013	3.13461	7.30029	2.48458
STEAP1	hIC1	hIC3	26872	0.0200686	0.0543273	0.486586	2.02332e-08	1.3837e-05	0.000233427	0.00557676	2.85165	30.9958	2.96825	41.8904	7.62945	2.67545	8.12629	2.73774
SLC30A10	hIC1	hIC3	55532	0.00246067	0.0101979	0.55655	0.000114375	0.00279352	0.0140056	0.0452597	2.57444	12.2447	2.96855	22.8492	5.90956	2.29547	6.80716	2.29309
DYNLRB2	hIC1	hIC3	83657	0.00424721	0.0157964	0.537666	0.000107338	0.00272143	0.00280112	0.017142	2.73261	16.272	2.98298	24.3409	6.34701	2.32269	6.92772	2.32241
GATA6	hIC1	hIC3	2627	0.00866677	0.0274239	0.577123	2.9392e-05	0.00126617	0.0140056	0.0452597	2.70099	21.998	2.98583	37.1303	7.08089	2.62159	7.84039	2.62587
ZNF521	hIC1	hIC3	25925	0.0035614	0.013597	0.569062	4.1374e-07	9.43155e-05	0.00163399	0.0127344	2.65964	40.5679	3.0019	65.392	8.56119	3.21892	9.04371	3.01266
CNTN3	hIC1	hIC3	5067	0.0155966	0.0440978	0.614326	1.34192e-05	0.000789424	0.00280112	0.017142	3.03738	29.8595	3.00774	28.2933	7.30522	2.40511	7.22429	2.4019
BMP7	hIC1	hIC3	655	0.00165387	0.00749655	0.567475	2.39545e-05	0.00112013	0.00676937	0.0287541	2.60153	12.464	3.01042	22.9091	5.91233	2.27264	6.76507	2.24722
TMEM200A	hIC1	hIC3	114801	0.143042	0.248754	0.195088	0.00719558	0.0379302	0.00676937	0.0287541	2.21898	14.4058	3.06033	26.9561	7.00579	3.15722	7.05922	2.30668
GREM1	hIC1	hIC3	26585	0.0028919	0.011625	0.640888	3.37541e-05	0.00133818	0.0140056	0.0452597	2.8449	23.9395	3.11626	38.1672	7.06456	2.48324	7.73707	2.48281
SLC6A20	hIC1	hIC3	54716	0.00335227	0.0129889	0.638239	1.66429e-05	0.00087551	0.0140056	0.0452597	2.85974	19.2236	3.1684	31.1494	6.55804	2.29323	7.24906	2.28793
CUX2	hIC1	hIC3	23316	0.0280904	0.0707237	0.525108	0.00694534	0.03718	0.00443511	0.0222202	2.11514	23.4504	3.17053	94.5989	8.63312	4.08158	9.58778	3.02403
CPNE4	hIC1	hIC3	131034	0.00315426	0.012433	0.186631	0.0108103	0.047051	0.00676937	0.0287541	2.2674	27.5776	3.19391	59.0061	8.56121	3.77578	8.56421	2.68142
TCEAL2	hIC1	hIC3	140597	0.121076	0.218543	0.217656	0.00553752	0.0324366	0.00163399	0.0127344	2.14239	14.8619	3.20057	35.1408	7.30179	3.40825	7.4686	2.33352
ANKRD37	hIC1	hIC3	353322	0.00514878	0.0183991	0.489072	3.33644e-05	0.00133238	0.00163399	0.0127344	2.44701	35.6574	3.21847	83.7382	8.71942	3.56329	9.2672	2.87938
NDNF	hIC1	hIC3	79625	0.00421172	0.0156846	0.593308	5.94633e-05	0.00191367	0.00980392	0.0365875	2.8344	24.2165	3.22273	49.8983	7.10441	2.50649	8.17875	2.53783
ANXA3	hIC1	hIC3	306	0.0133625	0.0390732	0.639288	2.75873e-06	0.000305888	0.00443511	0.0222202	2.99136	23.2115	3.23226	33.436	6.81499	2.27822	7.33158	2.26825
TOX3	hIC1	hIC3	27324	0.0137558	0.040052	0.318497	0.000349885	0.00539217	0.000233427	0.00557676	2.36551	36.4951	3.23632	85.133	8.99015	3.80052	9.2787	2.86705
NSUN7	hIC1	hIC3	79730	0.0245438	0.0638366	0.272557	0.000132913	0.00301729	0.000466853	0.0071545	2.52606	22.2844	3.24649	40.7203	7.4123	2.93433	7.72813	2.38045
DMKN	hIC1	hIC3	93099	0.00246235	0.0101979	0.60251	0.00148781	0.0144579	0.00163399	0.0127344	2.30215	18.6622	3.28291	44.3976	7.46441	3.24236	7.86953	2.39712
EDN1	hIC1	hIC3	1906	0.0117262	0.0351915	0.321443	0.00018065	0.0036605	0.000466853	0.0071545	2.56434	24.1744	3.30205	40.9925	7.53302	2.93761	7.68447	2.32718
CLDN1	hIC1	hIC3	9076	0.00362329	0.0138043	0.553891	7.37532e-05	0.00219296	0.00676937	0.0287541	2.49826	14.0891	3.30377	38.8088	6.3638	2.54729	7.56948	2.29117
MSX1	hIC1	hIC3	4487	0.0083289	0.0264927	0.384485	5.94739e-07	0.00010846	0.000233427	0.00557676	2.72462	123.173	3.31433	311.131	10.9713	4.02672	11.8597	3.57831
FZD6	hIC1	hIC3	8323	0.00326665	0.0127383	0.305305	0.000556844	0.00728827	0.000233427	0.00557676	2.46945	34.6396	3.41699	68.8103	8.59479	3.48044	8.63024	2.52569
SHROOM2	hIC1	hIC3	357	0.0166942	0.0465513	0.603428	0.00500879	0.0305157	0.00280112	0.017142	2.29582	12.3573	3.51739	34.1866	6.4265	2.79922	7.11942	2.02406
NOV	hIC1	hIC3	4856	0.00461957	0.0168991	0.583384	3.51084e-08	2.04107e-05	0.000466853	0.0071545	3.0696	82.4981	3.57047	137.296	9.44238	3.07609	9.86373	2.76259
OCA2	hIC1	hIC3	4948	0.000387475	0.00240349	0.25209	0.00215025	0.0184678	0.000466853	0.0071545	2.65054	38.2882	3.62051	71.1026	8.44495	3.18612	8.4994	2.34757
CLDN10	hIC1	hIC3	9071	0.0142102	0.0411344	0.458805	0.00233529	0.0193601	0.00163399	0.0127344	2.45024	21.7634	3.62204	58.1852	7.50804	3.06421	8.09847	2.23589
SYBU	hIC1	hIC3	55638	0.0225825	0.0598106	0.33858	1.16097e-05	0.000705741	0.000233427	0.00557676	2.92281	42.9732	3.65289	70.4104	8.24694	2.82158	8.45131	2.31359
CYB5R2	hIC1	hIC3	51700	0.00200798	0.00864334	0.68452	1.44907e-06	0.000214266	0.000233427	0.00557676	3.43541	65.1369	3.67415	99.269	8.49949	2.47409	9.11378	2.48051
CP	hIC1	hIC3	1356	0.0555049	0.119932	0.43664	0.00806894	0.0404053	0.00676937	0.0287541	2.25364	19.3562	3.69481	89.0177	7.68458	3.40986	8.87916	2.40314
SIM2	hIC1	hIC3	6493	0.00355361	0.0135862	0.223083	0.00117268	0.0122456	0.000233427	0.00557676	2.7517	33.1485	3.70392	56.2912	7.93427	2.8834	7.96536	2.15052
DBC1	hIC1	hIC3	1620	0.000342284	0.00219278	0.707917	1.41239e-06	0.000214266	0.00163399	0.0127344	3.34755	34.9536	3.71151	60.4301	7.31151	2.18414	8.09944	2.18225
DCDC2	hIC1	hIC3	51473	0.0024011	0.00997449	0.677967	1.0023e-06	0.00016617	0.00443511	0.0222202	3.49733	61.866	3.7355	92.4928	8.33405	2.38298	8.91886	2.38759
FAM189A2	hIC1	hIC3	9413	0.000632952	0.00346347	0.613108	3.08089e-09	3.37111e-06	0.000233427	0.00557676	3.41722	39.3714	3.76314	51.1213	7.49129	2.19222	7.72998	2.05413
DDIT4L	hIC1	hIC3	115265	0.00172664	0.00776343	0.593925	1.54102e-10	2.8103e-07	0.000233427	0.00557676	3.9786	86.6827	3.80657	66.7113	8.59898	2.16131	8.21903	2.15917
CCK	hIC1	hIC3	885	0.0166442	0.0464412	0.684849	1.45676e-05	0.000828785	0.00280112	0.017142	3.51702	75.2191	3.82567	128.695	8.70938	2.47635	9.48787	2.48005
TRPM3	hIC1	hIC3	80036	0.0151005	0.0431426	0.635494	5.59918e-07	0.000106215	0.000233427	0.00557676	3.61983	52.431	3.8308	71.6789	7.89277	2.18043	8.34077	2.17729
GPR98	hIC1	hIC3	84059	0.00123136	0.00590947	0.18249	0.00418249	0.0270651	0.000933707	0.00965654	2.67297	57.6968	3.92286	136.242	9.34745	3.49703	9.51574	2.42572
CALB1	hIC1	hIC3	793	0.0536252	0.116793	0.438279	3.09511e-07	8.0635e-05	0.000233427	0.00557676	3.25204	95.8351	3.94117	151.088	9.50539	2.9229	9.7006	2.46135
TSTD1	hIC1	hIC3	100131187	0.000102536	0.000877895	0.101477	0.00846788	0.0414752	0.000933707	0.00965654	2.52397	45.7857	4.01243	127.185	9.13685	3.62003	9.31143	2.32065
RYR3	hIC1	hIC3	6263	0.0107042	0.0326256	0.661922	0.00157796	0.014936	0.00980392	0.0365875	2.55267	31.5493	4.0445	140.749	8.18661	3.20707	9.4812	2.34422
FGFR2	hIC1	hIC3	2263	0.000209531	0.00150381	0.395328	2.9741e-05	0.0012712	0.000233427	0.00557676	3.28685	79.13	4.08612	137.802	9.06373	2.75757	9.40917	2.30271
OTX2-AS1	hIC1	hIC3	100309464	0.000319828	0.00207565	0.727396	9.06217e-08	2.91642e-05	0.000233427	0.00557676	3.84964	152.71	4.09171	238.719	9.80046	2.54581	10.4541	2.55495
FAM110C	hIC1	hIC3	642273	7.64704e-05	0.000701586	0.589222	4.66352e-14	2.55141e-10	0.000233427	0.00557676	4.13326	191.35	4.14849	207.797	9.9993	2.41923	10.1443	2.44531
COLEC12	hIC1	hIC3	81035	0.00204565	0.00878474	0.200276	0.00665037	0.0364206	0.00443511	0.0222202	2.68137	94.2974	4.18436	330.204	10.4602	3.90107	10.9948	2.6276
PMCH	hIC1	hIC3	5367	0.00547219	0.01934	0.688595	8.26028e-05	0.0023346	0.00280112	0.017142	3.79255	109.439	4.385	296.951	9.19972	2.42573	10.6407	2.42661
HTR2C	hIC1	hIC3	3358	0.000474866	0.00275795	0.769469	4.60558e-06	0.000406405	0.00280112	0.017142	4.07464	162.244	4.46847	309.333	9.72995	2.38793	10.6582	2.3852
SLC13A4	hIC1	hIC3	26266	0.000522491	0.00298387	0.751107	0.00167252	0.0155619	0.00676937	0.0287541	2.66616	38.7274	4.47658	218.317	8.4414	3.16612	10.0053	2.23504
OTX2	hIC1	hIC3	5015	0.000141517	0.00111885	0.517801	5.11909e-08	2.33388e-05	0.000233427	0.00557676	4.13991	384.272	4.78509	520.849	11.3205	2.73447	11.409	2.38428
CLIC6	hIC1	hIC3	54102	0.00053551	0.00303918	0.789751	3.89658e-07	9.39621e-05	0.000466853	0.0071545	4.77007	272.424	5.38297	617.507	10.2355	2.14577	11.3854	2.11508

## Sheet: hIC2 vs hIC3
GSymbol	G1	G2	GENE	shapiro_pval	shapiro_pval_adj	RIQR	ttest_pval	ttest_pval_adj	wtest_pval	wtest_pval_adj	meanFCarith	meanFCgeo	medFCarith	medFCgeo	mean_hIC2	mean_hIC3	med_hIC2	med_hIC3
SERPINA3	hIC2	hIC3	12	0.0193911	0.0617376	1.02385	3.50104e-05	0.00221547	0.000666001	0.00890259	-2.99305	-169.607	-4.53242	-418.641	3.71595	11.122	2.46561	11.1752
SCRG1	hIC2	hIC3	11341	0.00835661	0.0319044	1.03887	0.000440156	0.00772042	0.001332	0.0114078	-2.89885	-81.1238	-4.20699	-161.36	3.33994	9.68199	2.28692	9.62106
VSIG4	hIC2	hIC3	11326	0.0183196	0.0592363	0.561593	0.000127725	0.00441062	0.000666001	0.00890259	-2.88815	-50.9421	-4.16695	-114.488	3.00335	8.67414	2.15951	8.99856
HLA-DMA	hIC2	hIC3	3108	0.00710315	0.0280533	1.25852	0.00111907	0.0127335	0.000666001	0.00890259	-2.9692	-30.5244	-3.60395	-38.6397	2.50452	7.43641	2.02462	7.29663
SLC2A10	hIC2	hIC3	81031	0.00198248	0.0101808	0.593692	9.12186e-05	0.00348507	0.000666001	0.00890259	-2.21555	-28.9482	-3.5086	-78.6148	3.99441	8.84981	2.51005	8.80678
CX3CR1	hIC2	hIC3	1524	0.0213653	0.0662225	0.490248	0.00467329	0.0285555	0.002664	0.0164954	-2.30102	-27.6658	-3.49377	-71.2213	3.68175	8.47179	2.46784	8.62208
ALOX5AP	hIC2	hIC3	241	0.0119614	0.0417331	0.867294	2.92063e-05	0.0020317	0.001332	0.0114078	-2.43227	-21.7099	-3.41764	-40.3438	3.10018	7.54046	2.2064	7.54067
PLBD1	hIC2	hIC3	79887	0.00894602	0.0337008	1.10721	4.1399e-05	0.00238626	0.001332	0.0114078	-2.46823	-34.8878	-3.17309	-61.239	3.49037	8.61502	2.73177	8.66815
S100A8	hIC2	hIC3	6279	0.0105606	0.038207	0.84322	0.00095556	0.0116726	0.000666001	0.00890259	-2.5928	-16.4614	-3.16304	-21.0235	2.53704	6.57806	2.03137	6.4253
CD163	hIC2	hIC3	9332	0.00993318	0.0363273	1.45604	8.71853e-06	0.00130463	0.000666001	0.00890259	-2.57172	-48.7234	-3.1123	-73.7222	3.56713	9.17367	2.93709	9.14112
FPR1	hIC2	hIC3	2357	0.00654374	0.0262285	0.69797	0.0088647	0.0410965	0.000666001	0.00890259	-2.47905	-16.3066	-2.982	-27.5328	2.72296	6.75035	2.41326	7.19634
PRPH	hIC2	hIC3	5630	0.00454325	0.0196424	1.4752	1.31371e-07	0.000100854	0.000666001	0.00890259	-2.80864	-272.395	-2.96145	-312.457	4.47273	12.5623	4.2252	12.5127
CASP1	hIC2	hIC3	834	0.000647704	0.00437241	1.17393	0.00212981	0.0181827	0.000666001	0.00890259	-2.8604	-28.3868	-2.94268	-28.4079	2.59469	7.42184	2.48534	7.31356
PLP2	hIC2	hIC3	5355	0.0413323	0.110336	0.509732	0.000201885	0.00525389	0.002664	0.0164954	-2.08097	-22.4498	-2.92638	-62.3198	4.15241	8.64105	3.09472	9.05634
PSMB8	hIC2	hIC3	5696	0.00179517	0.00945316	1.2893	0.00525887	0.0306265	0.000666001	0.00890259	-2.94804	-19.8224	-2.91106	-14.2231	2.212	6.52106	2.00421	5.83438
CARD16	hIC2	hIC3	114769	0.000348962	0.00280158	1.04562	0.00982563	0.043823	0.000666001	0.00890259	-3.04015	-69.4235	-2.80388	-41.7148	2.99848	9.11584	2.98383	8.36632
SERPINB1	hIC2	hIC3	1992	0.00466421	0.0200688	1.0989	0.000972551	0.0117512	0.000666001	0.00890259	-2.63102	-24.5304	-2.79356	-31.476	2.83044	7.44694	2.77447	7.75065
ME1	hIC2	hIC3	4199	0.000324603	0.00265701	1.34874	0.000614807	0.00935584	0.000666001	0.00890259	-2.74444	-25.8384	-2.79044	-26.803	2.68937	7.38081	2.64981	7.39413
CTSZ	hIC2	hIC3	1522	0.00129257	0.00729116	1.27802	5.50048e-09	2.40599e-05	0.000666001	0.00890259	-2.67103	-35.8276	-2.76468	-35.394	3.08971	8.25271	2.91579	8.06122
SLC35F2	hIC2	hIC3	54733	0.00603691	0.024544	0.999375	1.28482e-06	0.000498576	0.000666001	0.00890259	-2.65725	-41.9973	-2.74544	-40.1153	3.25372	8.64595	3.05142	8.3775
TCIRG1	hIC2	hIC3	10312	0.0010685	0.00634622	1.38252	3.42799e-06	0.000802894	0.000666001	0.00890259	-2.6246	-23.6771	-2.72814	-27.858	2.81018	7.3756	2.77757	7.57759
HRH1	hIC2	hIC3	3269	0.00108305	0.0064114	1.50857	0.00237318	0.0195121	0.00799201	0.03289	-2.0688	-8.30853	-2.63041	-13.3264	2.85798	5.91257	2.29158	6.0278
PYCARD	hIC2	hIC3	29108	0.00279481	0.0133828	0.5951	0.00506825	0.0298064	0.000666001	0.00890259	-2.27005	-12.6789	-2.60733	-25.3297	2.8852	6.54956	2.90094	7.5637
LOC100505702	hIC2	hIC3	100505702	0.000186265	0.00179822	0.834072	0.00354572	0.0239959	0.000666001	0.00890259	-2.37341	-10.4342	-2.56405	-14.3445	2.4634	5.84664	2.45672	6.29914
C1orf85	hIC2	hIC3	112770	0.011993	0.0418164	0.83826	6.82303e-05	0.00306804	0.000666001	0.00890259	-2.19444	-9.57805	-2.55915	-12.0818	2.72908	5.98881	2.30559	5.90035
IGKC	hIC2	hIC3	3514	0.0172401	0.0564576	0.888772	0.00574888	0.0321744	0.004662	0.0234274	-2.02959	-25.6453	-2.54058	-54.7228	4.54609	9.22672	3.74799	9.52206
SCIN	hIC2	hIC3	85477	0.0116624	0.0410354	0.578454	5.60195e-05	0.00289214	0.000666001	0.00890259	-2.07994	-11.8678	-2.54004	-17.7507	3.30479	6.87377	2.6946	6.8444
GBP3	hIC2	hIC3	2635	0.00214545	0.0108014	0.828509	0.0109928	0.0469984	0.002664	0.0164954	-2.16147	-13.3552	-2.5397	-20.5874	3.21947	6.9588	2.83413	7.19782
LY96	hIC2	hIC3	23643	0.0109326	0.0392625	0.399054	0.0043113	0.0272969	0.000666001	0.00890259	-2.28198	-12.4977	-2.53504	-12.8578	2.84216	6.48575	2.40031	6.08489
CD97	hIC2	hIC3	976	0.00856958	0.0325101	0.798615	0.0020653	0.0179159	0.000666001	0.00890259	-2.50559	-58.7216	-2.49758	-83.7516	3.90267	9.77849	4.26559	10.6536
FCGBP	hIC2	hIC3	8857	0.0127107	0.0437804	0.537815	0.00127485	0.0137352	0.000666001	0.00890259	-2.16485	-27.553	-2.49113	-38.8107	4.10708	8.89122	3.53986	8.81824
OSMR	hIC2	hIC3	9180	0.00253149	0.0123079	0.944161	0.0086958	0.0405422	0.002664	0.0164954	-1.90154	-10.2835	-2.46949	-23.9236	3.72947	7.09173	3.11697	7.69733
NCEH1	hIC2	hIC3	57552	0.0208068	0.0648382	0.475068	0.000359131	0.00698425	0.00799201	0.03289	-1.82225	-8.91506	-2.4269	-16.8423	3.83854	6.99478	2.85516	6.92917
CXCL16	hIC2	hIC3	58191	0.117825	0.242372	0.412187	0.000686685	0.00994401	0.000666001	0.00890259	-2.10499	-10.0852	-2.41786	-12.657	3.01738	6.35154	2.58267	6.24453
IFI35	hIC2	hIC3	3430	0.0188091	0.0602765	0.510085	0.01047	0.0455199	0.004662	0.0234274	-1.93511	-6.95945	-2.37646	-13.3649	2.9932	5.79218	2.71739	6.45778
OXTR	hIC2	hIC3	5021	0.00981415	0.0359897	0.635775	0.0112222	0.0475641	0.004662	0.0234274	-2.10482	-46.7452	-2.34988	-97.8936	5.02048	10.5672	4.89905	11.5122
PLAU	hIC2	hIC3	5328	0.0076225	0.0296694	0.918709	1.4776e-05	0.0017304	0.002664	0.0164954	-2.00299	-42.0379	-2.34872	-86.0096	5.37752	10.7711	4.76483	11.1913
CCL2	hIC2	hIC3	6347	0.0871598	0.194987	0.540378	0.000719356	0.0100857	0.00799201	0.03289	-1.92071	-31.8107	-2.34037	-65.6095	5.42127	10.4127	4.50312	10.539
EVI2A	hIC2	hIC3	2123	0.00351829	0.016144	0.608418	0.00533102	0.0308135	0.000666001	0.00890259	-1.96546	-7.64342	-2.31197	-12.6869	3.03918	5.9734	2.79371	6.45898
C3	hIC2	hIC3	718	0.35869	0.520692	0.345405	0.00118858	0.0130939	0.002664	0.0164954	-2.16022	-55.0815	-2.27334	-69.865	4.98483	10.7683	4.81136	10.9379
OLR1	hIC2	hIC3	4973	0.000821473	0.00519398	0.967755	0.000600238	0.00918603	0.000666001	0.00890259	-2.15974	-8.93293	-2.26507	-10.0832	2.724	5.88313	2.63534	5.96922
NNMT	hIC2	hIC3	4837	0.031692	0.0899972	0.412733	0.00635483	0.0343021	0.004662	0.0234274	-1.78845	-16.5442	-2.2493	-37.9755	5.13447	9.18273	4.19995	9.44695
CCL4	hIC2	hIC3	6351	0.0381992	0.103597	0.646451	0.00431724	0.0272969	0.001332	0.0114078	-2.28996	-16.1316	-2.23989	-13.0839	3.11003	7.12185	2.99197	6.70169
TREM2	hIC2	hIC3	54209	0.0328729	0.0924733	0.39221	0.000137827	0.00446046	0.001332	0.0114078	-1.89417	-10.5942	-2.21999	-17.4023	3.80824	7.21345	3.37808	7.49928
CD14	hIC2	hIC3	929	0.1769	0.321511	0.496507	0.000247788	0.00582897	0.000666001	0.00890259	-1.9732	-24.6165	-2.19745	-26.0303	4.74884	9.37039	3.92679	8.62891
TRIM22	hIC2	hIC3	10346	0.520001	0.663644	0.346974	0.00152065	0.0151104	0.002664	0.0164954	-1.85835	-14.2897	-2.17206	-28.158	4.47009	8.30699	4.10856	8.92403
BCL2A1	hIC2	hIC3	597	0.000203363	0.00190857	1.05758	8.93257e-09	2.40599e-05	0.000666001	0.00890259	-2.07727	-5.78805	-2.11608	-5.86988	2.35139	4.88447	2.28777	4.8411
CPQ	hIC2	hIC3	10404	0.00732908	0.0286931	0.733463	0.000591868	0.00911325	0.000666001	0.00890259	-1.93476	-8.74411	-2.10836	-9.91017	3.34664	6.47495	2.9854	6.29431
LOXL3	hIC2	hIC3	84695	0.0295438	0.0852451	0.53243	0.00856099	0.0403371	0.002664	0.0164954	-1.8519	-22.0305	-2.07785	-40.3777	5.23704	9.69847	4.95013	10.2856
S100A9	hIC2	hIC3	6280	0.0204851	0.0641588	0.424467	0.00161544	0.0156237	0.000666001	0.00890259	-1.84626	-6.06282	-2.07634	-7.80655	3.07235	5.67233	2.75441	5.7191
XAF1	hIC2	hIC3	54739	0.0449214	0.117872	0.404475	0.00117842	0.0130939	0.012654	0.0437249	-1.64147	-13.1722	-2.03844	-27.6258	5.79828	9.51771	4.61069	9.39863
SLC7A7	hIC2	hIC3	9056	0.0373869	0.101976	0.350885	0.0113491	0.0479889	0.001332	0.0114078	-1.94341	-8.87016	-2.03158	-12.4855	3.33786	6.48682	3.53067	7.17285
PCSK5	hIC2	hIC3	5125	0.0940064	0.205215	0.456577	0.00364652	0.0244015	0.00799201	0.03289	-1.7548	-7.52614	-2.02345	-10.6043	3.85787	6.76978	3.3285	6.73507
PIEZO1	hIC2	hIC3	9780	0.025644	0.0763649	0.385662	8.64878e-06	0.00130463	0.000666001	0.00890259	-1.75069	-13.2333	-2.01901	-21.5992	4.9636	8.68971	4.35022	8.78312
PION	hIC2	hIC3	54103	0.0179627	0.0583275	0.552277	0.0027406	0.020924	0.004662	0.0234274	-1.76832	-5.4317	-2.01857	-6.45407	3.17758	5.61898	2.64116	5.33137
VAMP8	hIC2	hIC3	8673	0.2152	0.36967	0.423847	0.00195636	0.0173052	0.002664	0.0164954	-1.94276	-14.3594	-2.01181	-13.4341	4.0773	7.92122	3.7041	7.45193
HMOX1	hIC2	hIC3	3162	0.247513	0.406386	0.453387	0.00105991	0.012251	0.004662	0.0234274	-1.89673	-17.1799	-2.00007	-21.961	4.57513	8.67777	4.45655	8.91342
FAM129A	hIC2	hIC3	116496	0.0222039	0.0679616	0.697046	0.000826418	0.0107949	0.000666001	0.00890259	-1.96618	-20.2147	-1.999	-18.5791	4.48914	8.82647	4.21982	8.43543
TLR2	hIC2	hIC3	7097	0.0254367	0.0758733	0.529973	0.00555162	0.031573	0.000666001	0.00890259	-2.15933	-16.4299	-1.98512	-9.85647	3.48327	7.52152	3.35093	6.652
PYGL	hIC2	hIC3	5836	0.0288701	0.0835247	0.795096	0.000188569	0.00500403	0.00799201	0.03289	-1.78801	-14.9736	-1.97956	-22.0531	4.9547	8.85905	4.55605	9.01896
SAMSN1	hIC2	hIC3	64092	0.0414295	0.11054	0.401413	0.00139919	0.0144895	0.000666001	0.00890259	-1.77337	-10.0237	-1.97223	-15.7533	4.2998	7.62514	4.09121	8.06879
IGLL3P	hIC2	hIC3	91353	0.00205138	0.010452	0.862	0.00201079	0.0176706	0.004662	0.0234274	-1.91668	-7.58029	-1.95804	-6.78106	3.18785	6.1101	2.88247	5.64398
ELTD1	hIC2	hIC3	64123	0.233128	0.39014	0.287546	0.00867111	0.0405422	0.00799201	0.03289	-1.736	-15.8622	-1.95545	-24.0731	5.41779	9.40531	4.80332	9.39267
C3AR1	hIC2	hIC3	719	0.407893	0.565445	0.26065	0.00102264	0.012152	0.001332	0.0114078	-1.92652	-14.7331	-1.95013	-17.119	4.18877	8.06976	4.31261	8.41014
GYPC	hIC2	hIC3	2995	0.180924	0.326293	0.405579	0.00307672	0.0221033	0.012654	0.0437249	-1.69562	-9.09655	-1.93566	-12.6258	4.57909	7.76441	3.90987	7.56817
NQO1	hIC2	hIC3	1728	0.118532	0.242972	0.332485	0.0035088	0.0238642	0.012654	0.0437249	-1.58605	-11.0528	-1.93239	-22.3584	5.91479	9.38114	4.80782	9.29056
OLFML2B	hIC2	hIC3	25903	0.105065	0.221523	0.420419	0.00212075	0.0181827	0.001332	0.0114078	-1.7902	-9.01357	-1.88757	-9.82859	4.0143	7.1864	3.71463	7.01161
LOC100506119	hIC2	hIC3	100506119	0.152191	0.289138	0.46807	0.00349519	0.0238036	0.002664	0.0164954	-1.85349	-12.3645	-1.87607	-12.959	4.25092	7.87906	4.21871	7.91459
TRIM56	hIC2	hIC3	81844	0.0686224	0.164297	0.629056	6.42502e-06	0.00110897	0.000666001	0.00890259	-2.02914	-8.53246	-1.876	-7.43625	3.00537	6.09834	3.30433	6.1989
ITGB2	hIC2	hIC3	3689	0.027615	0.0808489	0.574749	0.00216599	0.0183503	0.000666001	0.00890259	-2.02975	-12.5271	-1.8689	-8.0223	3.5416	7.18858	3.45727	6.46128
FCER1G	hIC2	hIC3	2207	0.126065	0.254349	0.387869	0.0025656	0.0202355	0.001332	0.0114078	-1.85573	-10.7892	-1.86443	-8.43442	4.01005	7.44156	3.55875	6.63504
CD53	hIC2	hIC3	963	0.122098	0.248696	0.397821	0.00072455	0.0100857	0.000666001	0.00890259	-1.84079	-15.2023	-1.86395	-13.4171	4.66965	8.59588	4.33589	8.08189
CCR1	hIC2	hIC3	1230	0.00219311	0.01099	0.374383	0.0120009	0.0492374	0.001332	0.0114078	-1.82219	-7.52559	-1.85956	-7.27969	3.54151	6.45332	3.3318	6.19568
HLA-DRB1	hIC2	hIC3	3123	0.69472	0.799499	0.325118	0.00185191	0.0168517	0.001332	0.0114078	-1.75937	-23.4593	-1.85337	-33.8473	5.99457	10.5467	5.954	11.035
TNFRSF1A	hIC2	hIC3	7132	0.026494	0.0782473	0.581945	2.11557e-05	0.0018939	0.001332	0.0114078	-1.86988	-21.9867	-1.84362	-21.4397	5.12548	9.58404	5.24193	9.66414
C1QB	hIC2	hIC3	713	0.160734	0.300025	0.363368	0.00243789	0.0196589	0.000666001	0.00890259	-1.76688	-20.8404	-1.84219	-21.7123	5.71318	10.0945	5.27246	9.7129
S100A6	hIC2	hIC3	6277	0.374745	0.534386	0.362704	0.000881509	0.0111734	0.000666001	0.00890259	-1.77581	-24.6725	-1.82909	-24.569	5.96133	10.5862	5.5709	10.1897
DRAM1	hIC2	hIC3	55332	0.172952	0.316042	0.419441	0.000503827	0.00848161	0.000666001	0.00890259	-1.69716	-8.7291	-1.82191	-12.1589	4.48364	7.60947	4.38483	7.98877
S100A11	hIC2	hIC3	6282	0.230182	0.386169	0.389853	0.000286677	0.00630338	0.000666001	0.00890259	-1.97077	-29.4051	-1.81798	-26.8805	5.02489	9.90288	5.80517	10.5537
TPM2	hIC2	hIC3	7169	0.226163	0.382404	0.408852	0.00192012	0.0171822	0.004662	0.0234274	-1.70321	-7.72543	-1.81261	-8.67874	4.19453	7.14415	3.83638	6.95386
MLC1	hIC2	hIC3	23209	0.0228888	0.0696229	0.509486	0.000796097	0.010563	0.002664	0.0164954	-1.85855	-21.6586	-1.80695	-21.8263	5.16789	9.60476	5.51211	9.9601
SLC31A2	hIC2	hIC3	1318	0.114281	0.236674	0.322168	9.29594e-05	0.00352657	0.000666001	0.00890259	-1.74168	-7.1471	-1.80379	-7.62049	3.8256	6.66296	3.6451	6.57499
C1QC	hIC2	hIC3	714	0.299223	0.461074	0.451004	0.00519206	0.030303	0.012654	0.0437249	-1.71001	-13.3931	-1.79811	-15.6385	5.27235	9.01577	4.97054	8.93757
SCO2	hIC2	hIC3	9997	0.127225	0.255655	0.393067	8.9693e-05	0.00348239	0.001332	0.0114078	-1.74846	-9.51899	-1.78684	-9.99246	4.34333	7.59414	4.22045	7.54129
STARD13	hIC2	hIC3	90627	0.659738	0.775164	0.343496	0.000515691	0.00854778	0.001332	0.0114078	-1.751	-10.7217	-1.76508	-9.74743	4.55722	7.97968	4.29367	7.57869
HLA-DMB	hIC2	hIC3	3109	0.283706	0.445836	0.346937	0.00550731	0.0314494	0.000666001	0.00890259	-1.79143	-11.8041	-1.76371	-11.9876	4.49973	8.06095	4.69222	8.27569
NUPR1	hIC2	hIC3	26471	0.0188067	0.0602765	0.3543	0.010239	0.0450194	0.00799201	0.03289	-1.74362	-7.05968	-1.75261	-7.54675	3.79172	6.61132	3.87432	6.79018
NMI	hIC2	hIC3	9111	0.848222	0.907702	0.315035	0.00830557	0.039891	0.00799201	0.03289	-1.55431	-6.28863	-1.74199	-10.7896	4.78571	7.43846	4.62484	8.05641
OSTF1	hIC2	hIC3	26578	0.35181	0.513744	0.442934	9.11908e-05	0.00348507	0.001332	0.0114078	-1.84052	-10.5262	-1.74071	-7.94462	4.04025	7.43617	4.03662	7.0266
SFN	hIC2	hIC3	2810	0.0603642	0.148621	0.58414	0.00102265	0.012152	0.002664	0.0164954	-1.66521	-12.8664	-1.73542	-15.2362	5.5404	9.22593	5.34308	9.27251
ITGAM	hIC2	hIC3	3684	0.0989179	0.212384	0.290741	0.00397457	0.0258275	0.000666001	0.00890259	-1.82565	-6.91273	-1.7317	-5.09495	3.37824	6.16749	3.21041	5.55948
CREM	hIC2	hIC3	1390	0.00424986	0.018689	0.524537	0.00432651	0.0273235	0.001332	0.0114078	-1.51642	-5.84606	-1.73074	-9.97332	4.93289	7.48035	4.54073	7.8588
RABGAP1L	hIC2	hIC3	9910	0.139261	0.271124	0.609164	0.00266194	0.020708	0.001332	0.0114078	-1.80866	-6.13807	-1.72012	-4.89485	3.2372	5.85498	3.18179	5.47305
NAGA	hIC2	hIC3	4668	0.216584	0.371455	0.327758	0.000490218	0.00830442	0.004662	0.0234274	-1.53895	-4.8192	-1.71743	-7.12628	4.20963	6.47842	3.94901	6.78216
LOC150381	hIC2	hIC3	150381	0.206637	0.358702	0.269324	0.000340102	0.00681301	0.002664	0.0164954	-1.46697	-6.0633	-1.70386	-11.7293	5.56799	8.1681	5.04656	8.59861
PNPO	hIC2	hIC3	55163	0.00203696	0.0103912	0.299694	0.00946911	0.0428012	0.001332	0.0114078	-1.63777	-5.83499	-1.6844	-5.97532	3.99006	6.53479	3.7683	6.34732
NPL	hIC2	hIC3	80896	0.000569007	0.00403868	0.241571	0.0114164	0.0480914	0.000666001	0.00890259	-1.60837	-4.38936	-1.68414	-5.03243	3.50773	5.64174	3.40756	5.73881
PLA2G4C	hIC2	hIC3	8605	0.07525	0.176172	0.232824	0.0079521	0.0390857	0.000666001	0.00890259	-1.65009	-4.1702	-1.6838	-4.13567	3.16897	5.22909	2.99518	5.0433
CNTNAP1	hIC2	hIC3	8506	0.583585	0.716277	0.23366	0.00132759	0.0140879	0.000666001	0.00890259	-1.57693	-5.99407	-1.68361	-7.50143	4.47805	7.06159	4.25265	7.15982
IFI16	hIC2	hIC3	3428	0.109429	0.228752	0.213092	0.0100117	0.0444626	0.004662	0.0234274	-1.55747	-7.43015	-1.67957	-12.3219	5.19022	8.08361	5.33151	8.95466
HLA-DPA1	hIC2	hIC3	3113	0.510745	0.656029	0.246057	0.00362221	0.024327	0.00799201	0.03289	-1.68427	-20.357	-1.67516	-23.1097	6.35345	10.7009	6.71019	11.2406
DDX60L	hIC2	hIC3	91351	0.734356	0.826875	0.296567	0.00196292	0.0173348	0.012654	0.0437249	-1.49308	-8.04302	-1.67014	-13.5216	6.09989	9.10762	5.60657	9.36376
HLA-DRA	hIC2	hIC3	3122	0.365351	0.527087	0.276449	0.00179517	0.0165529	0.002664	0.0164954	-1.78964	-27.646	-1.6613	-19.503	6.06477	10.8538	6.48061	10.7662
ZDHHC14	hIC2	hIC3	79683	0.01201	0.0418215	0.566432	1.91973e-06	0.00064635	0.000666001	0.00890259	-1.674	-5.29489	-1.65362	-4.84059	3.56765	5.97225	3.4809	5.75608
ARHGAP31	hIC2	hIC3	57514	0.009785	0.0359072	0.556426	0.00851492	0.0402348	0.012654	0.0437249	-1.45288	-3.16905	-1.64806	-4.52058	3.67435	5.3384	3.35851	5.53502
COL11A1	hIC2	hIC3	1301	0.174238	0.317746	0.222756	0.000565451	0.00901208	0.001332	0.0114078	-1.70036	-43.0941	-1.64738	-42.8912	7.75227	13.1817	8.37627	13.7989
LYN	hIC2	hIC3	4067	0.108641	0.227315	0.330853	0.0122456	0.0498826	0.012654	0.0437249	-1.46121	-5.35847	-1.64717	-9.17901	5.25106	7.67288	4.94202	8.14036
ELL2	hIC2	hIC3	22936	0.0405003	0.108627	0.386447	8.88099e-05	0.00348239	0.001332	0.0114078	-1.54675	-3.46874	-1.64397	-4.05311	3.28196	5.07637	3.13529	5.15432
ANXA1	hIC2	hIC3	301	0.520718	0.663931	0.302971	0.00623176	0.0338587	0.00799201	0.03289	-1.5733	-20.1146	-1.63918	-31.8697	7.55303	11.8832	7.81327	12.8074
SLC39A11	hIC2	hIC3	201266	0.135523	0.266544	0.25212	0.000110919	0.00403261	0.001332	0.0114078	-1.48014	-4.36546	-1.63632	-6.08988	4.42811	6.55425	4.09604	6.70246
SLC16A4	hIC2	hIC3	9122	0.220681	0.376184	0.343384	5.44829e-06	0.000978331	0.000666001	0.00890259	-1.60086	-5.62074	-1.63625	-6.06595	4.14533	6.63609	4.08757	6.68831
SLC16A3	hIC2	hIC3	9123	0.0114198	0.0404992	0.516278	0.000115119	0.00407991	0.00799201	0.03289	-1.53988	-3.69612	-1.62897	-4.14632	3.49336	5.37937	3.26223	5.31406
RRAS	hIC2	hIC3	6237	0.169322	0.311097	0.338206	0.00473463	0.0287223	0.00799201	0.03289	-1.73904	-5.70195	-1.62709	-4.01756	3.39827	5.90972	3.19942	5.20574
RHOG	hIC2	hIC3	391	0.583455	0.716277	0.367043	0.00387991	0.0255202	0.012654	0.0437249	-1.55872	-4.2122	-1.61591	-4.38992	3.7131	5.78768	3.46508	5.59928
TNFRSF12A	hIC2	hIC3	51330	0.574617	0.710457	0.293115	0.000587837	0.00910929	0.00799201	0.03289	-1.57708	-9.70547	-1.61092	-10.4939	5.68171	8.96051	5.55143	8.9429
MTMR11	hIC2	hIC3	10903	0.244676	0.403326	0.323561	0.000140696	0.00446046	0.004662	0.0234274	-1.52207	-8.11612	-1.60276	-10.4917	5.78617	8.80696	5.62606	9.01723
ZMYM6NB	hIC2	hIC3	100506144	0.368695	0.529714	0.297525	6.58754e-06	0.00110897	0.000666001	0.00890259	-1.60923	-8.13366	-1.59466	-7.75365	4.9635	7.9874	4.96898	7.92385
MIR22HG	hIC2	hIC3	84981	0.220887	0.376318	0.31744	0.000639866	0.00957489	0.001332	0.0114078	-1.59112	-7.57809	-1.58587	-7.91797	4.94288	7.86472	5.09524	8.08037
SUSD5	hIC2	hIC3	26032	0.0564971	0.141426	0.298613	0.000744112	0.0102783	0.00799201	0.03289	-1.44911	-3.39383	-1.58521	-4.39222	3.92532	5.68824	3.6482	5.78315
SYNGR2	hIC2	hIC3	9144	0.0448707	0.117797	0.378167	0.000172035	0.00485164	0.002664	0.0164954	-1.68168	-8.2264	-1.58195	-6.58874	4.45997	7.50023	4.67394	7.39394
CTSC	hIC2	hIC3	1075	0.553083	0.692429	0.23014	0.00485647	0.0291659	0.001332	0.0114078	-1.56568	-8.74728	-1.57781	-7.94495	5.5311	8.65993	5.17475	8.16478
PLOD1	hIC2	hIC3	5351	0.632111	0.753526	0.201248	1.87945e-05	0.00180796	0.000666001	0.00890259	-1.51297	-9.77169	-1.57705	-12.8315	6.41094	9.69955	6.38009	10.0617
CSRNP1	hIC2	hIC3	64651	0.576173	0.711002	0.35242	0.00186692	0.0169311	0.00799201	0.03289	-1.50095	-4.912	-1.5755	-5.92675	4.58389	6.8802	4.4609	7.02814
P4HA2	hIC2	hIC3	8974	0.569614	0.706358	0.374738	0.0112458	0.0476265	0.00799201	0.03289	-1.50951	-6.89514	-1.57515	-8.49533	5.46717	8.25275	5.36674	8.45341
MAFB	hIC2	hIC3	9935	0.653225	0.770849	0.240329	0.00139214	0.0144777	0.000666001	0.00890259	-1.62916	-13.4652	-1.57346	-11.8054	5.96217	9.71334	6.21027	9.77164
C1S	hIC2	hIC3	716	0.0254542	0.0758837	0.361091	0.00171698	0.0163293	0.000666001	0.00890259	-1.63109	-10.2748	-1.57133	-8.68747	5.32576	8.6868	5.45909	8.57803
SEC24D	hIC2	hIC3	9871	0.106056	0.223381	0.301439	0.00334752	0.0232986	0.002664	0.0164954	-1.42642	-4.14294	-1.56787	-6.23294	4.80901	6.85967	4.6488	7.28871
PARP9	hIC2	hIC3	83666	0.937485	0.966737	0.252381	0.00490472	0.0293099	0.00799201	0.03289	-1.49978	-5.21099	-1.56756	-5.98076	4.76519	7.14675	4.54632	7.12665
SPATA20	hIC2	hIC3	64847	0.271555	0.433441	0.204374	0.000112287	0.00403261	0.002664	0.0164954	-1.4307	-5.06781	-1.56369	-7.14093	5.43622	7.77759	5.03135	7.86747
EMP1	hIC2	hIC3	2012	0.240045	0.398345	0.300233	0.000711827	0.0100857	0.002664	0.0164954	-1.5685	-20.2984	-1.5572	-20.8665	7.63994	11.9832	7.86632	12.2494
HSPA6	hIC2	hIC3	3310	0.138299	0.26964	0.361119	0.00410451	0.0264863	0.000666001	0.00890259	-1.75316	-5.24716	-1.55003	-3.61383	3.17534	5.56687	3.36986	5.22339
CSRP1	hIC2	hIC3	1465	0.179952	0.325084	0.235188	0.000715953	0.0100857	0.000666001	0.00890259	-1.53621	-6.96319	-1.54874	-7.11544	5.22133	8.02107	5.159	7.98995
MVP	hIC2	hIC3	9961	0.231567	0.388235	0.422509	3.07267e-06	0.000752385	0.000666001	0.00890259	-1.56356	-6.37988	-1.54609	-5.90731	4.74401	7.41754	4.69243	7.25493
DTX3L	hIC2	hIC3	151636	0.738125	0.829428	0.240345	0.00072107	0.0100857	0.004662	0.0234274	-1.50648	-8.48766	-1.54394	-8.89262	6.09184	9.1772	5.79584	8.94844
IFITM2	hIC2	hIC3	10581	0.221315	0.376809	0.278878	0.00869333	0.0405422	0.012654	0.0437249	-1.40229	-7.6984	-1.52461	-12.6709	7.31952	10.2641	6.98316	10.6466
EOGT	hIC2	hIC3	285203	0.0491966	0.126987	0.29675	0.000166614	0.00483627	0.000666001	0.00890259	-1.45481	-6.17535	-1.51871	-7.33267	5.77505	8.40157	5.54134	8.41568
TMBIM1	hIC2	hIC3	64114	0.487494	0.636329	0.279684	4.93794e-05	0.00263442	0.000666001	0.00890259	-1.45929	-8.93229	-1.51627	-10.2438	6.87814	10.0372	6.50179	9.85847
MYOF	hIC2	hIC3	26509	0.118233	0.242544	0.324359	0.000356177	0.00695191	0.001332	0.0114078	-1.64137	-15.6678	-1.51136	-11.1501	6.18945	10.1592	6.80339	10.2824
TYROBP	hIC2	hIC3	7305	0.356494	0.518573	0.248455	0.00157249	0.0154298	0.001332	0.0114078	-1.59102	-11.9074	-1.51051	-8.41116	6.04684	9.62062	6.01813	9.09043
OSTM1	hIC2	hIC3	28962	0.128897	0.25765	0.217209	0.000143475	0.00446762	0.000666001	0.00890259	-1.45692	-3.9593	-1.50872	-4.30212	4.34486	6.33011	4.13793	6.24298
WARS	hIC2	hIC3	7453	0.704999	0.807191	0.206297	0.000664594	0.00978188	0.001332	0.0114078	-1.48803	-9.7921	-1.5085	-10.1231	6.74464	10.0363	6.56752	9.9071
EFEMP2	hIC2	hIC3	30008	0.0812391	0.186386	0.284609	4.93923e-05	0.00263442	0.000666001	0.00890259	-1.48714	-9.19173	-1.50621	-9.61717	6.56967	9.77001	6.45116	9.71678
GADD45B	hIC2	hIC3	4616	0.0352289	0.0972224	0.351204	0.000829603	0.0107949	0.012654	0.0437249	-1.42104	-5.40923	-1.50215	-6.71558	5.78436	8.21978	5.47147	8.21898
SH2B3	hIC2	hIC3	10019	0.80037	0.87688	0.184336	0.00575161	0.0321744	0.004662	0.0234274	-1.69472	-7.16381	-1.4997	-4.60921	4.08901	6.92974	4.41172	6.61624
DDX60	hIC2	hIC3	55601	0.218292	0.373552	0.253257	0.0017659	0.0165257	0.001332	0.0114078	-1.47589	-9.74715	-1.49912	-10.7493	6.90276	10.1877	6.86445	10.2906
GLRX	hIC2	hIC3	2745	0.221653	0.376908	0.245447	0.00389346	0.0255456	0.000666001	0.00890259	-1.5183	-3.78594	-1.49875	-3.67953	3.70569	5.62634	3.7685	5.64802
SECTM1	hIC2	hIC3	6398	0.0170969	0.0560909	0.232787	0.00572944	0.0321586	0.000666001	0.00890259	-1.50142	-3.95581	-1.48401	-4.07357	3.95668	5.94066	4.18651	6.21281
SV2A	hIC2	hIC3	9900	0.235317	0.392826	0.238268	0.000933702	0.0115629	0.002664	0.0164954	-1.49695	-8.31996	-1.48227	-8.5411	6.15073	9.20731	6.41639	9.51081
DPP7	hIC2	hIC3	29952	0.603156	0.731926	0.179028	0.000253117	0.00590277	0.000666001	0.00890259	-1.46205	-5.67752	-1.47796	-5.564	5.42201	7.92727	5.18055	7.65668
ACCS	hIC2	hIC3	84680	0.645822	0.765634	0.242273	0.000268691	0.006078	0.001332	0.0114078	-1.53994	-5.87311	-1.47397	-4.72449	4.73036	7.28448	4.72639	6.96655
CD300A	hIC2	hIC3	11314	0.00336275	0.0155495	0.324588	0.0108297	0.0465402	0.000666001	0.00890259	-1.56714	-4.2824	-1.47254	-3.29572	3.70003	5.79845	3.64113	5.36172
BHLHE40	hIC2	hIC3	8553	0.231629	0.388235	0.26505	0.00230389	0.0191825	0.001332	0.0114078	-1.44507	-3.0629	-1.46673	-3.17726	3.62843	5.24333	3.57334	5.24112
SQRDL	hIC2	hIC3	58472	0.00448464	0.0195301	0.387047	0.00247193	0.0197416	0.000666001	0.00890259	-1.55228	-6.80836	-1.46497	-5.03803	5.01072	7.77803	5.01719	7.35005
ABHD14B	hIC2	hIC3	84836	0.0495487	0.12759	0.211425	8.98557e-05	0.00348239	0.004662	0.0234274	-1.37419	-2.56049	-1.46085	-2.90108	3.62493	4.98135	3.33427	4.87085
SYNM	hIC2	hIC3	23336	0.0978169	0.210945	0.235188	0.00699875	0.0365346	0.004662	0.0234274	-1.38688	-7.96593	-1.45328	-11.0611	7.73844	10.7323	7.6496	11.117
PLA2G15	hIC2	hIC3	23659	0.257566	0.417547	0.251964	0.000280932	0.00620237	0.000666001	0.00890259	-1.47095	-3.85627	-1.45304	-3.70292	4.13465	6.08185	4.16886	6.05752
CERS1	hIC2	hIC3	10715	0.00536486	0.022317	0.358608	0.000859836	0.0110022	0.012654	0.0437249	-1.34268	-3.54391	-1.44759	-4.72241	5.3267	7.15204	5.00352	7.24304
ARPC1B	hIC2	hIC3	10095	0.344661	0.50662	0.227737	4.16389e-05	0.00238626	0.001332	0.0114078	-1.40387	-7.25495	-1.44615	-8.22696	7.0789	9.93786	6.81473	9.85509
EPDR1	hIC2	hIC3	54749	0.509079	0.654949	0.121676	0.0103171	0.0451121	0.012654	0.0437249	-1.38276	-4.87883	-1.44538	-6.73672	5.97383	8.26037	6.17914	8.93119
PLS3	hIC2	hIC3	5358	0.0700134	0.166886	0.242678	0.000888009	0.0112031	0.00799201	0.03289	-1.31908	-8.6175	-1.44189	-15.6822	9.73809	12.8454	8.98652	12.9576
MSN	hIC2	hIC3	4478	0.599278	0.729068	0.262027	2.25343e-05	0.00191069	0.000666001	0.00890259	-1.55834	-12.537	-1.43803	-8.15686	6.53387	10.182	6.91282	9.94083
LDLR	hIC2	hIC3	3949	0.193645	0.342696	0.254488	0.00851108	0.0402348	0.004662	0.0234274	-1.37306	-2.19571	-1.4347	-2.41294	3.04158	4.17627	2.92339	4.19418
NMRK1	hIC2	hIC3	54981	0.777722	0.860638	0.151401	0.00987971	0.0439851	0.00799201	0.03289	-1.38315	-3.74873	-1.43236	-4.33415	4.97564	6.88205	4.89346	7.00921
CCND3	hIC2	hIC3	896	0.114685	0.237072	0.260419	0.00680056	0.0359163	0.00799201	0.03289	-1.30387	-4.53043	-1.43079	-7.80448	7.17304	9.35269	6.88107	9.84538
PSMB10	hIC2	hIC3	5699	0.630656	0.752791	0.156657	0.0115057	0.0482719	0.001332	0.0114078	-1.48266	-4.64607	-1.42823	-3.82512	4.59126	6.80727	4.51977	6.45527
SDF2L1	hIC2	hIC3	23753	0.489894	0.638842	0.198559	0.00582316	0.0325001	0.00799201	0.03289	-1.40795	-4.12981	-1.42651	-4.27589	5.01554	7.06162	4.91487	7.0111
NIPAL3	hIC2	hIC3	57185	0.0641274	0.15526	0.216334	0.00771428	0.0386935	0.000666001	0.00890259	-1.49742	-5.48106	-1.41706	-4.27314	4.93438	7.38884	5.02394	7.11924
C1R	hIC2	hIC3	715	0.845075	0.906134	0.26912	5.74454e-05	0.00289214	0.000666001	0.00890259	-1.56368	-12.3156	-1.41547	-7.12301	6.42641	10.0488	6.81755	9.65004
SLC20A2	hIC2	hIC3	6575	0.75959	0.846367	0.266391	0.0093815	0.0426122	0.004662	0.0234274	-1.50871	-4.22926	-1.40929	-3.09185	4.08954	6.16994	3.97877	5.60724
NAGLU	hIC2	hIC3	4669	0.475977	0.627245	0.169221	0.00247365	0.0197416	0.004662	0.0234274	-1.29373	-2.31	-1.40883	-2.99632	4.1123	5.3202	3.87246	5.45565
PRSS23	hIC2	hIC3	11098	0.806269	0.881545	0.225891	0.00441697	0.0276999	0.004662	0.0234274	-1.46449	-5.64151	-1.4042	-4.1976	5.37379	7.86987	5.12015	7.18972
CEBPD	hIC2	hIC3	1052	0.634505	0.755397	0.17447	0.00263112	0.0205418	0.001332	0.0114078	-1.50321	-10.5193	-1.40356	-7.18502	6.74668	10.1417	7.04971	9.8947
GAS2L1	hIC2	hIC3	10634	0.162084	0.301617	0.258871	0.00221781	0.018664	0.00799201	0.03289	-1.31562	-2.98343	-1.40221	-3.84879	4.9964	6.57337	4.83426	6.77866
FAM114A1	hIC2	hIC3	92689	0.368987	0.529779	0.256702	0.00136884	0.0142774	0.012654	0.0437249	-1.33476	-3.31243	-1.40121	-4.03116	5.16155	6.88944	5.01286	7.02406
PNP	hIC2	hIC3	4860	0.363231	0.525186	0.182832	0.00780849	0.0388725	0.001332	0.0114078	-1.43484	-4.65419	-1.39433	-3.99011	5.10199	7.32052	5.06283	7.05926
CTNS	hIC2	hIC3	1497	0.293085	0.455787	0.222366	0.000526975	0.00865492	0.001332	0.0114078	-1.35889	-2.38516	-1.39305	-2.53823	3.49436	4.74845	3.41894	4.76276
SGK1	hIC2	hIC3	6446	0.885882	0.930989	0.152003	0.00126223	0.0136539	0.000666001	0.00890259	-1.42423	-8.20826	-1.39159	-7.46037	7.15898	10.1961	7.4037	10.3029
DYSF	hIC2	hIC3	8291	0.341845	0.504111	0.297471	0.000208815	0.00535661	0.000666001	0.00890259	-1.43641	-3.44549	-1.38955	-3.08189	4.08947	5.87418	4.1684	5.79222
CCPG1	hIC2	hIC3	9236	0.412198	0.569507	0.186863	0.000133602	0.00446046	0.000666001	0.00890259	-1.38931	-3.64329	-1.38915	-3.49247	4.79112	6.65636	4.63638	6.44063
LAMA4	hIC2	hIC3	3910	0.477835	0.627833	0.218044	0.00424965	0.0270835	0.002664	0.0164954	-1.36206	-4.1669	-1.38322	-4.46253	5.68679	7.74577	5.63081	7.78868
SRGN	hIC2	hIC3	5552	0.344675	0.50662	0.138393	0.000155061	0.00466654	0.000666001	0.00890259	-1.35228	-7.26143	-1.38254	-8.33659	8.11924	10.9795	7.99771	11.0572
SHC1	hIC2	hIC3	6464	0.272275	0.43382	0.243612	0.000405311	0.00742656	0.002664	0.0164954	-1.37937	-4.51238	-1.37875	-4.55271	5.73033	7.90422	5.77348	7.9602
LPAR6	hIC2	hIC3	10161	0.571299	0.707655	0.1923	0.00786962	0.0390006	0.002664	0.0164954	-1.61178	-6.75983	-1.37713	-3.79059	4.50649	7.26348	5.09755	7.01998
EHD4	hIC2	hIC3	30844	0.745009	0.835074	0.250424	0.00054467	0.00884176	0.001332	0.0114078	-1.42174	-4.45401	-1.3728	-3.8336	5.10999	7.2651	5.20042	7.13912
PLSCR1	hIC2	hIC3	5359	0.972654	0.988247	0.188217	0.00272806	0.020924	0.00799201	0.03289	-1.33954	-5.41754	-1.37279	-6.25703	7.17917	9.61681	7.09648	9.74196
NEAT1	hIC2	hIC3	283131	0.645181	0.765212	0.16147	1.79324e-05	0.00180796	0.000666001	0.00890259	-1.36472	-6.19804	-1.37152	-6.54019	7.21601	9.84782	7.29264	10.002
MYD88	hIC2	hIC3	4615	0.500279	0.647493	0.208375	0.000308094	0.00662301	0.001332	0.0114078	-1.36362	-5.152	-1.37145	-5.44369	6.50432	8.86945	6.58114	9.02573
RTKN	hIC2	hIC3	6242	0.0942976	0.205411	0.196459	0.0121334	0.049657	0.012654	0.0437249	-1.23666	-1.99832	-1.36971	-2.81436	4.22043	5.21922	4.03774	5.53055
STAT6	hIC2	hIC3	6778	0.491225	0.640405	0.194528	0.000836451	0.0108054	0.000666001	0.00890259	-1.39583	-4.13249	-1.36902	-3.55803	5.17145	7.21846	4.96201	6.79309
PLXND1	hIC2	hIC3	23129	0.237558	0.395588	0.198726	0.00192537	0.0172006	0.000666001	0.00890259	-1.44798	-6.3063	-1.36858	-4.70802	5.9306	8.5874	6.06415	8.29927
FADS3	hIC2	hIC3	3995	0.0168963	0.0555567	0.142414	0.0028174	0.0211708	0.001332	0.0114078	-1.29454	-2.40529	-1.36653	-2.85723	4.29899	5.5652	4.13235	5.64697
C22orf25	hIC2	hIC3	128989	0.986724	0.996154	0.166276	0.000237791	0.00570119	0.001332	0.0114078	-1.38504	-4.41848	-1.36371	-4.174	5.56702	7.71057	5.66781	7.72924
SLC25A19	hIC2	hIC3	60386	0.655727	0.771772	0.217021	0.000187843	0.00500403	0.000666001	0.00890259	-1.36156	-2.68939	-1.36259	-2.70133	3.94752	5.37481	3.95402	5.38769
LAPTM5	hIC2	hIC3	7805	0.361778	0.523615	0.170564	0.000966042	0.0117235	0.000666001	0.00890259	-1.43631	-8.52673	-1.35863	-5.92554	7.08664	10.1786	7.15763	9.72458
LIMS1	hIC2	hIC3	3987	0.430892	0.587649	0.133138	0.00249112	0.019849	0.002664	0.0164954	-1.33593	-5.58889	-1.35214	-6.466	7.39019	9.87275	7.64714	10.34
RRBP1	hIC2	hIC3	6238	0.296358	0.458363	0.221391	0.000718021	0.0100857	0.002664	0.0164954	-1.3285	-3.4557	-1.35151	-3.63104	5.44595	7.23492	5.29247	7.15285
WIPI1	hIC2	hIC3	55062	0.979375	0.992274	0.189663	0.00308736	0.022133	0.00799201	0.03289	-1.37846	-3.8706	-1.34872	-3.41986	5.15917	7.11172	5.08703	6.86097
IFI30	hIC2	hIC3	10437	0.370502	0.531231	0.202423	0.00244869	0.0196589	0.002664	0.0164954	-1.42731	-6.81635	-1.34736	-4.66764	6.48007	9.24907	6.39883	8.62152
FAM129B	hIC2	hIC3	64855	0.0351882	0.0971598	0.203177	0.000544916	0.00884176	0.004662	0.0234274	-1.26728	-1.78821	-1.34278	-2.02937	3.13721	3.97572	2.97868	3.99971
LSM10	hIC2	hIC3	84967	0.618481	0.742867	0.109835	0.00540406	0.0311022	0.002664	0.0164954	-1.33989	-3.93575	-1.34123	-4.18197	5.8155	7.79213	6.04933	8.11351
FZD8	hIC2	hIC3	8325	0.0268761	0.0791157	0.379394	0.00321758	0.0227767	0.00799201	0.03289	-1.54711	-7.75604	-1.33847	-4.2761	5.4017	8.35702	6.19352	8.28982
SIPA1	hIC2	hIC3	6494	0.98165	0.993003	0.264608	0.00155346	0.0153269	0.000666001	0.00890259	-1.46817	-3.69313	-1.33775	-2.63503	4.02598	5.91082	4.13865	5.53647
PROS1	hIC2	hIC3	5627	0.122272	0.248841	0.154744	0.00699441	0.0365346	0.004662	0.0234274	-1.24396	-3.06273	-1.33564	-4.57593	6.61923	8.23405	6.53702	8.73109
IER3	hIC2	hIC3	8870	0.64717	0.766512	0.201795	0.00184385	0.0168068	0.004662	0.0234274	-1.41911	-6.54928	-1.33323	-4.99342	6.46923	9.18056	6.96222	9.28225
BTN3A2	hIC2	hIC3	11118	0.770917	0.855568	0.158018	0.00945666	0.0428012	0.004662	0.0234274	-1.3841	-4.23343	-1.33064	-3.60051	5.42002	7.50185	5.5898	7.438
GAA	hIC2	hIC3	2548	0.472227	0.624452	0.164059	0.000850255	0.0109217	0.001332	0.0114078	-1.311	-3.55867	-1.32931	-3.78768	5.88852	7.71986	5.83442	7.75574
METTL7A	hIC2	hIC3	25840	0.955778	0.979599	0.126792	0.00133134	0.0140903	0.000666001	0.00890259	-1.37152	-6.95074	-1.3293	-5.89815	7.52895	10.3261	7.7749	10.3352
NAGPA	hIC2	hIC3	51172	0.458476	0.612329	0.132707	0.0015231	0.0151104	0.002664	0.0164954	-1.27218	-2.47603	-1.32842	-2.98571	4.80577	6.11381	4.80507	6.38314
TGFB1I1	hIC2	hIC3	7041	0.135733	0.266664	0.281703	0.00081866	0.0107302	0.002664	0.0164954	-1.38372	-5.93966	-1.32686	-4.75039	6.69864	9.26902	6.87768	9.12573
LAMP2	hIC2	hIC3	3920	0.0916354	0.201733	0.158617	1.70431e-05	0.00180022	0.001332	0.0114078	-1.27292	-4.08293	-1.32636	-5.03187	7.43668	9.46628	7.14281	9.47391
FCGRT	hIC2	hIC3	2217	0.471145	0.623755	0.162881	0.00101353	0.0121331	0.00799201	0.03289	-1.30489	-3.69188	-1.32497	-3.79393	6.18035	8.0647	5.91962	7.84331
TGFBI	hIC2	hIC3	7045	0.620472	0.744594	0.118274	0.00925489	0.0422688	0.002664	0.0164954	-1.35162	-6.27651	-1.32431	-5.81436	7.53642	10.1864	7.83084	10.3705
FBXO31	hIC2	hIC3	79791	0.675561	0.786014	0.110283	0.0100409	0.0445554	0.00799201	0.03289	-1.23313	-2.26045	-1.32219	-3.00306	5.04698	6.2236	4.92388	6.51031
SOD2	hIC2	hIC3	6648	0.662482	0.776985	0.236899	0.00289693	0.0213485	0.002664	0.0164954	-1.4196	-4.60099	-1.31961	-3.25651	5.24774	7.44968	5.32936	7.03268
SOAT1	hIC2	hIC3	6646	0.999972	0.999972	0.156017	0.00170939	0.0163271	0.002664	0.0164954	-1.36644	-4.1614	-1.31914	-3.52091	5.61358	7.67065	5.6902	7.50614
RGS10	hIC2	hIC3	6001	0.252145	0.411358	0.211008	1.80168e-06	0.00064635	0.000666001	0.00890259	-1.33752	-5.02101	-1.31803	-4.67248	6.89734	9.22532	6.99367	9.21786
AAED1	hIC2	hIC3	195827	0.5955	0.725783	0.158346	0.00183573	0.0167612	0.00799201	0.03289	-1.35084	-4.09218	-1.31802	-3.77847	5.79424	7.82711	6.03041	7.94821
CDKN1A	hIC2	hIC3	1026	0.994969	0.999699	0.193576	0.000931689	0.0115629	0.000666001	0.00890259	-1.39468	-7.26056	-1.31657	-5.1748	7.24661	10.1067	7.49128	9.86278
TPP1	hIC2	hIC3	1200	0.0729391	0.171807	0.176701	4.78483e-05	0.00262327	0.000666001	0.00890259	-1.32021	-3.62603	-1.31519	-3.69418	5.80361	7.662	5.98129	7.86654
ATP1A1	hIC2	hIC3	476	0.332238	0.495369	0.1697	0.00130232	0.0140032	0.012654	0.0437249	-1.25558	-4.38156	-1.31511	-5.93825	8.33976	10.4712	8.15602	10.7261
MARCH2	hIC2	hIC3	51257	0.516553	0.660885	0.170031	0.00151119	0.0150476	0.000666001	0.00890259	-1.39555	-3.01526	-1.31477	-2.50097	4.0255	5.61778	4.20144	5.52393
C12orf5	hIC2	hIC3	57103	0.096113	0.208144	0.273258	0.004255	0.0270835	0.012654	0.0437249	-1.34134	-4.4167	-1.31451	-3.9008	6.27811	8.42108	6.24383	8.2076
VASP	hIC2	hIC3	7408	0.0718844	0.170134	0.174492	0.000431899	0.00770411	0.00799201	0.03289	-1.24641	-2.76957	-1.31271	-3.37283	5.96439	7.43405	5.60892	7.36288
IQGAP1	hIC2	hIC3	8826	0.828728	0.895679	0.153616	0.000649206	0.00963436	0.004662	0.0234274	-1.32233	-4.97572	-1.31262	-4.63815	7.18178	9.49668	7.08059	9.29414
HLA-F	hIC2	hIC3	3134	0.875429	0.925643	0.144673	0.0014056	0.0145056	0.000666001	0.00890259	-1.35993	-6.18692	-1.31256	-4.76027	7.30474	9.93396	7.20194	9.45298
SCPEP1	hIC2	hIC3	59342	0.127001	0.255567	0.179061	3.87836e-06	0.00081395	0.000666001	0.00890259	-1.28462	-4.00031	-1.31214	-4.40516	7.02741	9.02753	6.85323	8.99243
CEBPB	hIC2	hIC3	1051	0.718405	0.815949	0.183134	7.51558e-05	0.00316778	0.000666001	0.00890259	-1.35207	-6.09504	-1.31104	-5.08161	7.40654	10.0142	7.54018	9.88547
POLD4	hIC2	hIC3	57804	0.702579	0.805446	0.183783	0.00140134	0.0144895	0.001332	0.0114078	-1.45358	-3.73445	-1.31071	-2.74458	4.19086	6.09175	4.68798	6.14457
CTSA	hIC2	hIC3	5476	0.0752169	0.176171	0.144842	2.74347e-05	0.00202453	0.000666001	0.00890259	-1.24637	-4.09794	-1.30898	-5.62996	8.25943	10.2943	8.06887	10.562
TMEM150A	hIC2	hIC3	129303	0.121527	0.24798	0.14432	0.00649137	0.0347951	0.004662	0.0234274	-1.24549	-1.97642	-1.30717	-2.30035	4.00375	4.98664	3.91271	5.11457
ZFP36	hIC2	hIC3	7538	0.578926	0.712677	0.0999154	0.0118763	0.0490626	0.000666001	0.00890259	-1.30307	-3.7833	-1.30622	-3.94577	6.3341	8.25374	6.46701	8.44732
HLA-E	hIC2	hIC3	3133	0.104828	0.221358	0.214796	0.00282252	0.0211708	0.000666001	0.00890259	-1.32844	-5.47176	-1.30392	-4.82991	7.46567	9.91767	7.4756	9.7476
CBR1	hIC2	hIC3	873	0.814236	0.887015	0.16938	0.000775635	0.0104198	0.002664	0.0164954	-1.3593	-4.60805	-1.30384	-3.85041	6.13466	8.33882	6.40144	8.34645
OPTN	hIC2	hIC3	10133	0.561478	0.699834	0.167743	0.00323238	0.0227964	0.00799201	0.03289	-1.34843	-4.36835	-1.30274	-3.80021	6.10473	8.23181	6.36217	8.28825
CYB561D2	hIC2	hIC3	11068	0.15275	0.289843	0.199895	0.00632463	0.0341733	0.004662	0.0234274	-1.28472	-2.33008	-1.30253	-2.46986	4.28625	5.50664	4.31178	5.61621
LRP10	hIC2	hIC3	26020	0.34402	0.506251	0.222705	6.97969e-06	0.00113938	0.000666001	0.00890259	-1.32821	-5.621	-1.30217	-5.20868	7.58903	10.0799	7.87933	10.2602
CHPF2	hIC2	hIC3	54480	0.185396	0.332134	0.139859	8.80532e-05	0.00348239	0.002664	0.0164954	-1.28677	-2.99436	-1.29794	-3.10327	5.51748	7.09973	5.48368	7.11747
RGS19	hIC2	hIC3	10287	0.828969	0.895679	0.198592	0.00125335	0.0135851	0.004662	0.0234274	-1.30907	-3.63785	-1.29705	-3.44257	6.02811	7.89119	6.00405	7.78753
TEP1	hIC2	hIC3	7011	0.446907	0.601271	0.192283	0.000345149	0.00683649	0.001332	0.0114078	-1.30222	-2.46066	-1.29686	-2.4633	4.29837	5.59742	4.38122	5.68181
TMEM9B	hIC2	hIC3	56674	0.0812862	0.186415	0.238358	0.000481026	0.0082263	0.00799201	0.03289	-1.24884	-3.29126	-1.29658	-4.05455	6.90667	8.62531	6.80955	8.82909
GRN	hIC2	hIC3	2896	0.534057	0.675499	0.142161	2.30859e-05	0.00191069	0.000666001	0.00890259	-1.30895	-4.65742	-1.29557	-4.4713	7.18418	9.40372	7.31036	9.47106
TPST1	hIC2	hIC3	8460	0.228017	0.384454	0.160318	0.00136326	0.0142774	0.004662	0.0234274	-1.25709	-2.75148	-1.29429	-3.07317	5.67984	7.14005	5.5039	7.12363
SQSTM1	hIC2	hIC3	8878	0.0262253	0.0774962	0.155234	0.00766229	0.0385404	0.000666001	0.00890259	-1.27836	-2.85277	-1.29425	-2.98556	5.43313	6.94549	5.36277	6.94077
PPP1R18	hIC2	hIC3	170954	0.941436	0.968977	0.108999	0.0014248	0.0146477	0.001332	0.0114078	-1.29395	-3.89779	-1.29281	-3.94726	6.67692	8.63958	6.76501	8.74586
ACSL1	hIC2	hIC3	2180	0.161983	0.301617	0.20675	0.000375266	0.00716864	0.002664	0.0164954	-1.24459	-2.68855	-1.29269	-3.14649	5.83354	7.26037	5.65016	7.3039
ARHGAP18	hIC2	hIC3	93663	0.72246	0.819117	0.188786	0.00106193	0.012251	0.004662	0.0234274	-1.27581	-3.81007	-1.29136	-4.10126	6.99685	8.92666	6.98805	9.02412
MFSD5	hIC2	hIC3	84975	0.0365101	0.100398	0.170881	0.00347619	0.0237096	0.002664	0.0164954	-1.32404	-3.29428	-1.29107	-3.04983	5.30794	7.02791	5.52692	7.13565
CIB1	hIC2	hIC3	10519	0.155846	0.293618	0.171907	0.00179783	0.0165529	0.002664	0.0164954	-1.35709	-4.89115	-1.29078	-3.78293	6.41341	8.70359	6.60116	8.52066
SIL1	hIC2	hIC3	64374	0.114977	0.237583	0.0793489	0.00810605	0.039536	0.002664	0.0164954	-1.21959	-2.60533	-1.28771	-3.48534	6.29121	7.67268	6.26088	8.06218
HLA-J	hIC2	hIC3	3137	0.930012	0.961402	0.149011	0.00295514	0.0216295	0.00799201	0.03289	-1.29416	-3.42985	-1.28706	-3.29442	6.04491	7.82306	5.99187	7.71189
APOC1	hIC2	hIC3	341	0.168147	0.309466	0.156974	0.000111686	0.00403261	0.000666001	0.00890259	-1.32125	-6.21735	-1.28477	-4.97273	8.20651	10.8428	8.12586	10.4399
FGF2	hIC2	hIC3	2247	0.386241	0.546254	0.148253	0.00747714	0.0379994	0.012654	0.0437249	-1.26896	-3.21778	-1.28339	-3.27011	6.26878	7.95485	6.03165	7.74099
RAB7L1	hIC2	hIC3	8934	0.336763	0.499414	0.172444	0.0115923	0.048398	0.004662	0.0234274	-1.24039	-2.51016	-1.28321	-2.8877	5.52342	6.8512	5.40204	6.93196
NFIC	hIC2	hIC3	4782	0.294846	0.457602	0.195596	0.00159522	0.0155116	0.000666001	0.00890259	-1.28939	-2.04176	-1.27878	-1.94232	3.5585	4.58831	3.43561	4.3934
TIMP1	hIC2	hIC3	7076	0.0295883	0.0853278	0.249358	0.00340647	0.0235265	0.012654	0.0437249	-1.39826	-9.61191	-1.27654	-5.82081	8.19769	11.4625	9.18944	11.7307
NADSYN1	hIC2	hIC3	55191	0.419112	0.576252	0.185615	2.94325e-05	0.0020317	0.001332	0.0114078	-1.2884	-2.8804	-1.27419	-2.72736	5.29213	6.81839	5.27922	6.72673
GLT25D1	hIC2	hIC3	79709	0.251032	0.409915	0.122959	0.00649088	0.0347951	0.001332	0.0114078	-1.31206	-2.19688	-1.27418	-1.99181	3.63862	4.77408	3.62569	4.61977
ICAM3	hIC2	hIC3	3385	0.660715	0.775948	0.147297	0.00714283	0.0369985	0.001332	0.0114078	-1.41951	-2.90313	-1.26845	-2.06954	3.66522	5.20283	3.90882	4.95813
B3GAT3	hIC2	hIC3	26229	0.475831	0.627245	0.130395	0.00244827	0.0196589	0.002664	0.0164954	-1.24928	-2.14487	-1.26689	-2.23053	4.4163	5.51719	4.33657	5.49396
SERPINH1	hIC2	hIC3	871	0.930883	0.961751	0.187532	7.53749e-05	0.00316778	0.000666001	0.00890259	-1.31788	-5.82995	-1.26672	-4.62375	8.00128	10.5448	8.28225	10.4913
SPR	hIC2	hIC3	6697	0.526114	0.668244	0.122164	0.00596997	0.0330867	0.000666001	0.00890259	-1.31558	-3.1961	-1.26146	-2.70045	5.31185	6.98816	5.48145	6.91465
ATG4A	hIC2	hIC3	115201	0.759104	0.846294	0.135799	0.00043626	0.00771099	0.000666001	0.00890259	-1.38604	-2.79076	-1.25981	-2.12988	3.83553	5.31619	4.19836	5.28914
RHOC	hIC2	hIC3	389	0.745434	0.835376	0.185944	0.00803514	0.0393503	0.004662	0.0234274	-1.26083	-4.3616	-1.25981	-4.5046	8.14662	10.2715	8.35778	10.5292
FNDC3B	hIC2	hIC3	64778	0.226522	0.382411	0.205358	0.00543744	0.0312609	0.004662	0.0234274	-1.23483	-3.62352	-1.25907	-4.2378	7.90968	9.76707	8.04155	10.1249
SLC50A1	hIC2	hIC3	55974	0.492099	0.641097	0.213413	0.00179366	0.0165529	0.002664	0.0164954	-1.32644	-3.13272	-1.25864	-2.53708	5.04656	6.69398	5.19316	6.53633
PLOD3	hIC2	hIC3	8985	0.790317	0.868865	0.134063	0.00483035	0.0290738	0.00799201	0.03289	-1.22658	-3.28198	-1.25816	-3.86666	7.56715	9.28171	7.55766	9.50875
A2M	hIC2	hIC3	2	0.709315	0.810409	0.149709	0.00112593	0.0127335	0.002664	0.0164954	-1.23969	-4.81043	-1.25749	-5.55225	9.45459	11.7208	9.60445	12.0775
RHOQ	hIC2	hIC3	23433	0.873018	0.92461	0.127999	0.000199746	0.00522346	0.000666001	0.00890259	-1.2597	-3.32505	-1.25457	-3.23414	6.6746	8.40797	6.65197	8.34535
LGALS8	hIC2	hIC3	3964	0.701939	0.805056	0.137479	0.00550109	0.0314494	0.002664	0.0164954	-1.35274	-2.54682	-1.25223	-2.02413	3.82349	5.17219	4.03324	5.05054
COL1A2	hIC2	hIC3	1278	0.133589	0.26432	0.133339	0.00210746	0.0181634	0.004662	0.0234274	-1.31187	-9.52763	-1.25215	-6.91604	10.4278	13.6799	11.0644	13.8544
LMNA	hIC2	hIC3	4000	0.4249	0.582376	0.15955	0.000479505	0.0082263	0.001332	0.0114078	-1.26687	-3.37289	-1.2513	-3.05638	6.57234	8.32633	6.41393	8.02575
KLHL21	hIC2	hIC3	9903	0.646226	0.765944	0.175682	0.00622283	0.0338587	0.012654	0.0437249	-1.24172	-2.85173	-1.2499	-2.85092	6.25447	7.76631	6.04815	7.55958
PPAP2A	hIC2	hIC3	8611	0.543219	0.683401	0.167831	0.00342543	0.0235668	0.00799201	0.03289	-1.2703	-4.26179	-1.249	-3.68181	7.73765	9.82911	7.55174	9.43216
C11orf24	hIC2	hIC3	53838	0.602135	0.731305	0.13687	8.16307e-05	0.00330635	0.001332	0.0114078	-1.24241	-2.36656	-1.24761	-2.41133	5.12688	6.36967	5.12826	6.39809
P4HA1	hIC2	hIC3	5033	0.847713	0.907517	0.119498	4.00092e-05	0.00234271	0.000666001	0.00890259	-1.24199	-3.59519	-1.24721	-3.6545	7.62883	9.47489	7.56307	9.43274
MAN2B2	hIC2	hIC3	23324	0.883356	0.930149	0.105068	0.000125625	0.00436609	0.000666001	0.00890259	-1.23319	-3.08986	-1.24714	-3.23805	6.97946	8.607	6.85891	8.55404
SPSB2	hIC2	hIC3	84727	0.237814	0.395646	0.167558	0.000423416	0.00764871	0.000666001	0.00890259	-1.23846	-2.0422	-1.24495	-2.05699	4.3199	5.35003	4.24797	5.2885
CTSB	hIC2	hIC3	1508	0.188587	0.336174	0.133522	1.75826e-05	0.00180796	0.000666001	0.00890259	-1.23035	-4.01907	-1.24372	-4.36942	8.71223	10.7191	8.72909	10.8565
CTSD	hIC2	hIC3	1509	0.419258	0.576306	0.133171	0.000663855	0.00978188	0.000666001	0.00890259	-1.28908	-3.34824	-1.23804	-2.75261	6.03077	7.77417	6.13672	7.59752
LAMB2	hIC2	hIC3	3913	0.222229	0.377411	0.124534	0.000265402	0.00605815	0.001332	0.0114078	-1.23641	-3.61488	-1.2379	-3.63756	7.84215	9.6961	7.83079	9.69376
CDK2AP2	hIC2	hIC3	10263	0.336402	0.499414	0.104845	0.00456278	0.0281877	0.004662	0.0234274	-1.25026	-2.91112	-1.23727	-2.83037	6.1599	7.70148	6.32614	7.82713
ST6GALNAC6	hIC2	hIC3	30815	0.0623413	0.152219	0.136922	0.000324422	0.00672177	0.000666001	0.00890259	-1.31533	-1.90578	-1.23544	-1.69376	2.95053	3.88091	3.2289	3.98913
LGMN	hIC2	hIC3	5641	0.50142	0.648535	0.139392	2.32e-05	0.00191069	0.000666001	0.00890259	-1.22618	-3.36112	-1.23517	-3.45692	7.73263	9.48157	7.60939	9.39888
TOMM34	hIC2	hIC3	10953	0.504809	0.652136	0.109755	0.00436208	0.0274515	0.00799201	0.03289	-1.21363	-2.35131	-1.23307	-2.573	5.77385	7.00731	5.84989	7.21334
HLA-B	hIC2	hIC3	3106	0.894961	0.938333	0.149542	0.00431505	0.0272969	0.001332	0.0114078	-1.29668	-6.582	-1.23106	-4.41356	9.16313	11.8817	9.27011	11.4121
HLA-C	hIC2	hIC3	3107	0.959723	0.981589	0.143695	0.000548532	0.00884714	0.002664	0.0164954	-1.27966	-6.1427	-1.22916	-4.60465	9.36438	11.9833	9.61368	11.8168
DOLK	hIC2	hIC3	22845	0.12978	0.259031	0.123524	0.000946864	0.0115926	0.002664	0.0164954	-1.26612	-2.65777	-1.22737	-2.40021	5.29927	6.70949	5.55564	6.8188
NFKBIE	hIC2	hIC3	4794	0.813946	0.886878	0.107963	0.00690068	0.0363115	0.002664	0.0164954	-1.2416	-2.18087	-1.22709	-2.07898	4.65599	5.78089	4.64951	5.70539
PEPD	hIC2	hIC3	5184	0.89272	0.93653	0.101763	0.000473529	0.00817596	0.001332	0.0114078	-1.2135	-2.4106	-1.22636	-2.55687	5.94555	7.21494	5.98343	7.33782
ANXA2P2	hIC2	hIC3	304	0.0247999	0.0743859	0.133731	0.000383412	0.00719667	0.000666001	0.00890259	-1.23896	-2.33195	-1.22614	-2.25518	5.11192	6.33346	5.1882	6.36144
C9orf89	hIC2	hIC3	84270	0.200707	0.350813	0.103069	0.000946514	0.0115926	0.002664	0.0164954	-1.20511	-2.21412	-1.22507	-2.40013	5.59082	6.73755	5.61209	6.87521
RAB12	hIC2	hIC3	201475	0.399061	0.557795	0.0902818	0.0010707	0.0123245	0.004662	0.0234274	-1.2141	-2.80384	-1.22436	-3.02067	6.94714	8.43454	7.10859	8.70346
SUMF1	hIC2	hIC3	285362	0.0920673	0.202435	0.178515	1.0677e-07	0.000100854	0.000666001	0.00890259	-1.23977	-3.78932	-1.22332	-3.51813	8.01564	9.93758	8.12653	9.94134
TCTA	hIC2	hIC3	6988	0.444779	0.599156	0.173816	0.00250567	0.0198708	0.001332	0.0114078	-1.29602	-2.86894	-1.22072	-2.24339	5.13658	6.6571	5.28135	6.44703
BAG3	hIC2	hIC3	9531	0.499872	0.64731	0.114417	0.000247609	0.00582897	0.004662	0.0234274	-1.20779	-3.01347	-1.21897	-3.16936	7.65875	9.25017	7.60001	9.2642
SH3BGRL3	hIC2	hIC3	83442	0.241572	0.400292	0.117158	0.00301612	0.0219215	0.00799201	0.03289	-1.21615	-2.94311	-1.21819	-2.97611	7.20504	8.76238	7.2114	8.78483
QSOX1	hIC2	hIC3	5768	0.151534	0.288523	0.160388	0.00288918	0.0213485	0.012654	0.0437249	-1.24353	-2.90956	-1.21735	-2.69087	6.32693	7.86774	6.5704	7.99848
RPS6KA4	hIC2	hIC3	8986	0.508043	0.65473	0.140124	0.00157578	0.0154341	0.000666001	0.00890259	-1.20118	-1.54443	-1.21498	-1.56613	3.11703	3.74411	3.01061	3.65781
SIAE	hIC2	hIC3	54414	0.648751	0.767587	0.102964	0.00760907	0.0384894	0.002664	0.0164954	-1.20955	-2.07736	-1.21142	-2.1045	5.03347	6.08822	5.07743	6.1509
NACC2	hIC2	hIC3	138151	0.99861	0.999699	0.115303	0.00176699	0.0165257	0.004662	0.0234274	-1.26312	-4.28744	-1.21138	-3.26302	7.9816	10.0817	8.07165	9.77786
SLC31A1	hIC2	hIC3	1317	0.15186	0.288866	0.108685	0.00262994	0.0205418	0.000666001	0.00890259	-1.25872	-2.64915	-1.2107	-2.27951	5.43267	6.8382	5.64185	6.83057
CD164	hIC2	hIC3	8763	0.692132	0.797204	0.112063	0.000477223	0.00821341	0.002664	0.0164954	-1.20681	-3.4156	-1.21029	-3.50646	8.56901	10.3411	8.60706	10.4171
FAM20C	hIC2	hIC3	56975	0.575709	0.710992	0.154354	0.00675348	0.0358286	0.001332	0.0114078	-1.32592	-4.53404	-1.20997	-2.75868	6.69111	8.87191	6.97222	8.4362
RELA	hIC2	hIC3	5970	0.976351	0.990509	0.116112	0.00307044	0.0221033	0.002664	0.0164954	-1.20263	-1.69827	-1.20699	-1.70998	3.77077	4.53483	3.73914	4.51312
LGALS1	hIC2	hIC3	3956	0.0702926	0.167474	0.103025	0.00222084	0.018664	0.002664	0.0164954	-1.23181	-4.85194	-1.20528	-4.32224	9.82944	12.108	10.2875	12.3992
SNX9	hIC2	hIC3	51429	0.63571	0.756644	0.141859	0.000203915	0.00528119	0.001332	0.0114078	-1.23126	-2.90721	-1.20487	-2.62229	6.65756	8.1972	6.78875	8.17957
ZDHHC24	hIC2	hIC3	254359	0.671005	0.783284	0.111768	0.00246444	0.019739	0.000666001	0.00890259	-1.32022	-2.14546	-1.20444	-1.6725	3.43916	4.54045	3.62939	4.3714
CAST	hIC2	hIC3	831	0.942345	0.969661	0.102852	0.00266446	0.020708	0.004662	0.0234274	-1.20029	-2.74492	-1.2025	-2.77706	7.27346	8.73022	7.27696	8.75051
C7orf49	hIC2	hIC3	78996	0.33945	0.501679	0.197045	0.0061825	0.0338123	0.012654	0.0437249	-1.30642	-2.65117	-1.20012	-2.00177	4.59046	5.99709	5.00329	6.00457
ZNF775	hIC2	hIC3	285971	0.185251	0.33204	0.15329	0.00171871	0.0163293	0.002664	0.0164954	1.21436	1.90596	1.20129	1.85121	5.27142	4.3409	5.30232	4.41385
EBLN2	hIC2	hIC3	55096	0.38991	0.549855	0.144407	0.000393067	0.00727647	0.001332	0.0114078	1.20413	2.40463	1.20179	2.41875	7.46694	6.20113	7.5889	6.31464
TTC32	hIC2	hIC3	130502	0.508101	0.65473	0.119277	0.00016079	0.0047592	0.000666001	0.00890259	1.24573	3.30507	1.20193	2.71563	8.74321	7.01852	8.57885	7.13757
NUDT1	hIC2	hIC3	4521	0.878631	0.92753	0.114675	0.000937282	0.0115806	0.004662	0.0234274	1.23741	2.4771	1.20342	2.2168	6.82082	5.51217	6.79429	5.64581
TMPO	hIC2	hIC3	7112	0.985885	0.995681	0.0933531	0.000124786	0.00436509	0.000666001	0.00890259	1.22501	2.78737	1.20427	2.57062	8.05165	6.57274	8.03048	6.66836
PXK	hIC2	hIC3	54899	0.00578363	0.0236875	0.0942271	0.00922324	0.0422496	0.002664	0.0164954	1.2465	1.60011	1.2043	1.45175	3.42932	2.75115	3.1701	2.63231
SAAL1	hIC2	hIC3	113174	0.633981	0.755254	0.121678	0.0024457	0.0196589	0.004662	0.0234274	1.2456	2.42395	1.20749	2.17809	6.47838	5.20102	6.53581	5.41274
BHLHB9	hIC2	hIC3	80823	0.997768	0.999699	0.0802131	0.00132851	0.0140879	0.000666001	0.00890259	1.23755	2.60984	1.20793	2.3626	7.21002	5.82606	7.20587	5.96549
CNTLN	hIC2	hIC3	54875	0.136422	0.267386	0.108896	0.00214479	0.0182816	0.002664	0.0164954	1.22926	2.14288	1.21305	2.03261	5.89572	4.79617	5.8265	4.80317
SKP2	hIC2	hIC3	6502	0.0128655	0.0441722	0.116399	0.00241681	0.0196227	0.000666001	0.00890259	1.29279	1.83705	1.21513	1.55995	3.87407	2.99668	3.62344	2.98193
UBE2C	hIC2	hIC3	11065	0.0909686	0.200757	0.0922405	0.0111739	0.0474339	0.000666001	0.00890259	1.26794	4.39702	1.21543	3.51728	10.1105	7.97398	10.2368	8.42237
IFT140	hIC2	hIC3	9742	0.360046	0.521951	0.161135	0.000851518	0.0109217	0.002664	0.0164954	1.25198	2.31563	1.21603	2.04626	6.01892	4.80752	5.81478	4.78179
FAM161A	hIC2	hIC3	84140	0.253255	0.412669	0.116877	0.000141163	0.00446046	0.004662	0.0234274	1.22125	2.56153	1.21627	2.54804	7.49043	6.13342	7.58869	6.2393
LOC100506994	hIC2	hIC3	100506994	0.00100401	0.00607431	0.281113	0.00824161	0.0398141	0.000666001	0.00890259	1.31552	1.81453	1.21735	1.50759	3.58396	2.72437	3.31708	2.72484
CKAP2	hIC2	hIC3	26586	0.0152768	0.0510538	0.149038	0.000388952	0.00722512	0.000666001	0.00890259	1.25387	3.72186	1.21738	3.18761	9.36449	7.46847	9.3664	7.69393
SDK2	hIC2	hIC3	54549	0.0010151	0.00611625	0.382664	0.00798585	0.0391801	0.002664	0.0164954	1.28104	2.05522	1.21744	1.7462	4.73728	3.69798	4.50273	3.69851
C14orf37	hIC2	hIC3	145407	0.0681631	0.163415	0.129002	0.0069909	0.0365346	0.00799201	0.03289	1.293	2.02568	1.21793	1.6934	4.49419	3.47579	4.24701	3.48709
LOC100132815	hIC2	hIC3	100132815	0.680898	0.790344	0.143008	0.00977088	0.043823	0.012654	0.0437249	1.22394	2.71792	1.21812	2.68048	7.88407	6.44156	7.94414	6.52165
MSH6	hIC2	hIC3	2956	0.295373	0.457623	0.120076	0.000415634	0.00753878	0.001332	0.0114078	1.2357	3.49916	1.22237	3.22571	9.4737	7.66669	9.2878	7.59818
LOC100507331	hIC2	hIC3	100507331	0.0990379	0.212472	0.223247	0.00191919	0.0171822	0.001332	0.0114078	1.24231	2.16441	1.22271	2.06819	5.71135	4.59737	5.75575	4.70738
C3orf67	hIC2	hIC3	200844	0.0102466	0.0372711	0.18542	0.00582793	0.0325001	0.001332	0.0114078	1.29079	2.05908	1.22299	1.74251	4.62531	3.58331	4.39406	3.59289
TDP1	hIC2	hIC3	55775	0.281435	0.443392	0.120378	6.21595e-05	0.00294982	0.001332	0.0114078	1.21571	1.87146	1.22407	1.90708	5.09566	4.1915	5.08797	4.1566
PHTF1	hIC2	hIC3	10745	0.532519	0.674196	0.103807	0.000236342	0.00570119	0.002664	0.0164954	1.2232	2.42419	1.22468	2.45353	7.00108	5.72358	7.05801	5.76316
RNASEH2A	hIC2	hIC3	10535	0.706224	0.808421	0.128473	0.00394844	0.0257198	0.000666001	0.00890259	1.28052	3.72851	1.22486	2.97717	8.66684	6.76824	8.57365	6.99971
ATAD2	hIC2	hIC3	29028	0.673044	0.784207	0.0839184	0.0110159	0.0470602	0.001332	0.0114078	1.32801	3.98127	1.22564	2.7583	8.06991	6.07668	7.95111	6.48733
TACC2	hIC2	hIC3	10579	0.49345	0.641926	0.124526	0.0110667	0.0471972	0.00799201	0.03289	1.22794	2.85516	1.22616	2.82007	8.15376	6.64019	8.10923	6.6135
SETDB1	hIC2	hIC3	9869	0.40873	0.566174	0.103444	2.53228e-05	0.00192133	0.000666001	0.00890259	1.21857	2.12052	1.22631	2.19386	6.0458	4.96138	6.14193	5.00846
ZNF738	hIC2	hIC3	148203	0.783073	0.863833	0.12502	3.76738e-05	0.00229479	0.000666001	0.00890259	1.26295	2.4503	1.22645	2.21156	6.21001	4.91705	6.20155	5.05649
AMOT	hIC2	hIC3	154796	0.575995	0.711002	0.120777	0.0013091	0.014048	0.001332	0.0114078	1.29055	3.32708	1.22767	2.54414	7.7032	5.96895	7.2645	5.91733
FANCD2	hIC2	hIC3	2177	0.999495	0.999699	0.0889168	0.00187157	0.0169448	0.002664	0.0164954	1.24812	2.45178	1.22767	2.26171	6.50843	5.2146	6.34909	5.17168
CENPJ	hIC2	hIC3	55835	0.322455	0.486709	0.156374	0.00665901	0.0355521	0.004662	0.0234274	1.24985	1.78732	1.22858	1.69896	4.19106	3.35326	4.1099	3.34525
HYLS1	hIC2	hIC3	219844	0.0154134	0.0514447	0.155495	0.00301945	0.0219215	0.004662	0.0234274	1.28276	2.8595	1.2287	2.49082	6.87644	5.36068	7.07371	5.75709
ZNF138	hIC2	hIC3	7697	0.534207	0.675499	0.11925	0.000784627	0.0104883	0.00799201	0.03289	1.23815	2.44572	1.22885	2.39871	6.70813	5.41787	6.77782	5.51557
MCM10	hIC2	hIC3	55388	0.599564	0.729209	0.161064	0.0115462	0.048398	0.00799201	0.03289	1.35113	3.53124	1.22969	2.46493	7.0039	5.18373	6.96806	5.66651
PPP1R26	hIC2	hIC3	9858	0.543614	0.683578	0.126767	0.000162703	0.0047895	0.002664	0.0164954	1.23901	2.47079	1.23203	2.4463	6.76477	5.4598	6.85277	5.56217
NEIL3	hIC2	hIC3	55247	0.0020989	0.0106167	0.260197	0.0104436	0.045444	0.00799201	0.03289	1.27423	1.77662	1.23368	1.61793	3.85259	3.02346	3.66463	2.97048
KDM5B	hIC2	hIC3	10765	0.0564814	0.141426	0.0878138	0.00081229	0.0106743	0.000666001	0.00890259	1.20518	2.85344	1.23372	3.19095	8.88534	7.37264	8.83641	7.16243
ZNF135	hIC2	hIC3	7694	0.117835	0.242372	0.0793195	0.0117617	0.0487387	0.002664	0.0164954	1.21875	2.5422	1.23472	2.67679	7.49959	6.15351	7.47244	6.05193
FBXO5	hIC2	hIC3	26271	0.284573	0.446806	0.135248	0.000708125	0.0100651	0.00799201	0.03289	1.24097	3.00571	1.2356	2.98637	8.17646	6.58875	8.2777	6.69931
FANCA	hIC2	hIC3	2175	0.0716008	0.169873	0.169308	0.00623497	0.0338587	0.004662	0.0234274	1.24911	1.67511	1.23567	1.59454	3.73192	2.98766	3.52946	2.85632
NASP	hIC2	hIC3	4678	0.19096	0.339058	0.130755	0.000559545	0.00897104	0.000666001	0.00890259	1.26985	3.68251	1.23674	3.26008	8.85011	6.96942	8.90651	7.2016
LRCH3	hIC2	hIC3	84859	0.00362265	0.0165383	0.0672862	0.0111624	0.0474224	0.004662	0.0234274	1.28122	2.26191	1.23694	1.95144	5.36475	4.1872	5.03529	4.07075
DAAM1	hIC2	hIC3	23002	0.219203	0.374397	0.0982785	0.00219383	0.0184948	0.002664	0.0164954	1.24433	3.30364	1.23758	3.14657	8.78034	7.05628	8.61473	6.96095
NET1	hIC2	hIC3	10276	0.760319	0.846947	0.117366	0.000290398	0.00635924	0.001332	0.0114078	1.29549	3.85499	1.24062	3.09051	8.53488	6.58815	8.39315	6.76531
C16orf59	hIC2	hIC3	80178	0.260727	0.421276	0.111758	0.00289401	0.0213485	0.001332	0.0114078	1.24776	1.86399	1.24248	1.80756	4.52453	3.62613	4.37612	3.52208
WHSC1	hIC2	hIC3	7468	0.194999	0.344385	0.0944661	0.00180665	0.0165529	0.000666001	0.00890259	1.23912	2.40443	1.24254	2.46423	6.55881	5.29312	6.66585	5.36471
ZNF43	hIC2	hIC3	7594	0.27454	0.436268	0.124291	6.51579e-05	0.00300005	0.000666001	0.00890259	1.23129	2.74466	1.24319	2.85461	7.75445	6.29782	7.73595	6.22266
CHAF1A	hIC2	hIC3	10036	0.149341	0.285283	0.166259	0.00365752	0.0244015	0.004662	0.0234274	1.30712	2.57247	1.24405	2.23431	5.80164	4.43849	5.91234	4.75251
UBN2	hIC2	hIC3	254048	0.542072	0.682755	0.10165	0.00775092	0.0387589	0.002664	0.0164954	1.2229	2.36715	1.24437	2.52803	6.82039	5.57724	6.8134	5.47538
DAPK1	hIC2	hIC3	1612	0.88084	0.929102	0.083183	0.002164	0.0183503	0.002664	0.0164954	1.23972	2.67748	1.2447	2.66632	7.3481	5.92722	7.19677	5.78192
CARHSP1	hIC2	hIC3	23589	0.215896	0.370628	0.091331	0.00522814	0.0304805	0.000666001	0.00890259	1.25211	2.78837	1.24479	2.76699	7.34748	5.86806	7.46647	5.99816
CCNA2	hIC2	hIC3	890	0.508167	0.65473	0.0733501	0.00982702	0.043823	0.001332	0.0114078	1.25482	2.90841	1.24485	2.72502	7.58473	6.0445	7.35308	5.90681
RBBP4	hIC2	hIC3	5928	0.265446	0.426854	0.144622	8.65834e-07	0.000388687	0.000666001	0.00890259	1.24724	3.30239	1.24529	3.24004	8.69438	6.97087	8.61033	6.91432
CDK2	hIC2	hIC3	1017	0.156537	0.294538	0.0967664	0.00105456	0.012251	0.001332	0.0114078	1.22326	2.42917	1.2457	2.59689	7.01579	5.73533	6.98031	5.60353
CCNB2	hIC2	hIC3	9133	0.304854	0.467477	0.103628	0.004932	0.0293577	0.001332	0.0114078	1.26651	4.07495	1.24685	3.74532	9.63157	7.60479	9.62271	7.71762
KIF11	hIC2	hIC3	3832	0.367282	0.528631	0.0696921	0.0105669	0.0457519	0.00799201	0.03289	1.21391	3.13664	1.24775	3.67075	9.35909	7.70987	9.44861	7.57253
ZC3H12C	hIC2	hIC3	85463	0.358831	0.520692	0.117856	0.00102414	0.012152	0.002664	0.0164954	1.22197	3.08299	1.24801	3.43021	8.94215	7.31782	8.94846	7.17016
SASS6	hIC2	hIC3	163786	0.0621995	0.152166	0.0857086	0.00867423	0.0405422	0.00799201	0.03289	1.22939	2.87883	1.2497	3.12361	8.17568	6.6502	8.22393	6.58072
CCDC99	hIC2	hIC3	54908	0.561792	0.699901	0.082871	0.000269657	0.006078	0.001332	0.0114078	1.23165	2.89287	1.25097	3.0423	8.14816	6.61566	8.00104	6.39588
PKMYT1	hIC2	hIC3	9088	0.151572	0.288523	0.164678	0.00144681	0.0147138	0.001332	0.0114078	1.25211	1.64331	1.2554	1.62594	3.55907	2.84247	3.44707	2.7458
ATAT1	hIC2	hIC3	79969	0.00694957	0.027568	0.247846	0.00366981	0.0244065	0.000666001	0.00890259	1.29558	2.08649	1.25543	1.88392	4.65088	3.5898	4.49105	3.57731
ASAP2	hIC2	hIC3	8853	0.0490366	0.126696	0.121147	2.81397e-05	0.0020317	0.000666001	0.00890259	1.23396	3.55303	1.25762	4.01176	9.64697	7.81792	9.78404	7.77981
PIK3C2B	hIC2	hIC3	5287	0.133888	0.2645	0.156045	0.00283042	0.0211708	0.00799201	0.03289	1.32293	3.20683	1.25806	2.58367	6.88699	5.20585	6.676	5.30658
MLL	hIC2	hIC3	4297	0.429661	0.586416	0.130853	6.15167e-05	0.00294982	0.000666001	0.00890259	1.26503	2.73526	1.26053	2.72456	6.92899	5.47731	6.9964	5.55038
KIAA1009	hIC2	hIC3	22832	0.560558	0.699223	0.174962	0.0104406	0.045444	0.002664	0.0164954	1.29159	2.48781	1.26263	2.35005	5.82419	4.50931	5.92636	4.69366
LIG1	hIC2	hIC3	3978	0.0950595	0.206764	0.138331	0.00105258	0.012251	0.012654	0.0437249	1.23254	2.92803	1.26305	3.40783	8.21502	6.66509	8.49334	6.72449
HMGB3	hIC2	hIC3	3149	0.0604986	0.14868	0.0993428	0.00906581	0.0416998	0.001332	0.0114078	1.28848	3.16455	1.26346	2.94815	7.42333	5.76133	7.48034	5.92053
ZNF821	hIC2	hIC3	55565	0.00908977	0.0340046	0.207545	0.000704147	0.0100651	0.000666001	0.00890259	1.26937	1.62834	1.26352	1.61121	3.31465	2.61125	3.2995	2.61136
RSBN1	hIC2	hIC3	54665	0.549362	0.688555	0.101152	0.00286666	0.0212417	0.002664	0.0164954	1.2276	3.10058	1.26537	3.65818	8.80529	7.17275	8.92206	7.05094
TCTEX1D2	hIC2	hIC3	255758	0.485137	0.634175	0.137036	5.88283e-05	0.00293434	0.002664	0.0164954	1.25123	3.23211	1.26587	3.40071	8.42924	6.73676	8.40746	6.64162
TCF19	hIC2	hIC3	6941	0.988433	0.996573	0.170903	0.00870751	0.0405422	0.012654	0.0437249	1.35572	2.68595	1.27047	2.24616	5.4326	4.00717	5.48388	4.31642
ZNF250	hIC2	hIC3	58500	0.080329	0.184613	0.194289	1.86057e-05	0.00180796	0.001332	0.0114078	1.28292	2.1967	1.27592	2.16713	5.14827	4.01293	5.15968	4.04389
ARMCX4	hIC2	hIC3	100131755	0.240092	0.398345	0.277704	0.00074377	0.0102783	0.002664	0.0164954	1.37816	2.32347	1.27827	1.93907	4.43256	3.21628	4.38858	3.43321
NAA38	hIC2	hIC3	51691	0.392414	0.551797	0.130976	0.00173376	0.0164433	0.001332	0.0114078	1.28774	2.63927	1.28114	2.63213	6.26609	4.86595	6.36251	4.96628
ZNF253	hIC2	hIC3	56242	0.0102335	0.0372486	0.320229	0.00395531	0.0257334	0.004662	0.0234274	1.34846	2.78223	1.28341	2.30625	5.71275	4.23651	5.45936	4.2538
FIGNL1	hIC2	hIC3	63979	0.458536	0.612329	0.0864667	0.0031623	0.0224842	0.001332	0.0114078	1.29139	2.97688	1.28372	2.87416	6.97477	5.40097	6.89157	5.36843
CABLES2	hIC2	hIC3	81928	0.104689	0.221161	0.107963	0.000694734	0.0100068	0.000666001	0.00890259	1.26726	2.69543	1.28491	2.83661	6.78303	5.35252	6.78372	5.27955
THAP9	hIC2	hIC3	79725	0.00242186	0.0119255	0.364548	0.00426022	0.0270835	0.000666001	0.00890259	1.33249	1.91912	1.28517	1.75127	3.76889	2.82845	3.64322	2.83481
NUSAP1	hIC2	hIC3	51203	0.0361294	0.0994527	0.0995991	0.00799808	0.0392044	0.000666001	0.00890259	1.26661	4.36099	1.28564	4.79999	10.0938	7.96914	10.1857	7.92266
GINS2	hIC2	hIC3	51659	0.212587	0.366583	0.155845	0.00435863	0.0274515	0.000666001	0.00890259	1.39632	5.85066	1.28795	3.87762	8.97933	6.43073	8.74505	6.78988
TFDP2	hIC2	hIC3	7029	0.390297	0.550113	0.138689	0.00058846	0.00910929	0.00799201	0.03289	1.29371	4.06083	1.28858	4.02474	8.90544	6.88367	8.97016	6.96127
RMI1	hIC2	hIC3	80010	0.195621	0.344821	0.119756	1.39431e-05	0.0017304	0.000666001	0.00890259	1.26264	3.81954	1.28986	4.37847	9.29482	7.36142	9.48033	7.34991
CEP78	hIC2	hIC3	84131	0.0224065	0.0685429	0.157628	4.82094e-05	0.00262327	0.000666001	0.00890259	1.26373	3.06967	1.29082	3.40513	7.7534	6.13532	7.84609	6.07837
MCM2	hIC2	hIC3	4171	0.240102	0.398345	0.116289	0.000173289	0.00485164	0.000666001	0.00890259	1.28441	4.2425	1.29179	4.43491	9.4155	7.33059	9.51356	7.36466
KIAA1549	hIC2	hIC3	57670	0.983355	0.993498	0.144408	0.0015012	0.0150036	0.001332	0.0114078	1.29354	3.23233	1.29455	3.22761	7.45867	5.76609	7.42953	5.73907
TGIF2	hIC2	hIC3	60436	0.239974	0.398345	0.0896838	0.00538704	0.0310374	0.002664	0.0164954	1.22822	2.64741	1.29531	3.29334	7.55895	6.15437	7.54233	5.82278
EHMT2	hIC2	hIC3	10919	0.469488	0.622633	0.139605	9.64095e-05	0.00358178	0.000666001	0.00890259	1.27374	2.31369	1.2958	2.45587	5.63119	4.42099	5.67838	4.38215
TPT1-AS1	hIC2	hIC3	100190939	0.0440084	0.116098	0.223212	0.00607972	0.0335225	0.002664	0.0164954	1.34067	1.81082	1.29691	1.67129	3.37119	2.51455	3.23653	2.49556
MCM7	hIC2	hIC3	4176	0.0615024	0.15061	0.174237	1.49774e-07	0.000100854	0.000666001	0.00890259	1.32971	4.9005	1.29845	4.32035	9.24725	6.95432	9.18483	7.07368
THAP10	hIC2	hIC3	56906	0.336966	0.499414	0.108206	2.52143e-05	0.00192133	0.000666001	0.00890259	1.27718	3.28645	1.30092	3.65497	7.90939	6.19286	8.08366	6.2138
2010-09-01	hIC2	hIC3	151011	0.535041	0.675636	0.135831	0.000942675	0.0115926	0.001332	0.0114078	1.30404	3.75663	1.30168	3.60552	8.18963	6.28019	7.98329	6.13308
GPSM2	hIC2	hIC3	29899	0.498359	0.645506	0.142468	2.47241e-05	0.00192133	0.000666001	0.00890259	1.28681	4.07427	1.30383	4.43443	9.09232	7.06578	9.22101	7.07226
FBXW7	hIC2	hIC3	55294	0.127624	0.255866	0.208098	0.000621355	0.00937602	0.001332	0.0114078	1.32396	4.39043	1.30746	4.03775	8.72272	6.58836	8.56247	6.54891
ZNF493	hIC2	hIC3	284443	0.93596	0.965533	0.136586	0.00910967	0.0418005	0.012654	0.0437249	1.32698	2.74138	1.30896	2.67395	5.90445	4.44955	6.0117	4.59272
KNTC1	hIC2	hIC3	9735	0.162652	0.302245	0.103478	0.00458569	0.0282968	0.002664	0.0164954	1.28487	3.80157	1.31049	4.19036	8.68972	6.76313	8.72451	6.65744
RANBP17	hIC2	hIC3	64901	0.747014	0.836625	0.115484	0.00701812	0.0365989	0.004662	0.0234274	1.31019	3.04697	1.31132	3.00302	6.78929	5.18191	6.68217	5.09575
NKAIN1	hIC2	hIC3	79570	0.000617599	0.00424363	0.52819	0.011418	0.0480914	0.00799201	0.03289	1.42281	2.01425	1.31194	1.6762	3.39959	2.38935	3.13411	2.38892
ZC3H6	hIC2	hIC3	376940	0.174596	0.31829	0.12537	0.00587043	0.032668	0.00799201	0.03289	1.28848	2.30668	1.31479	2.35133	5.38571	4.17989	5.15191	3.91843
CCDC15	hIC2	hIC3	80071	0.0100521	0.0367124	0.196027	0.0026674	0.020708	0.002664	0.0164954	1.37647	1.93083	1.31643	1.73702	3.47062	2.5214	3.31415	2.51753
LOC100128288	hIC2	hIC3	100128288	0.261855	0.422846	0.119127	0.000754132	0.0102989	0.000666001	0.00890259	1.3537	2.64136	1.31848	2.43054	5.36307	3.96179	5.3043	4.02303
RFC5	hIC2	hIC3	5985	0.122535	0.248999	0.190846	0.000180615	0.0049263	0.000666001	0.00890259	1.35942	4.19999	1.32037	3.71037	7.83068	5.76029	7.79591	5.90435
CLASP2	hIC2	hIC3	23122	0.266375	0.427733	0.228553	0.000139981	0.00446046	0.000666001	0.00890259	1.35212	5.60162	1.32284	5.27864	9.54557	7.05972	9.83476	7.43459
CHAF1B	hIC2	hIC3	8208	0.259373	0.419466	0.147308	0.00678593	0.0358742	0.002664	0.0164954	1.32482	2.36829	1.32323	2.30405	5.07322	3.82938	4.9296	3.72542
CDC25C	hIC2	hIC3	995	0.631966	0.753526	0.149124	0.0110743	0.0471972	0.004662	0.0234274	1.30598	1.86243	1.32458	1.86126	3.82939	2.9322	3.65767	2.76139
ACVR2A	hIC2	hIC3	92	0.114372	0.236696	0.213636	0.000546833	0.00884622	0.002664	0.0164954	1.3474	3.30322	1.32574	3.0388	6.68603	4.96216	6.52607	4.92257
NUDT11	hIC2	hIC3	55190	0.321382	0.485497	0.165806	4.8596e-06	0.000934952	0.000666001	0.00890259	1.33267	4.96549	1.3288	4.74886	9.26152	6.94958	9.08323	6.83565
KIFC1	hIC2	hIC3	3833	0.169111	0.310922	0.166895	0.00419807	0.0268268	0.002664	0.0164954	1.30275	3.32446	1.33039	3.74182	7.45775	5.72463	7.66581	5.76207
CHML	hIC2	hIC3	1122	0.249991	0.409207	0.213777	0.00309536	0.022133	0.004662	0.0234274	1.3645	2.88163	1.33079	2.70676	5.71589	4.18901	5.77943	4.34287
PTPN4	hIC2	hIC3	5775	0.513915	0.658843	0.0987851	0.0115769	0.048398	0.012654	0.0437249	1.25977	2.50239	1.33161	2.97874	6.4175	5.0942	6.32341	4.74871
LOC730101	hIC2	hIC3	730101	0.226071	0.382368	0.157759	0.000402106	0.0074183	0.002664	0.0164954	1.24988	2.68334	1.33169	3.507	7.12297	5.69894	7.26793	5.45769
DLL1	hIC2	hIC3	28514	0.0552983	0.139397	0.172144	0.00080448	0.0106219	0.000666001	0.00890259	1.4303	4.06709	1.33631	2.95908	6.72763	4.70363	6.21908	4.65394
ATAD5	hIC2	hIC3	79915	0.321601	0.485557	0.0881385	0.00640108	0.0344482	0.001332	0.0114078	1.32798	2.13085	1.33823	2.13241	4.41914	3.32771	4.32249	3.23001
H1FX	hIC2	hIC3	8971	0.181844	0.327185	0.151927	2.34092e-05	0.00191069	0.001332	0.0114078	1.30055	4.12252	1.33866	4.81665	8.84281	6.79928	8.96507	6.69704
PLEKHH1	hIC2	hIC3	57475	0.829379	0.895679	0.196015	0.000308237	0.00662301	0.000666001	0.00890259	1.3664	2.73308	1.33884	2.61088	5.40944	3.95891	5.47059	4.08605
DTL	hIC2	hIC3	51514	0.429359	0.586152	0.170508	0.00366582	0.0244065	0.000666001	0.00890259	1.47711	5.4458	1.33906	3.77588	7.57009	5.12495	7.57005	5.65323
SSX2IP	hIC2	hIC3	117178	0.849307	0.908492	0.129673	0.000884523	0.0111853	0.002664	0.0164954	1.3361	3.43252	1.34034	3.34668	7.07312	5.29385	6.86335	5.12062
RADIL	hIC2	hIC3	55698	0.161305	0.300609	0.179516	0.00857361	0.0403371	0.00799201	0.03289	1.29549	2.06582	1.34274	2.25906	4.58905	3.54233	4.60607	3.43035
DLGAP5	hIC2	hIC3	9787	0.172756	0.31598	0.198749	0.0100642	0.0446143	0.002664	0.0164954	1.40193	5.59152	1.34508	4.80958	8.66152	6.17828	8.83219	6.56628
POLE2	hIC2	hIC3	5427	0.3694	0.530164	0.172142	8.80402e-05	0.00348239	0.000666001	0.00890259	1.35904	4.1036	1.34999	3.91507	7.70998	5.67309	7.59497	5.62593
SEMA6A	hIC2	hIC3	57556	0.165921	0.306836	0.127022	0.00947077	0.0428012	0.001332	0.0114078	1.36568	4.19005	1.35023	4.0402	7.71936	5.6524	7.76618	5.75175
ZNF548	hIC2	hIC3	147694	0.0151128	0.0506928	0.363123	0.00286574	0.0212417	0.001332	0.0114078	1.34743	1.88956	1.35042	1.91776	3.56042	2.64237	3.62031	2.68088
PRKAR2B	hIC2	hIC3	5577	0.0570927	0.142454	0.138981	0.00289308	0.0213485	0.001332	0.0114078	1.30683	4.6445	1.35137	5.73154	9.4361	7.22058	9.68783	7.16891
INTS7	hIC2	hIC3	25896	0.0787081	0.182013	0.158284	2.0702e-05	0.00189019	0.000666001	0.00890259	1.31621	2.57172	1.35187	2.87303	5.67228	4.30955	5.84969	4.32711
MYLK-AS1	hIC2	hIC3	100506826	0.0236203	0.0714715	0.212776	0.00145756	0.0147591	0.004662	0.0234274	1.3716	1.89972	1.35237	1.83716	3.41713	2.49134	3.36765	2.49018
PHF16	hIC2	hIC3	9767	0.673679	0.784334	0.165817	0.00760929	0.0384894	0.002664	0.0164954	1.55359	6.63785	1.35258	3.7917	7.66347	4.93276	7.37648	5.45363
CEP44	hIC2	hIC3	80817	0.134446	0.264715	0.230467	0.000828935	0.0107949	0.001332	0.0114078	1.38287	4.37948	1.35559	3.92756	7.69596	5.5652	7.52395	5.55032
CEP70	hIC2	hIC3	80321	0.0524891	0.133882	0.269796	0.000707448	0.0100651	0.012654	0.0437249	1.29074	2.87902	1.35901	3.65425	6.77276	5.24718	7.07722	5.20764
NEK2	hIC2	hIC3	4751	0.398065	0.557126	0.1676	0.00832172	0.039891	0.004662	0.0234274	1.38154	2.80274	1.35929	2.80266	5.38378	3.89695	5.62493	4.13813
SCAI	hIC2	hIC3	286205	0.496736	0.64461	0.108768	0.00284345	0.0211708	0.001332	0.0114078	1.28342	2.74924	1.36151	3.44602	6.60698	5.14794	6.72236	4.93743
PASK	hIC2	hIC3	23178	0.734471	0.826875	0.193362	0.00473371	0.0287223	0.002664	0.0164954	1.46667	2.6274	1.36197	2.11947	4.37995	2.98631	4.07759	2.99389
VPS37D	hIC2	hIC3	155382	0.283621	0.445836	0.108429	0.00151002	0.0150476	0.001332	0.0114078	1.2904	2.28644	1.36317	2.69576	5.30161	4.10851	5.37018	3.93949
SETMAR	hIC2	hIC3	6419	0.0259352	0.0769768	0.214978	0.00148962	0.0149433	0.004662	0.0234274	1.38379	3.08844	1.36393	2.83087	5.8659	4.23902	5.62635	4.1251
CDCA8	hIC2	hIC3	55143	0.180468	0.325689	0.215317	0.00110393	0.0126261	0.001332	0.0114078	1.33771	3.48678	1.36792	3.74713	7.13745	5.33555	7.08574	5.17996
GKAP1	hIC2	hIC3	80318	0.336962	0.499414	0.149159	0.000564825	0.00901208	0.001332	0.0114078	1.32661	3.9196	1.36977	4.54959	8.0045	6.03379	8.09674	5.911
WDHD1	hIC2	hIC3	11169	0.134393	0.264708	0.176549	5.73206e-05	0.00289214	0.000666001	0.00890259	1.36326	2.96474	1.37369	3.0612	5.88408	4.31617	5.93341	4.31932
TPX2	hIC2	hIC3	22974	0.325968	0.489717	0.144465	0.005616	0.0317788	0.000666001	0.00890259	1.42626	5.48816	1.37374	4.53908	8.2188	5.76248	8.02177	5.83937
LRRC49	hIC2	hIC3	54839	0.18256	0.328035	0.19635	6.04313e-05	0.00294982	0.004662	0.0234274	1.38342	4.99556	1.37555	5.0494	8.37308	6.05243	8.55658	6.22047
DEPDC1B	hIC2	hIC3	55789	0.0771956	0.179324	0.16909	0.000573623	0.0090619	0.001332	0.0114078	1.36345	4.75059	1.37558	5.23885	8.43365	6.18554	8.75071	6.36146
LPAR2	hIC2	hIC3	9170	0.400687	0.558697	0.189581	0.00238301	0.0195121	0.012654	0.0437249	1.38259	2.89619	1.37591	2.86143	5.54406	4.0099	5.55153	4.03479
USP54	hIC2	hIC3	159195	0.0578464	0.143735	0.131874	0.00235968	0.0194939	0.000666001	0.00890259	1.34006	3.64181	1.37658	4.02799	7.34805	5.4834	7.34768	5.33762
YPEL1	hIC2	hIC3	29799	0.00650883	0.0261445	0.462954	0.00310836	0.0221785	0.000666001	0.00890259	1.41045	3.13543	1.37735	2.88839	5.66534	4.01668	5.5856	4.05533
CENPV	hIC2	hIC3	201161	0.0675785	0.162231	0.147123	0.000292618	0.00638192	0.000666001	0.00890259	1.31901	5.89713	1.37994	7.97837	10.585	8.02494	10.8817	7.8856
EZH2	hIC2	hIC3	2146	0.0468168	0.121837	0.188737	8.35863e-05	0.00336029	0.000666001	0.00890259	1.36515	6.05582	1.38128	6.6354	9.71402	7.1157	9.8908	7.16061
ABAT	hIC2	hIC3	18	0.030801	0.0882111	0.199513	3.44466e-05	0.00221547	0.000666001	0.00890259	1.36757	7.4086	1.3837	7.89416	10.7495	7.86026	10.7493	7.76854
PDE7A	hIC2	hIC3	5150	0.484255	0.633517	0.112098	0.00177643	0.0165529	0.000666001	0.00890259	1.3222	2.65802	1.38477	3.08109	5.78759	4.37724	5.84269	4.21925
APBA2	hIC2	hIC3	321	0.835603	0.899721	0.166283	0.000271663	0.00609004	0.000666001	0.00890259	1.49368	6.98271	1.38665	4.94492	8.48317	5.67938	8.26986	5.96391
H2AFY2	hIC2	hIC3	55506	0.165903	0.306836	0.213084	2.63301e-06	0.00071122	0.000666001	0.00890259	1.39893	5.53161	1.38688	5.10462	8.6535	6.1858	8.43063	6.07882
LOC147670	hIC2	hIC3	147670	0.525856	0.66811	0.162152	0.0020867	0.0180145	0.004662	0.0234274	1.3591	3.5894	1.38859	3.62205	6.97803	5.13429	6.63508	4.77827
TAF1A	hIC2	hIC3	9015	0.222701	0.377736	0.135311	0.00144456	0.0147138	0.000666001	0.00890259	1.3804	3.95206	1.39082	4.04301	7.19453	5.21192	7.17232	5.15689
GLI1	hIC2	hIC3	2735	0.584825	0.71678	0.113149	0.0029207	0.0214309	0.002664	0.0164954	1.31493	2.90202	1.3916	3.45514	6.41767	4.88062	6.35651	4.56777
FBXL19	hIC2	hIC3	54620	0.146153	0.280686	0.196985	9.60661e-05	0.00358178	0.002664	0.0164954	1.35188	2.92297	1.39562	3.32638	5.94509	4.39765	6.1168	4.38285
BCL7A	hIC2	hIC3	605	0.558889	0.69806	0.234111	0.00118758	0.0130939	0.004662	0.0234274	1.43967	4.00139	1.39638	3.66718	6.55046	4.54996	6.60419	4.72952
LRRC8B	hIC2	hIC3	23507	0.524086	0.666334	0.154093	2.42652e-05	0.00192133	0.000666001	0.00890259	1.37381	3.22424	1.40332	3.43561	6.20718	4.51822	6.19532	4.41475
ZNF397	hIC2	hIC3	84307	0.237313	0.395424	0.239948	0.00140121	0.0144895	0.004662	0.0234274	1.3786	2.75263	1.40553	2.87975	5.31925	3.85843	5.28875	3.76281
KIF22	hIC2	hIC3	3835	0.466329	0.619663	0.143501	0.000255861	0.00591588	0.001332	0.0114078	1.32889	2.46022	1.41309	2.91967	5.24781	3.94902	5.28782	3.74202
PRKAA2	hIC2	hIC3	5563	0.0114416	0.0405232	0.287683	0.00341878	0.0235668	0.002664	0.0164954	1.42477	2.40528	1.4134	2.33889	4.24716	2.98095	4.19103	2.96521
WDR76	hIC2	hIC3	79968	0.631111	0.752833	0.1244	0.00115115	0.0128924	0.000666001	0.00890259	1.32312	2.49952	1.41515	3.07781	5.41188	4.09022	5.52872	3.90682
GNAI1	hIC2	hIC3	2770	0.45368	0.607651	0.159409	1.46975e-05	0.0017304	0.000666001	0.00890259	1.43118	5.79916	1.42344	5.57761	8.41701	5.88116	8.33555	5.8559
CCDC138	hIC2	hIC3	165055	0.3226	0.486792	0.176646	0.00667596	0.0355937	0.012654	0.0437249	1.29362	1.99611	1.42417	2.54521	4.3934	3.39621	4.52527	3.17749
EXO1	hIC2	hIC3	9156	0.905599	0.94709	0.154004	0.0037556	0.0248238	0.001332	0.0114078	1.49929	3.44887	1.42776	3.03916	5.36345	3.57732	5.35272	3.74905
JARID2	hIC2	hIC3	3720	0.8169	0.888791	0.197795	0.00195466	0.0173052	0.004662	0.0234274	1.39612	4.02282	1.43276	4.52326	7.07791	5.0697	7.20866	5.0313
BRIP1	hIC2	hIC3	83990	0.728676	0.823556	0.244392	7.4567e-05	0.00316778	0.000666001	0.00890259	1.5689	4.4424	1.43315	3.33507	5.93295	3.78161	5.74952	4.01181
CEP152	hIC2	hIC3	22995	0.582774	0.715778	0.147833	0.00871786	0.0405554	0.00799201	0.03289	1.38813	3.46378	1.43488	3.92597	6.41019	4.61785	6.51009	4.53704
ZNF418	hIC2	hIC3	147686	0.0269431	0.0792262	0.184978	1.27542e-05	0.00167577	0.000666001	0.00890259	1.38207	3.05973	1.44146	3.62586	5.83617	4.22277	6.06782	4.20949
CENPF	hIC2	hIC3	1063	0.0217233	0.0670237	0.138016	0.0102075	0.0449986	0.001332	0.0114078	1.41779	6.03748	1.44796	6.68936	8.8026	6.20866	8.86264	6.12077
GJC1	hIC2	hIC3	10052	0.407208	0.564932	0.193963	0.00236301	0.0194939	0.001332	0.0114078	1.48106	2.58875	1.44827	2.49927	4.22481	2.85255	4.26953	2.94802
LEAP2	hIC2	hIC3	116842	0.193957	0.343027	0.21651	9.93685e-05	0.00364149	0.000666001	0.00890259	1.48371	3.49078	1.4496	3.17471	5.5321	3.72855	5.37356	3.70694
MLF1IP	hIC2	hIC3	79682	0.990919	0.998145	0.123482	0.000323143	0.00672112	0.000666001	0.00890259	1.43514	3.88987	1.45254	3.89739	6.46333	4.50361	6.29913	4.33662
MEX3B	hIC2	hIC3	84206	0.294508	0.457209	0.200895	0.000405135	0.00742656	0.000666001	0.00890259	1.50775	4.26166	1.45282	3.68115	6.2104	4.11899	6.03226	4.1521
KCNG1	hIC2	hIC3	3755	0.00905524	0.0339461	0.520405	0.00496385	0.0295146	0.001332	0.0114078	1.64813	4.3897	1.45322	2.82876	5.42687	3.29275	4.81016	3.30999
ZNF519	hIC2	hIC3	162655	0.0351454	0.0970914	0.359368	0.00175435	0.0164965	0.001332	0.0114078	1.54479	2.6638	1.45532	2.29052	4.00803	2.59454	3.82168	2.62601
LOC400680	hIC2	hIC3	400680	0.00247142	0.0120703	0.557123	0.00677335	0.0358429	0.00799201	0.03289	1.55977	2.68404	1.45677	2.2321	3.96902	2.54461	3.69447	2.53607
CDT1	hIC2	hIC3	81620	0.830515	0.896411	0.187556	0.000140515	0.00446046	0.000666001	0.00890259	1.47617	3.04009	1.46017	2.8569	4.97287	3.36876	4.80554	3.29109
NT5DC2	hIC2	hIC3	64943	0.530169	0.671689	0.134941	0.00143636	0.0146825	0.004662	0.0234274	1.44376	5.17933	1.4602	5.33621	7.71976	5.34699	7.66536	5.24954
DNA2	hIC2	hIC3	1763	0.273231	0.4347	0.19239	0.0092843	0.0422688	0.004662	0.0234274	1.38539	4.04133	1.4608	5.15436	7.24281	5.22797	7.49987	5.13408
CCDC150	hIC2	hIC3	284992	0.0612817	0.150262	0.308083	0.00118073	0.0130939	0.004662	0.0234274	1.37132	2.1941	1.46306	2.62519	4.18661	3.05298	4.3994	3.00698
MEX3A	hIC2	hIC3	92312	0.0564696	0.141426	0.210699	1.59778e-05	0.00175657	0.000666001	0.00890259	1.45119	5.70214	1.4639	5.72011	8.07792	5.56642	7.93976	5.42372
AUTS2	hIC2	hIC3	26053	0.0844296	0.191281	0.286293	7.82574e-05	0.00321811	0.004662	0.0234274	1.47127	6.13584	1.47119	6.2805	8.1709	5.55364	8.27679	5.62591
RFX4	hIC2	hIC3	5992	0.876791	0.926314	0.116279	0.00554342	0.031567	0.00799201	0.03289	1.35424	5.40606	1.47464	7.97783	9.30719	6.87261	9.30817	6.31218
CHEK1	hIC2	hIC3	1111	0.340263	0.502742	0.18025	0.0020497	0.0179052	0.001332	0.0114078	1.40419	4.26315	1.47543	5.09457	7.26756	5.17564	7.28963	4.94066
CKAP2L	hIC2	hIC3	150468	0.102709	0.21852	0.24938	0.000134584	0.00446046	0.001332	0.0114078	1.48872	4.33904	1.47634	4.21136	6.44988	4.33251	6.42892	4.35463
LNP1	hIC2	hIC3	348801	0.350103	0.51178	0.237318	0.000790758	0.0105441	0.00799201	0.03289	1.46261	3.3423	1.47919	3.3748	5.50393	3.76309	5.41685	3.66205
PABPC4L	hIC2	hIC3	132430	0.397226	0.556529	0.189875	0.00769207	0.0386181	0.000666001	0.00890259	1.66822	5.98906	1.47929	4.13442	6.4468	3.86447	6.31999	4.2723
ZNF586	hIC2	hIC3	54807	0.213159	0.367216	0.215862	0.000521959	0.00859876	0.002664	0.0164954	1.42995	3.04921	1.48157	3.41343	5.34942	3.74098	5.44926	3.67804
SRSF12	hIC2	hIC3	135295	0.147061	0.281727	0.2811	0.000179331	0.0049263	0.00799201	0.03289	1.45737	3.25081	1.48524	3.40427	5.41947	3.71867	5.40955	3.64221
TRIM45	hIC2	hIC3	80263	0.239656	0.398219	0.117502	0.0116062	0.048398	0.00799201	0.03289	1.34048	3.21351	1.48739	4.56874	6.63048	4.94633	6.68884	4.49704
CACHD1	hIC2	hIC3	57685	0.472448	0.624559	0.194122	0.0100993	0.0447042	0.012654	0.0437249	1.47829	9.83945	1.48858	9.33424	10.1951	6.89657	9.81827	6.59574
SCAPER	hIC2	hIC3	49855	0.228953	0.385175	0.242055	0.00703402	0.0366109	0.004662	0.0234274	1.463	4.11992	1.49023	4.23786	6.45434	4.41172	6.33303	4.2497
PTTG3P	hIC2	hIC3	26255	0.404553	0.562117	0.142452	0.00337442	0.0233976	0.000666001	0.00890259	1.49797	2.60934	1.49168	2.49986	4.16231	2.77863	4.01031	2.68846
ASRGL1	hIC2	hIC3	80150	0.443055	0.597434	0.251555	2.52194e-05	0.00192133	0.000666001	0.00890259	1.55938	5.71619	1.49353	5.00441	7.0112	4.49615	7.03052	4.70732
RAVER2	hIC2	hIC3	55225	0.127372	0.255655	0.246743	1.11591e-07	0.000100854	0.000666001	0.00890259	1.49119	5.89654	1.49978	6.05231	7.7714	5.21153	7.79477	5.19728
CHD7	hIC2	hIC3	55636	0.291118	0.453681	0.149044	0.000364813	0.00706924	0.001332	0.0114078	1.44006	5.12276	1.50774	6.23689	7.7128	5.35587	7.84199	5.20116
GPC2	hIC2	hIC3	221914	0.700447	0.8042	0.17559	0.000147123	0.00454484	0.000666001	0.00890259	1.50514	4.30193	1.50829	4.11658	6.27211	4.16713	6.05773	4.01628
KIF4A	hIC2	hIC3	24137	0.199771	0.350201	0.181598	0.0111915	0.0474715	0.004662	0.0234274	1.40932	4.22315	1.50991	5.6361	7.15582	5.0775	7.38714	4.89244
SERP2	hIC2	hIC3	387923	0.134233	0.264532	0.303574	0.000368075	0.00710423	0.001332	0.0114078	1.52374	4.6311	1.51242	4.34935	6.43358	4.22222	6.25955	4.13875
PTCH1	hIC2	hIC3	5727	0.111418	0.232548	0.25985	0.000176718	0.00488196	0.000666001	0.00890259	1.53808	3.1159	1.51439	2.97231	4.68686	3.04721	4.62682	3.05524
GLCCI1	hIC2	hIC3	113263	0.103348	0.219533	0.197793	3.06683e-05	0.0020317	0.000666001	0.00890259	1.47377	4.99432	1.51617	5.69558	7.21775	4.89746	7.37228	4.86244
SLC6A16	hIC2	hIC3	28968	0.993066	0.998988	0.223592	0.00274344	0.020924	0.00799201	0.03289	1.49515	3.59347	1.51956	3.77407	5.5723	3.72692	5.60408	3.68796
MYBL2	hIC2	hIC3	4605	0.765314	0.851104	0.206905	0.000374881	0.00716864	0.002664	0.0164954	1.51657	3.10845	1.52111	3.18177	4.80364	3.16744	4.87419	3.20436
CENPH	hIC2	hIC3	64946	0.141703	0.27449	0.232006	4.99972e-05	0.00264054	0.001332	0.0114078	1.496	5.09365	1.52768	5.64138	7.08401	4.73531	7.22632	4.73027
EFNA4	hIC2	hIC3	1945	0.0630474	0.153127	0.210887	0.0122692	0.0498826	0.00799201	0.03289	1.34891	2.92175	1.53289	4.10071	5.98017	4.43333	5.85628	3.82041
TET1	hIC2	hIC3	80312	0.67133	0.783291	0.294685	0.00112472	0.0127335	0.012654	0.0437249	1.54867	7.43299	1.53538	7.39327	8.1684	5.27446	8.27721	5.39099
RMI2	hIC2	hIC3	116028	0.229624	0.385957	0.218488	0.00866978	0.0405422	0.012654	0.0437249	1.39297	4.67471	1.53793	7.19284	7.88662	5.66174	8.13829	5.29172
VANGL2	hIC2	hIC3	57216	0.441506	0.596238	0.251064	3.99706e-05	0.00234271	0.001332	0.0114078	1.54269	7.62559	1.55102	7.30774	8.33142	5.40057	8.0769	5.20748
HJURP	hIC2	hIC3	55355	0.0860445	0.193386	0.22994	0.0060268	0.0333532	0.002664	0.0164954	1.44957	4.32117	1.5656	5.85293	6.80798	4.69656	7.05619	4.50703
C7orf63	hIC2	hIC3	79846	0.0397418	0.106938	0.255864	0.00394702	0.0257198	0.012654	0.0437249	1.62535	3.50219	1.56768	3.15173	4.69985	2.89159	4.57353	2.91739
PCDHA9	hIC2	hIC3	9752	0.921584	0.956245	0.143657	0.0121057	0.0496101	0.004662	0.0234274	1.52809	5.38228	1.58174	6.16938	7.02634	4.59812	7.13764	4.51252
BEND3	hIC2	hIC3	57673	0.166853	0.30782	0.166378	0.00199796	0.0175866	0.000666001	0.00890259	1.52727	4.48233	1.58436	4.84372	6.26885	4.1046	6.17117	3.89506
MAP6	hIC2	hIC3	4135	0.0514275	0.131486	0.407202	0.00114713	0.0128742	0.000666001	0.00890259	1.64381	3.70775	1.5848	3.37715	4.82702	2.93648	4.75822	3.00242
ENC1	hIC2	hIC3	8507	0.39567	0.555361	0.257427	9.96713e-06	0.00137674	0.000666001	0.00890259	1.58395	9.38871	1.58834	9.38311	8.76381	5.53289	8.72015	5.49009
CENPE	hIC2	hIC3	1062	0.339149	0.501576	0.246244	0.00870745	0.0405422	0.004662	0.0234274	1.44518	4.97628	1.60347	7.21309	7.51534	5.20027	7.57431	4.7237
CCDC146	hIC2	hIC3	57639	0.574195	0.710098	0.170021	0.000755166	0.0102989	0.002664	0.0164954	1.5134	3.79926	1.60448	4.23395	5.6766	3.75088	5.52627	3.44427
EFS	hIC2	hIC3	10278	0.242438	0.401109	0.249314	0.000706667	0.0100651	0.00799201	0.03289	1.61563	7.72054	1.60459	8.81653	7.73847	4.78977	8.33416	5.19395
SLC4A8	hIC2	hIC3	9498	0.0481997	0.124953	0.329415	6.69826e-05	0.00305793	0.000666001	0.00890259	1.5924	2.59033	1.60664	2.6462	3.69106	2.31792	3.71817	2.31425
CCDC77	hIC2	hIC3	84318	0.470648	0.623557	0.210403	0.000167882	0.00483627	0.002664	0.0164954	1.50542	3.53517	1.60786	4.34262	5.42623	3.60445	5.60387	3.48531
DPYSL5	hIC2	hIC3	56896	0.00352291	0.0161514	0.386223	0.00794256	0.0390745	0.004662	0.0234274	1.93189	4.23298	1.60958	2.45565	4.31549	2.23382	3.42234	2.12623
PLXNB1	hIC2	hIC3	5364	0.250338	0.409419	0.315404	0.000570249	0.00906175	0.001332	0.0114078	1.54814	2.62188	1.61388	2.80008	3.92753	2.53693	3.90527	2.4198
PRTG	hIC2	hIC3	283659	0.0470144	0.122292	0.292438	0.00212832	0.0181827	0.000666001	0.00890259	1.78049	6.97146	1.6172	4.67164	6.39082	3.58936	5.82721	3.60328
ZCCHC18	hIC2	hIC3	644353	0.0217581	0.0670543	0.404999	0.00153294	0.0151522	0.000666001	0.00890259	1.59299	3.59411	1.62945	3.93952	4.95808	3.11244	5.12049	3.14247
TTC9	hIC2	hIC3	23508	0.00328952	0.0152501	0.490181	0.00145035	0.0147138	0.000666001	0.00890259	1.56928	2.56518	1.65107	2.93949	3.74638	2.38732	3.94482	2.38926
PSD3	hIC2	hIC3	23362	0.751899	0.841046	0.258183	0.00176672	0.0165257	0.002664	0.0164954	1.73175	15.4508	1.66017	14.6783	9.34712	5.3975	9.74628	5.87066
FSD1L	hIC2	hIC3	83856	0.000364623	0.00290566	0.648948	0.00374462	0.0247817	0.012654	0.0437249	1.46656	2.38213	1.67203	3.49638	3.93629	2.68404	4.49305	2.68719
SBK1	hIC2	hIC3	388228	0.131154	0.260807	0.28037	2.98665e-07	0.000160891	0.000666001	0.00890259	1.64968	8.81214	1.6898	9.06967	7.97184	4.83235	7.79258	4.61153
PRIM1	hIC2	hIC3	5557	0.328195	0.491516	0.333276	2.6405e-06	0.00071122	0.000666001	0.00890259	1.74536	7.68017	1.69345	7.06312	6.88707	3.94593	6.88738	4.06708
LOC442075	hIC2	hIC3	442075	0.342622	0.504842	0.245372	0.00239056	0.0195121	0.002664	0.0164954	1.6015	5.12014	1.70373	6.19317	6.2734	3.91721	6.36886	3.73818
CEP72	hIC2	hIC3	55722	0.03058	0.0877179	0.366657	0.002466	0.019739	0.002664	0.0164954	1.57659	2.925	1.7097	3.4016	4.23396	2.68553	4.2549	2.48869
GPR161	hIC2	hIC3	23432	0.0179302	0.058257	0.27853	0.000159649	0.0047592	0.000666001	0.00890259	1.62768	3.8934	1.71033	4.64225	5.08528	3.12425	5.33287	3.11805
AMH	hIC2	hIC3	268	0.112209	0.233837	0.261278	0.00148482	0.0149433	0.002664	0.0164954	1.53799	3.51162	1.71221	4.65319	5.18047	3.36833	5.33276	3.11454
IGSF9	hIC2	hIC3	57549	0.0059891	0.0244049	0.662724	0.00281816	0.0211708	0.012654	0.0437249	1.67833	3.5087	1.7149	3.83246	4.48063	2.66969	4.64952	2.71125
TMSB15B	hIC2	hIC3	286527	0.0355948	0.0981317	0.374815	0.00110066	0.0126154	0.012654	0.0437249	1.59015	8.34521	1.72327	12.774	8.24769	5.18674	8.7564	5.08126
AURKB	hIC2	hIC3	9212	0.75335	0.842145	0.237965	0.00076812	0.0104124	0.001332	0.0114078	1.6908	6.52505	1.74128	7.49529	6.62318	3.91719	6.8262	3.92022
CHRNA5	hIC2	hIC3	1138	0.00611593	0.0247532	0.913565	0.00504268	0.0297756	0.00799201	0.03289	1.76245	3.22756	1.76072	3.32818	3.90756	2.21712	4.0151	2.28037
MCM3AP-AS1	hIC2	hIC3	114044	0.421309	0.57824	0.307117	0.000233335	0.00569433	0.002664	0.0164954	1.73534	6.60936	1.77213	7.24606	6.42962	3.70511	6.55761	3.70042
PKIA	hIC2	hIC3	5569	0.0995851	0.213137	0.24462	0.00103501	0.0122272	0.002664	0.0164954	1.61068	7.00629	1.79993	10.8555	7.40785	4.5992	7.74118	4.30083
RNF150	hIC2	hIC3	57484	0.370985	0.531515	0.212476	0.00382413	0.0252149	0.001332	0.0114078	1.86906	11.2549	1.80018	10.1631	7.51116	4.01868	7.52592	4.18065
SCN3A	hIC2	hIC3	6328	0.113449	0.235464	0.252276	0.00334379	0.0232986	0.000666001	0.00890259	1.87954	27.7559	1.80042	25.2217	10.2461	5.45138	10.4743	5.8177
PBX4	hIC2	hIC3	80714	0.423906	0.581361	0.300803	0.00212863	0.0181827	0.012654	0.0437249	1.67223	5.12152	1.81612	6.62065	5.86216	3.50559	6.06836	3.34139
ACVR2B	hIC2	hIC3	93	0.0846868	0.191535	0.315546	0.000330733	0.0067487	0.000666001	0.00890259	1.83398	4.25313	1.82327	4.05755	4.59281	2.50428	4.47499	2.45438
NHLH1	hIC2	hIC3	4807	0.00293179	0.0139273	0.986352	0.00563724	0.0318655	0.00799201	0.03289	1.92704	4.1902	1.82775	3.59032	4.2967	2.22969	4.07196	2.22785
IGDCC3	hIC2	hIC3	9543	0.00778399	0.0301584	0.405103	0.00403223	0.0261077	0.002664	0.0164954	1.82763	5.66614	1.84954	5.31232	5.52591	3.02354	5.24539	2.83605
NCAPH	hIC2	hIC3	23397	0.582954	0.715837	0.230519	0.00105633	0.012251	0.002664	0.0164954	1.6293	3.57865	1.85504	4.97573	4.76238	2.92297	5.02228	2.70737
HMCN1	hIC2	hIC3	83872	0.0563522	0.141391	0.38568	0.000441413	0.00772042	0.012654	0.0437249	1.77364	6.43837	1.8636	7.83829	6.1595	3.4728	6.41026	3.43972
SERTAD4	hIC2	hIC3	56256	0.000621747	0.00424575	1.18421	0.0103534	0.0451626	0.00799201	0.03289	1.96598	4.58624	1.8645	3.91013	4.472	2.27469	4.24278	2.27556
C4orf46	hIC2	hIC3	201725	0.00511462	0.0215422	0.37862	3.27258e-08	5.87647e-05	0.000666001	0.00890259	1.76676	11.129	1.87684	14.7588	8.00997	4.53371	8.31251	4.429
ZIM2	hIC2	hIC3	23619	0.0193814	0.0617376	0.42417	0.000260999	0.00598299	0.000666001	0.00890259	1.74859	5.55214	1.93588	8.1049	5.77665	3.3036	6.24443	3.22563
TEX9	hIC2	hIC3	374618	0.245863	0.404664	0.242809	0.0003003	0.00652304	0.000666001	0.00890259	1.78689	7.80736	1.94767	10.0305	6.7326	3.76777	6.83633	3.51
SOX11	hIC2	hIC3	6664	0.0228423	0.0696109	0.337293	0.0020282	0.0177946	0.000666001	0.00890259	2.08633	64.0268	1.99093	50.6927	11.5243	5.52372	11.3793	5.71556
GPR137C	hIC2	hIC3	283554	0.0425854	0.113064	0.336958	0.000593791	0.00911325	0.000666001	0.00890259	2.04169	13.0289	1.99877	12.9561	7.25904	3.5554	7.39569	3.70013
LY6H	hIC2	hIC3	4062	0.426439	0.583497	0.371198	0.000912441	0.0113781	0.001332	0.0114078	1.91354	11.5621	2.01226	13.4236	7.39688	3.86554	7.44801	3.70131
STOX2	hIC2	hIC3	56977	0.118973	0.243599	0.183342	0.00587624	0.032668	0.001332	0.0114078	1.68533	14.6794	2.0221	24.2655	9.53097	5.65525	9.10217	4.50134
RNF144A	hIC2	hIC3	9781	0.0971305	0.209716	0.353034	0.000350401	0.00688908	0.004662	0.0234274	1.69234	6.3395	2.02276	10.7937	6.51273	3.84836	6.78785	3.35573
MAPK10	hIC2	hIC3	5602	0.0225933	0.0689949	0.491545	0.000153183	0.00463594	0.00799201	0.03289	1.98916	5.61819	2.02918	5.87659	5.00751	2.5174	5.03751	2.48253
PPM1E	hIC2	hIC3	22843	0.0604361	0.148662	0.431038	2.06603e-05	0.00189019	0.001332	0.0114078	1.91459	5.50913	2.04516	6.1765	5.15356	2.69173	5.14007	2.51328
TCF7L1	hIC2	hIC3	83439	0.0936928	0.204922	0.385332	0.000963122	0.0117235	0.012654	0.0437249	1.73711	7.07982	2.04546	13.1643	6.65449	3.83077	7.27542	3.55686
PDGFRL	hIC2	hIC3	5157	0.00364668	0.0166063	1.04108	0.0032718	0.0230094	0.00799201	0.03289	2.06035	6.09882	2.05313	6.01014	5.06861	2.46007	5.04427	2.45687
ZDBF2	hIC2	hIC3	57683	0.0169089	0.0555567	0.62147	0.00148536	0.0149433	0.002664	0.0164954	1.95804	13.5227	2.06482	15.3783	7.67918	3.92186	7.64563	3.70281
GCNT2	hIC2	hIC3	2651	0.0929207	0.20373	0.251231	0.00106204	0.012251	0.001332	0.0114078	1.81835	8.9622	2.07617	12.2341	7.03001	3.86616	6.96996	3.35712
PDE9A	hIC2	hIC3	5152	0.0908909	0.200757	0.463129	0.000151676	0.00462965	0.001332	0.0114078	1.96131	5.75753	2.08331	6.07778	5.15256	2.62711	5.00688	2.40333
HFM1	hIC2	hIC3	164045	0.124296	0.251723	0.423112	0.00303487	0.0220038	0.002664	0.0164954	1.77082	5.61196	2.13177	8.54206	5.71691	3.22841	5.82888	2.7343
HES6	hIC2	hIC3	55502	0.171278	0.313621	0.313972	2.97747e-05	0.0020317	0.000666001	0.00890259	1.91291	31.5601	2.14081	46.3583	10.4351	5.45511	10.3863	4.85159
RNF175	hIC2	hIC3	285533	0.107911	0.226105	0.333325	0.000490177	0.00830442	0.002664	0.0164954	1.87711	13.1507	2.14562	23.4935	7.95494	4.23788	8.52951	3.97531
EGFEM1P	hIC2	hIC3	93556	0.00962207	0.0354957	0.786454	0.0023677	0.0195027	0.00799201	0.03289	2.17972	7.5028	2.15731	7.24555	5.37194	2.46451	5.32584	2.46874
CXXC4	hIC2	hIC3	80319	0.305154	0.467805	0.432868	4.55644e-05	0.00254067	0.001332	0.0114078	2.20817	8.32082	2.17214	7.97415	5.58676	2.53004	5.55076	2.55543
CRYM	hIC2	hIC3	1428	0.00136507	0.00760458	1.65032	0.00901067	0.0415231	0.00799201	0.03289	2.29076	6.91497	2.17285	5.78137	4.95102	2.1613	4.68976	2.15835
TMSB15A	hIC2	hIC3	11013	0.00450119	0.0195864	0.34992	0.00270966	0.0208658	0.000666001	0.00890259	2.39291	122.608	2.18115	100.381	11.9188	4.98087	12.2789	5.62955
LRRC17	hIC2	hIC3	10234	0.15256	0.289585	0.183905	0.00425311	0.0270835	0.001332	0.0114078	1.84158	18.129	2.18554	33.6412	9.14737	4.96714	9.35051	4.27835
MAGEL2	hIC2	hIC3	54551	0.167758	0.309124	0.333573	0.00416196	0.0266609	0.004662	0.0234274	1.91043	24.6887	2.19727	46.7093	9.70663	5.08085	10.1775	4.63188
SOX1	hIC2	hIC3	6656	0.106072	0.223381	0.452776	4.31854e-05	0.00244884	0.000666001	0.00890259	2.18185	7.51088	2.19753	7.70686	5.37037	2.46139	5.40633	2.46019
COL9A1	hIC2	hIC3	1297	0.0279305	0.0815069	0.526104	0.000428143	0.00768802	0.00799201	0.03289	2.32686	8.26933	2.22708	6.98801	5.34475	2.29698	5.09071	2.28582
NELL2	hIC2	hIC3	4753	0.301696	0.463956	0.329549	0.000387169	0.00722348	0.002664	0.0164954	1.92751	36.014	2.23398	68.0993	10.7451	5.5746	11.0245	4.93491
C1orf114	hIC2	hIC3	57821	0.0229512	0.0697734	0.419226	3.80932e-05	0.00229479	0.001332	0.0114078	1.94227	5.79667	2.26206	8.93203	5.22577	2.69054	5.66203	2.50304
GLI2	hIC2	hIC3	2736	0.0853701	0.192342	0.384338	1.457e-05	0.0017304	0.000666001	0.00890259	2.01436	7.21033	2.31472	9.32122	5.65978	2.80972	5.6701	2.44958
SLC7A3	hIC2	hIC3	84889	0.00220393	0.0110121	0.857828	0.00140935	0.0145166	0.012654	0.0437249	2.01159	4.91635	2.32407	8.05364	4.56886	2.27127	5.28267	2.27302
LIX1	hIC2	hIC3	167410	0.00444593	0.0193772	0.512916	0.000461317	0.0080165	0.012654	0.0437249	2.32665	11.003	2.40806	12.9998	6.06777	2.60794	6.32844	2.62802
MEGF10	hIC2	hIC3	84466	0.0852259	0.192149	0.410693	0.00031623	0.00662853	0.004662	0.0234274	2.1497	12.5757	2.46058	16.0114	6.82953	3.17696	6.74037	2.73935
CSRNP3	hIC2	hIC3	80034	0.0116346	0.0410182	0.713503	0.00279792	0.0210857	0.004662	0.0234274	1.999	6.45281	2.48355	12.379	5.38255	2.69263	6.07653	2.44671
SYT4	hIC2	hIC3	6860	0.0028948	0.0137881	1.4214	0.00824654	0.0398141	0.004662	0.0234274	2.38849	12.1901	2.53334	14.5286	6.20587	2.59824	6.37874	2.51792
MLLT3	hIC2	hIC3	4300	0.00130657	0.00733943	1.00904	0.000701219	0.0100651	0.002664	0.0164954	2.16869	10.236	2.57092	21.0864	6.22682	2.87124	7.19803	2.79979
RUNX1T1	hIC2	hIC3	862	0.0211276	0.0656285	0.452175	0.000256973	0.00591588	0.001332	0.0114078	2.37702	13.1037	2.61702	18.7416	6.40751	2.69561	6.84297	2.6148
THSD7A	hIC2	hIC3	221981	0.0107224	0.0386623	0.544943	9.63708e-05	0.00358178	0.000666001	0.00890259	2.82191	22.9106	3.03733	33.1957	6.99772	2.47978	7.5331	2.48017
FGFR2	hIC2	hIC3	2263	0.0183906	0.0592879	0.644557	0.00416133	0.0266609	0.004662	0.0234274	2.26774	11.2815	3.05703	26.6628	6.25346	2.75757	7.03947	2.30271
COCH	hIC2	hIC3	1690	0.0049088	0.0209041	0.610917	0.000251911	0.0059002	0.002664	0.0164954	2.30558	18.8658	3.07405	41.9007	7.48354	3.24584	7.98715	2.59825
TAGLN3	hIC2	hIC3	29114	0.0487102	0.125913	0.624045	7.75405e-05	0.00321316	0.001332	0.0114078	2.85784	25.1017	3.13857	30.6614	7.15246	2.50275	7.24754	2.30918
FGF9	hIC2	hIC3	2254	0.011851	0.0414698	0.594406	0.0122572	0.0498826	0.012654	0.0437249	2.02707	16.66	3.25636	67.443	8.00967	3.95136	8.76825	2.69265
ELAVL4	hIC2	hIC3	1996	0.0169135	0.0555567	0.576195	0.00017382	0.00485164	0.000666001	0.00890259	3.19963	29.6517	3.29975	33.3674	7.11316	2.22312	7.26077	2.2004
PCDH8	hIC2	hIC3	5100	0.0626931	0.152404	0.44237	0.000185662	0.00500082	0.000666001	0.00890259	2.79435	82.5075	3.57364	120.526	9.91451	3.54806	9.59936	2.68615
TOX3	hIC2	hIC3	27324	0.00952618	0.0352134	0.477277	2.70414e-05	0.00202322	0.000666001	0.00890259	2.7524	101.127	3.82382	273.623	10.4605	3.80052	10.9631	2.86705
GPR98	hIC2	hIC3	84059	0.0190626	0.0608354	0.654921	0.00954558	0.0430671	0.00799201	0.03289	2.31854	24.4365	3.9149	134.43	8.108	3.49703	9.49643	2.42572
LMO3	hIC2	hIC3	55885	0.0146078	0.0491828	0.6386	0.00283409	0.0211708	0.00799201	0.03289	2.59692	24.5481	3.97932	87.6806	7.50906	2.89152	8.62052	2.16633

## Sheet: hIC1 vs hEC
GSymbol	G1	G2	GENE	shapiro_pval	shapiro_pval_adj	RIQR	ttest_pval	ttest_pval_adj	wtest_pval	wtest_pval_adj	meanFCarith	meanFCgeo	medFCarith	medFCgeo	mean_hIC1	mean_hEC	med_hIC1	med_hEC
H19	hIC1	hEC	283120	1.75624e-05	7.41789e-05	0.770818	6.23196e-10	2.44239e-08	4.18727e-08	6.65073e-07	-3.38494	-113.584	-4.87545	-262.329	2.8628	9.69041	2.07337	10.1086
MMP12	hIC1	hEC	4321	0.000373215	0.00112431	0.723231	0.0242742	0.0352325	0.0159126	0.0238128	-1.62477	-7.31239	-4.23908	-126.298	4.59424	7.46459	2.15514	9.13584
MEOX2	hIC1	hEC	4223	9.59679e-06	4.42704e-05	1.07953	4.52461e-06	2.4148e-05	0.000129247	0.000339938	-2.70334	-57.7824	-4.15709	-431.11	3.43593	9.28849	2.77214	11.5241
HOXC9	hIC1	hEC	3225	2.92009e-05	0.000115519	0.710159	8.86319e-14	3.13461e-11	3.48939e-09	1.52985e-07	-3.28519	-40.2266	-3.9629	-54.9009	2.33244	7.66252	1.95037	7.72913
BNC2	hIC1	hEC	54796	9.11546e-05	0.00031565	0.607063	6.50369e-10	2.50015e-08	2.37627e-06	1.2695e-05	-2.94234	-34.4764	-3.36814	-59.2102	2.62958	7.73712	2.48625	8.37402
HOXC6	hIC1	hEC	3223	3.58777e-06	1.90331e-05	0.307803	6.43447e-05	0.000207886	6.80431e-07	4.83224e-06	-2.08412	-66.7338	-3.32619	-293.552	5.59012	11.6505	3.52399	11.7215
KERA	hIC1	hEC	11081	4.17746e-07	3.35271e-06	2.56119	0.000113504	0.000334707	0.000188751	0.000472993	-2.77423	-27.0011	-3.31876	-74.2077	2.68001	7.43495	2.67966	8.89316
HOXA5	hIC1	hEC	3202	5.09514e-05	0.000189019	0.995362	1.17443e-05	5.21369e-05	7.11277e-05	0.000205519	-2.61375	-13.1006	-3.17038	-22.5002	2.29996	6.01153	2.06962	6.56149
TLE2	hIC1	hEC	7089	0.00072595	0.00204064	0.572568	1.09795e-08	2.02949e-07	9.20849e-06	3.76356e-05	-2.63885	-45.3111	-3.08795	-86.0917	3.3571	8.85889	3.07852	9.50633
HOXC10	hIC1	hEC	3226	4.1737e-05	0.000158327	0.612243	7.39279e-14	2.80134e-11	1.39576e-08	3.44394e-07	-2.65494	-27.2382	-3.00256	-41.8124	2.8808	7.64835	2.68948	8.07534
OSR2	hIC1	hEC	116039	0.000876713	0.00239864	0.675439	3.42971e-07	2.86982e-06	3.38471e-07	2.85014e-06	-2.39598	-26.9366	-2.74536	-42.6401	3.40369	8.15518	3.10202	8.51616
LOC84856	hIC1	hEC	84856	1.27649e-06	8.22814e-06	1.69834	5.61657e-06	2.85401e-05	0.000271743	0.000648492	-2.17989	-6.28509	-2.71193	-14.2496	2.24761	4.89955	2.2389	6.07175
NEFH	hIC1	hEC	4744	0.00155989	0.00401125	0.495441	1.68433e-10	8.93536e-09	4.18727e-08	6.65073e-07	-2.31741	-33.6396	-2.6858	-56.7326	3.85003	8.92212	3.45599	9.2821
RNF207	hIC1	hEC	388591	6.12155e-05	0.000222888	1.14686	2.48586e-06	1.48508e-05	0.000129247	0.000339938	-2.49988	-9.7516	-2.66216	-11.8695	2.1906	5.47624	2.14731	5.71649
LURAP1L	hIC1	hEC	286343	1.27853e-05	5.66635e-05	1.64043	3.13803e-05	0.000115686	0.00486162	0.00815652	-2.22519	-9.15841	-2.649	-16.08	2.60784	5.80294	2.43007	6.43727
EMP3	hIC1	hEC	2014	0.00298957	0.00719259	0.576575	6.85346e-08	7.95571e-07	2.33789e-07	2.18354e-06	-2.45355	-27.7641	-2.64046	-34.4282	3.29893	8.09408	3.11224	8.21776
HOTAIR	hIC1	hEC	100124700	2.44131e-06	1.38961e-05	1.71955	1.29885e-05	5.66643e-05	0.000541462	0.00117195	-2.2136	-9.79967	-2.62787	-20.8198	2.71321	6.00594	2.69056	7.07044
[truncated: 1,813 more rows]

## Sheet: hIC2 versus hEC
GSymbol	G1	G2	GENE	shapiro_pval	shapiro_pval_adj	RIQR	ttest_pval	ttest_pval_adj	wtest_pval	wtest_pval_adj	meanFCarith	meanFCgeo	medFCarith	medFCgeo	mean_hIC2	mean_hEC	med_hIC2	med_hEC
[truncated: 1,522 more rows]

[truncated: 7 more sheets: hIC3 versus hEC, DAVID  hIC1 vs hIC2, DAVID  hIC1 vs hIC3, DAVID  hIC2 vs hIC3, David 17 hIC1 vs hEC, David hIC2 vs hEC, David 19 hIC3 vs hEC]
